# Supplementary material for: The First Insight into the Tissue Specific Taxus Transcriptome via Illumina Second Generation Sequencing
Source: PLoS One. 2011 Jun 22;6(6):e21220. doi: 10.1371/journal.pone.0021220 (PMC3120849; doi:10.1371/journal.pone.0021220)
Supplement: Table S4 — Number of unambiguous clean tags for each gene and normalized TPM (number of transcripts per million clean tags) values in the three DGE libraries. (XLS) [file pone.0021220.s004.xls]

## Sheet: report
Table S4 Number of unambiguous clean tags for each gene and normalized TPM (number of transcripts per million clean tags) values in the three DGE libraries
#gene identifier	root_raw(3153516)	root_norm(TPM)	stem_raw(3356529)	stem_norm(TPM)	leaf_raw(3452074)	leaf_norm(TPM)	GO Component	GO Function	GO Process
Unigene30423_Taxus	2	0.63	0	0	0	0	-	-	-
Unigene25994_Taxus	66	20.93	160	47.67	172	49.83	-	-	-
Unigene19726_Taxus	80	25.37	187	55.71	124	35.92	-	-	-
Unigene13585_Taxus	29	9.2	5	1.49	2	0.58	-	-	-
Unigene20284_Taxus	24	7.61	43	12.81	71	20.57	-	-	-
Unigene35134_Taxus	13	4.12	7	2.09	15	4.35	-	-	-
Unigene4288_Taxus	7	2.22	5	1.49	5	1.45	-	-	-
Unigene35167_Taxus	176	55.81	138	41.11	66	19.12	-	-	-
Unigene32368_Taxus	49	15.54	26	7.75	44	12.75	-	-	-
Unigene351_Taxus	14	4.44	10	2.98	7	2.03	-	-	-
Unigene18550_Taxus	38	12.05	54	16.09	66	19.12	-	-	-
Unigene11637_Taxus	0	0	110	32.77	135	39.11	-	-	-
Unigene20587_Taxus	17	5.39	112	33.37	106	30.71	-	-	-
Unigene4338_Taxus	138	43.76	65	19.37	97	28.1	-	GO:0005524//ATP binding;GO:0004674//protein serine/threonine kinase activity	GO:0006468//protein amino acid phosphorylation
Unigene34915_Taxus	2	0.63	2	0.6	9	2.61	-	-	-
Unigene28165_Taxus	29	9.2	23	6.85	30	8.69	-	-	-
Unigene8072_Taxus	43	13.64	26	7.75	19	5.5	-	-	-
Unigene35743_Taxus	267	84.67	158	47.07	177	51.27	-	-	-
Unigene31383_Taxus	11	3.49	3	0.89	11	3.19	-	-	-
Unigene35573_Taxus	16	5.07	5	1.49	5	1.45	-	-	-
Unigene5443_Taxus	7	2.22	0	0	4	1.16	-	-	-
Unigene7450_Taxus	0	0	3	0.89	12	3.48	-	-	-
Unigene29349_Taxus	168	53.27	208	61.97	103	29.84	-	-	-
Unigene35530_Taxus	8	2.54	0	0	0	0	-	-	-
Unigene35729_Taxus	0	0	2	0.6	2	0.58	-	-	-
Unigene26744_Taxus	0	0	0	0	3	0.87	-	-	-
Unigene5871_Taxus	2	0.63	0	0	0	0	-	-	-
Unigene26549_Taxus	298	94.5	395	117.68	387	112.11	-	-	-
Unigene1368_Taxus	251	79.59	266	79.25	245	70.97	-	-	-
Unigene34906_Taxus	6	1.9	4	1.19	0	0	-	-	-
Unigene12705_Taxus	56	17.76	36	10.73	41	11.88	-	-	-
Unigene16676_Taxus	0	0	2	0.6	0	0	-	-	-
Unigene32427_Taxus	4	1.27	2	0.6	2	0.58	-	-	-
Unigene33112_Taxus	16	5.07	11	3.28	15	4.35	-	-	-
Unigene2363_Taxus	61	19.34	15	4.47	15	4.35	-	-	-
Unigene16488_Taxus	28	8.88	32	9.53	49	14.19	-	-	-
Unigene6119_Taxus	4	1.27	0	0	0	0	-	-	-
Unigene20093_Taxus	14	4.44	22	6.55	12	3.48	-	-	-
Unigene15948_Taxus	6	1.9	0	0	2	0.58	-	-	-
Unigene29596_Taxus	14	4.44	0	0	0	0	-	-	-
Unigene9040_Taxus	55	17.44	81	24.13	49	14.19	-	-	-
Unigene15199_Taxus	121	38.37	52	15.49	47	13.62	-	-	-
Unigene30137_Taxus	9	2.85	5	1.49	11	3.19	-	-	-
Unigene14548_Taxus	7	2.22	16	4.77	17	4.92	GO:0009536//plastid	GO:0046872//metal ion binding;GO:0016491//oxidoreductase activity	-
Unigene20507_Taxus	15	4.76	48	14.3	55	15.93	-	-	-
Unigene34885_Taxus	96	30.44	190	56.61	162	46.93	-	-	-
Unigene13310_Taxus	7	2.22	0	0	0	0	-	-	-
Unigene12868_Taxus	89	28.22	77	22.94	56	16.22	-	-	-
Unigene8896_Taxus	39	12.37	182	54.22	219	63.44	-	-	-
Unigene8989_Taxus	8	2.54	7	2.09	3	0.87	-	-	-
Unigene36166_Taxus	25	7.93	38	11.32	47	13.62	-	-	-
Unigene19508_Taxus	0	0	2	0.6	5	1.45	-	-	-
Unigene35121_Taxus	9	2.85	0	0	0	0	-	-	-
Unigene16525_Taxus	7	2.22	3	0.89	2	0.58	-	-	-
Unigene20632_Taxus	0	0	0	0	2	0.58	-	-	-
Unigene18591_Taxus	180	57.08	82	24.43	87	25.2	-	-	-
Unigene25422_Taxus	11	3.49	2	0.6	0	0	-	-	-
Unigene34700_Taxus	35	11.1	9	2.68	0	0	-	-	-
Unigene19117_Taxus	67	21.25	77	22.94	62	17.96	-	-	-
Unigene16326_Taxus	130	41.22	65	19.37	61	17.67	-	-	-
Unigene28544_Taxus	355	112.57	381	113.51	359	104	-	-	-
Unigene16743_Taxus	13	4.12	11	3.28	14	4.06	-	-	-
Unigene8616_Taxus	73	23.15	86	25.62	56	16.22	-	-	-
Unigene19707_Taxus	4	1.27	3	0.89	2	0.58	-	-	-
Unigene32310_Taxus	19	6.03	21	6.26	27	7.82	-	-	-
Unigene27586_Taxus	27	8.56	5	1.49	2	0.58	-	-	-
Unigene33345_Taxus	27	8.56	31	9.24	44	12.75	GO:0005739//mitochondrion	-	GO:0006571//tyrosine biosynthetic process
Unigene9467_Taxus	11	3.49	6	1.79	5	1.45	-	-	-
Unigene25438_Taxus	8	2.54	0	0	0	0	-	-	-
Unigene8455_Taxus	14	4.44	36	10.73	12	3.48	-	-	-
Unigene26160_Taxus	6	1.9	0	0	0	0	-	-	-
Unigene21922_Taxus	14	4.44	0	0	0	0	GO:0016021//integral to membrane	GO:0005215//transporter activity	GO:0006810//transport
Unigene30197_Taxus	160	50.74	81	24.13	90	26.07	-	-	-
Unigene30607_Taxus	1772	561.91	687	204.68	377	109.21	-	-	-
Unigene17703_Taxus	59	18.71	4	1.19	2	0.58	-	-	-
Unigene26014_Taxus	0	0	4	1.19	22	6.37	-	-	-
Unigene11330_Taxus	31	9.83	20	5.96	17	4.92	-	-	-
Unigene1026_Taxus	83	26.32	44	13.11	47	13.62	GO:0016023//cytoplasmic membrane-bounded vesicle	-	-
Unigene23066_Taxus	0	0	0	0	22	6.37	-	-	-
Unigene13062_Taxus	0	0	120	35.75	41	11.88	-	-	-
Unigene9418_Taxus	4	1.27	8	2.38	15	4.35	-	-	-
Unigene18357_Taxus	38	12.05	15	4.47	6	1.74	-	-	-
Unigene35422_Taxus	264	83.72	177	52.73	214	61.99	-	-	-
Unigene12431_Taxus	36	11.42	30	8.94	43	12.46	-	GO:0047345//ribose-5-phosphate adenylyltransferase activity	GO:0005975//carbohydrate metabolic process
Unigene35709_Taxus	2	0.63	0	0	4	1.16	-	-	-
Unigene34972_Taxus	70	22.2	31	9.24	214	61.99	-	-	-
Unigene8786_Taxus	21	6.66	23	6.85	27	7.82	-	-	-
Unigene22212_Taxus	29	9.2	404	120.36	177	51.27	-	-	-
Unigene35154_Taxus	0	0	6	1.79	5	1.45	-	-	-
Unigene21244_Taxus	30	9.51	22	6.55	7	2.03	-	-	-
Unigene16677_Taxus	3	0.95	0	0	0	0	-	-	-
Unigene34473_Taxus	2	0.63	18	5.36	4	1.16	-	-	-
Unigene28169_Taxus	15	4.76	3	0.89	0	0	-	-	-
Unigene5267_Taxus	2	0.63	0	0	0	0	-	-	-
Unigene17582_Taxus	4	1.27	0	0	0	0	-	-	-
Unigene22268_Taxus	2	0.63	0	0	0	0	-	-	-
Unigene31918_Taxus	0	0	6	1.79	6	1.74	-	-	-
Unigene21069_Taxus	46	14.59	43	12.81	37	10.72	-	-	-
Unigene8452_Taxus	2	0.63	0	0	2	0.58	-	-	-
Unigene1347_Taxus	3	0.95	0	0	0	0	-	-	-
Unigene3328_Taxus	25	7.93	21	6.26	13	3.77	-	-	-
Unigene35785_Taxus	246	78.01	326	97.12	160	46.35	-	-	-
Unigene33475_Taxus	26	8.24	28	8.34	264	76.48	GO:0016023//cytoplasmic membrane-bounded vesicle	GO:0004557//alpha-galactosidase activity	GO:0005975//carbohydrate metabolic process
Unigene22742_Taxus	24	7.61	77	22.94	63	18.25	-	-	-
Unigene5493_Taxus	2	0.63	0	0	0	0	-	-	-
Unigene7018_Taxus	22	6.98	50	14.9	20	5.79	-	-	-
Unigene31485_Taxus	3	0.95	0	0	0	0	-	-	-
Unigene10166_Taxus	137	43.44	227	67.63	271	78.5	-	-	-
Unigene34821_Taxus	14	4.44	3	0.89	4	1.16	-	-	-
Unigene19310_Taxus	86	27.27	71	21.15	47	13.62	-	-	-
Unigene30348_Taxus	8	2.54	11	3.28	4	1.16	-	-	-
Unigene23668_Taxus	42	13.32	41	12.21	50	14.48	GO:0016023//cytoplasmic membrane-bounded vesicle	-	-
Unigene35734_Taxus	1095	347.23	131	39.03	111	32.15	-	-	-
Unigene25831_Taxus	0	0	2	0.6	4	1.16	-	-	-
Unigene12037_Taxus	4	1.27	3	0.89	0	0	-	-	-
Unigene10314_Taxus	2	0.63	0	0	0	0	-	-	-
Unigene16272_Taxus	0	0	0	0	4	1.16	-	-	-
Unigene20258_Taxus	15	4.76	9	2.68	13	3.77	-	GO:0003713//transcription coactivator activity	-
Unigene8639_Taxus	3	0.95	14	4.17	18	5.21	-	-	-
Unigene25066_Taxus	2	0.63	3	0.89	0	0	-	-	-
Unigene15638_Taxus	582	184.56	170	50.65	106	30.71	-	-	-
Unigene15955_Taxus	2	0.63	0	0	0	0	-	-	-
Unigene9050_Taxus	31	9.83	18	5.36	16	4.63	-	-	-
Unigene2277_Taxus	13	4.12	22	6.55	20	5.79	-	-	-
Unigene21912_Taxus	8	2.54	0	0	7	2.03	-	-	-
Unigene31217_Taxus	2	0.63	12	3.58	28	8.11	-	-	-
Unigene893_Taxus	80	25.37	61	18.17	44	12.75	GO:0016023//cytoplasmic membrane-bounded vesicle	-	-
Unigene34668_Taxus	33	10.46	14	4.17	8	2.32	-	-	-
Unigene35595_Taxus	0	0	2	0.6	0	0	-	-	-
Unigene6429_Taxus	109	34.56	0	0	0	0	-	-	-
Unigene22367_Taxus	0	0	2	0.6	0	0	-	-	-
Unigene11621_Taxus	12	3.81	0	0	0	0	-	-	-
Unigene84_Taxus	647	205.17	952	283.63	758	219.58	-	-	-
Unigene13816_Taxus	0	0	2	0.6	3	0.87	-	-	-
Unigene20997_Taxus	165	52.32	143	42.6	114	33.02	-	-	-
Unigene22210_Taxus	3	0.95	0	0	0	0	-	-	-
Unigene18437_Taxus	4	1.27	2	0.6	0	0	-	-	-
Unigene29018_Taxus	17	5.39	5	1.49	0	0	-	-	-
Unigene32516_Taxus	623	197.56	592	176.37	666	192.93	-	-	-
Unigene4852_Taxus	168	53.27	1007	300.01	410	118.77	-	GO:0003700//sequence-specific DNA binding transcription factor activity	GO:0045449//regulation of transcription
Unigene35923_Taxus	19	6.03	71	21.15	29	8.4	-	-	-
Unigene28770_Taxus	216	68.49	77	22.94	81	23.46	-	-	-
Unigene8854_Taxus	78	24.73	76	22.64	127	36.79	-	-	-
Unigene28844_Taxus	10	3.17	17	5.06	18	5.21	-	-	-
Unigene27533_Taxus	6	1.9	0	0	0	0	-	-	-
Unigene2596_Taxus	0	0	14	4.17	75	21.73	-	-	-
Unigene7724_Taxus	0	0	0	0	2	0.58	-	-	-
Unigene1479_Taxus	34	10.78	0	0	0	0	-	-	-
Unigene31026_Taxus	9	2.85	0	0	0	0	-	-	-
Unigene29483_Taxus	2	0.63	0	0	0	0	-	-	-
Unigene8946_Taxus	7	2.22	0	0	0	0	-	-	-
Unigene36324_Taxus	56	17.76	24	7.15	32	9.27	-	-	-
Unigene34890_Taxus	246	78.01	304	90.57	258	74.74	-	-	-
Unigene5856_Taxus	11	3.49	4	1.19	9	2.61	-	-	-
Unigene28362_Taxus	3	0.95	0	0	0	0	-	-	-
Unigene20843_Taxus	35	11.1	15	4.47	6	1.74	-	-	-
Unigene22590_Taxus	69	21.88	143	42.6	108	31.29	-	-	-
Unigene23803_Taxus	3	0.95	7	2.09	6	1.74	-	-	-
Unigene13723_Taxus	3	0.95	0	0	0	0	-	-	-
Unigene14484_Taxus	0	0	0	0	5	1.45	GO:0009536//plastid;GO:0005739//mitochondrion	GO:0005488//binding;GO:0005215//transporter activity	GO:0006839//mitochondrial transport
Unigene18119_Taxus	19	6.03	26	7.75	94	27.23	-	-	-
Unigene30191_Taxus	19	6.03	18	5.36	19	5.5	-	-	-
Unigene17802_Taxus	119	37.74	54	16.09	43	12.46	-	-	-
Unigene33254_Taxus	0	0	0	0	2	0.58	GO:0005840//ribosome	GO:0003735//structural constituent of ribosome	GO:0006412//translation
Unigene27119_Taxus	2	0.63	0	0	0	0	-	-	-
Unigene1112_Taxus	0	0	2	0.6	2	0.58	-	-	-
Unigene32989_Taxus	31	9.83	15	4.47	30	8.69	-	-	-
Unigene18615_Taxus	28	8.88	14	4.17	11	3.19	-	-	-
Unigene5777_Taxus	26	8.24	0	0	6	1.74	-	-	-
Unigene8750_Taxus	135	42.81	115	34.26	106	30.71	-	-	-
Unigene29198_Taxus	114	36.15	139	41.41	202	58.52	-	-	-
Unigene32324_Taxus	77	24.42	96	28.6	115	33.31	-	-	-
Unigene2536_Taxus	36	11.42	38	11.32	47	13.62	-	-	-
Unigene25734_Taxus	398	126.21	81	24.13	79	22.88	-	-	-
Unigene14299_Taxus	61	19.34	55	16.39	51	14.77	-	-	-
Unigene32116_Taxus	216	68.49	245	72.99	125	36.21	-	-	-
Unigene21475_Taxus	75	23.78	69	20.56	82	23.75	-	-	-
Unigene17457_Taxus	6	1.9	0	0	3	0.87	-	-	-
Unigene16374_Taxus	62	19.66	40	11.92	28	8.11	GO:0016021//integral to membrane	GO:0016760//cellulose synthase (UDP-forming) activity	GO:0030244//cellulose biosynthetic process
Unigene32551_Taxus	305	96.72	262	78.06	271	78.5	-	-	-
Unigene23683_Taxus	199	63.1	62	18.47	22	6.37	-	-	-
Unigene744_Taxus	71	22.51	56	16.68	67	19.41	GO:0005739//mitochondrion	GO:0004814//arginine-tRNA ligase activity;GO:0005524//ATP binding	GO:0006420//arginyl-tRNA aminoacylation
Unigene21164_Taxus	155	49.15	104	30.98	121	35.05	-	-	-
Unigene20389_Taxus	98	31.08	61	18.17	47	13.62	-	-	-
Unigene35015_Taxus	108	34.25	102	30.39	9	2.61	-	-	-
Unigene22900_Taxus	4	1.27	3	0.89	2	0.58	-	GO:0009055//electron carrier activity;GO:0008233//peptidase activity	GO:0006508//proteolysis
Unigene17692_Taxus	45	14.27	84	25.03	7	2.03	-	-	-
Unigene12863_Taxus	2	0.63	0	0	0	0	-	-	-
Unigene23226_Taxus	7	2.22	0	0	10	2.9	-	-	-
Unigene16293_Taxus	32	10.15	41	12.21	43	12.46	-	-	-
Unigene17990_Taxus	0	0	5	1.49	4	1.16	-	-	-
Unigene30100_Taxus	0	0	3	0.89	9	2.61	-	-	-
Unigene8398_Taxus	286	90.69	0	0	9	2.61	-	-	-
Unigene34538_Taxus	29	9.2	17	5.06	29	8.4	-	-	-
Unigene17071_Taxus	28	8.88	49	14.6	37	10.72	-	-	-
Unigene19408_Taxus	15	4.76	3	0.89	0	0	-	-	-
Unigene15459_Taxus	68	21.56	73	21.75	45	13.04	-	-	-
Unigene18987_Taxus	19	6.03	29	8.64	41	11.88	-	-	-
Unigene26707_Taxus	11	3.49	10	2.98	10	2.9	-	-	-
Unigene9262_Taxus	186	58.98	259	77.16	366	106.02	-	-	-
Unigene13868_Taxus	0	0	2	0.6	9	2.61	GO:0016023//cytoplasmic membrane-bounded vesicle	-	-
Unigene32715_Taxus	7	2.22	0	0	0	0	-	-	-
Unigene19677_Taxus	65	20.61	31	9.24	47	13.62	-	-	-
Unigene27687_Taxus	0	0	0	0	2	0.58	-	-	-
Unigene31387_Taxus	13	4.12	7	2.09	10	2.9	-	-	-
Unigene29641_Taxus	19	6.03	2	0.6	0	0	-	GO:0008234//cysteine-type peptidase activity	-
Unigene24459_Taxus	0	0	2	0.6	0	0	-	-	-
Unigene10449_Taxus	10	3.17	8	2.38	4	1.16	-	-	-
Unigene5036_Taxus	8	2.54	4	1.19	7	2.03	-	-	-
Unigene28530_Taxus	0	0	0	0	2	0.58	-	-	-
Unigene17516_Taxus	2	0.63	0	0	0	0	-	-	-
Unigene36449_Taxus	69	21.88	71	21.15	99	28.68	GO:0016023//cytoplasmic membrane-bounded vesicle	GO:0008233//peptidase activity;GO:0046872//metal ion binding	GO:0006508//proteolysis
Unigene32539_Taxus	18	5.71	0	0	0	0	-	-	-
Unigene36304_Taxus	9	2.85	6	1.79	4	1.16	-	-	-
Unigene34869_Taxus	6	1.9	0	0	0	0	-	-	-
Unigene1007_Taxus	2	0.63	0	0	0	0	-	-	-
Unigene7164_Taxus	10	3.17	0	0	0	0	-	-	-
Unigene25990_Taxus	7	2.22	0	0	0	0	-	-	-
Unigene19966_Taxus	2	0.63	0	0	0	0	-	-	-
Unigene20562_Taxus	15	4.76	8	2.38	11	3.19	-	-	-
Unigene19510_Taxus	54	17.12	180	53.63	326	94.44	-	-	-
Unigene13732_Taxus	321	101.79	184	54.82	222	64.31	-	-	-
Unigene19814_Taxus	0	0	0	0	2	0.58	-	-	-
Unigene34847_Taxus	488	154.75	317	94.44	420	121.67	-	-	-
Unigene504_Taxus	7	2.22	25	7.45	26	7.53	-	-	-
Unigene18658_Taxus	28	8.88	16	4.77	27	7.82	-	-	-
Unigene21073_Taxus	4	1.27	0	0	0	0	-	-	-
Unigene14391_Taxus	7	2.22	0	0	0	0	-	-	-
Unigene20727_Taxus	175	55.49	109	32.47	123	35.63	-	-	-
Unigene26152_Taxus	124	39.32	145	43.2	152	44.03	-	-	-
Unigene17500_Taxus	130	41.22	50	14.9	38	11.01	-	-	-
Unigene16158_Taxus	62	19.66	7	2.09	12	3.48	-	-	-
Unigene10334_Taxus	58	18.39	65	19.37	3	0.87	-	-	-
Unigene34484_Taxus	31	9.83	9	2.68	3	0.87	-	-	-
Unigene26181_Taxus	0	0	0	0	2	0.58	-	-	-
Unigene25600_Taxus	3	0.95	4	1.19	11	3.19	-	-	-
Unigene15709_Taxus	87	27.59	9	2.68	18	5.21	-	-	-
Unigene14497_Taxus	24	7.61	31	9.24	37	10.72	GO:0012505//endomembrane system	GO:0005488//binding;GO:0016740//transferase activity	-
Unigene19212_Taxus	47	14.9	12	3.58	42	12.17	-	-	-
Unigene6564_Taxus	0	0	4	1.19	2	0.58	-	-	-
Unigene8365_Taxus	100	31.71	40	11.92	26	7.53	-	-	-
Unigene3179_Taxus	0	0	0	0	2	0.58	-	-	-
Unigene27355_Taxus	28	8.88	26	7.75	24	6.95	-	-	-
Unigene34983_Taxus	18	5.71	14	4.17	68	19.7	-	-	-
Unigene27639_Taxus	276	87.52	245	72.99	246	71.26	-	-	-
Unigene455_Taxus	98	31.08	90	26.81	130	37.66	-	-	-
Unigene32106_Taxus	12	3.81	6	1.79	5	1.45	-	-	-
Unigene24497_Taxus	881	279.37	1286	383.13	652	188.87	-	-	-
Unigene10895_Taxus	119	37.74	109	32.47	120	34.76	-	-	-
Unigene28499_Taxus	46	14.59	511	152.24	650	188.29	-	-	-
Unigene10907_Taxus	8	2.54	17	5.06	23	6.66	-	-	-
Unigene18725_Taxus	37	11.73	18	5.36	17	4.92	-	-	-
Unigene33950_Taxus	7	2.22	12	3.58	13	3.77	-	-	-
Unigene17728_Taxus	111	35.2	51	15.19	122	35.34	-	-	-
Unigene20077_Taxus	2	0.63	0	0	2	0.58	GO:0016023//cytoplasmic membrane-bounded vesicle	-	-
Unigene4227_Taxus	0	0	3	0.89	0	0	-	-	-
Unigene18107_Taxus	42	13.32	33	9.83	100	28.97	-	-	-
Unigene25970_Taxus	0	0	4	1.19	13	3.77	-	-	-
Unigene8114_Taxus	6	1.9	10	2.98	6	1.74	-	-	-
Unigene17307_Taxus	12	3.81	3	0.89	0	0	-	-	-
Unigene10993_Taxus	13	4.12	0	0	0	0	GO:0005634//nucleus	-	GO:0016036//cellular response to phosphate starvation
Unigene2248_Taxus	9	2.85	11	3.28	7	2.03	-	-	-
Unigene20827_Taxus	30	9.51	76	22.64	128	37.08	-	-	-
Unigene10290_Taxus	87	27.59	15	4.47	33	9.56	-	-	-
Unigene5383_Taxus	50	15.86	26	7.75	35	10.14	-	-	-
Unigene13331_Taxus	99	31.39	190	56.61	168	48.67	-	-	-
Unigene271_Taxus	13	4.12	12	3.58	88	25.49	-	-	-
Unigene19860_Taxus	36	11.42	0	0	0	0	-	-	-
Unigene35933_Taxus	34	10.78	43	12.81	42	12.17	-	-	-
Unigene9957_Taxus	0	0	3	0.89	0	0	-	-	-
Unigene9430_Taxus	0	0	0	0	2	0.58	-	-	-
Unigene20676_Taxus	70	22.2	68	20.26	25	7.24	-	-	-
Unigene20952_Taxus	53	16.81	30	8.94	16	4.63	-	-	-
Unigene29358_Taxus	19	6.03	6	1.79	0	0	-	-	-
Unigene12781_Taxus	0	0	13	3.87	0	0	-	-	-
Unigene13774_Taxus	5	1.59	2	0.6	4	1.16	-	-	-
Unigene30060_Taxus	2	0.63	2	0.6	0	0	GO:0009507//chloroplast;GO:0005739//mitochondrion	GO:0008233//peptidase activity;GO:0003677//DNA binding;GO:0005515//protein binding;GO:0004518//nuclease activity;GO:0005524//ATP binding;GO:0017111//nucleoside-triphosphatase activity	GO:0019538//protein metabolic process;GO:0006289//nucleotide-excision repair
Unigene17924_Taxus	2	0.63	112	33.37	151	43.74	-	-	-
Unigene33243_Taxus	36	11.42	81	24.13	103	29.84	GO:0009536//plastid	GO:0004794//L-threonine ammonia-lyase activity;GO:0003700//sequence-specific DNA binding transcription factor activity	GO:0006355//regulation of transcription, DNA-dependent;GO:0009097//isoleucine biosynthetic process
Unigene9225_Taxus	103	32.66	99	29.49	101	29.26	-	-	-
Unigene34307_Taxus	77	24.42	128	38.13	43	12.46	-	-	-
Unigene9749_Taxus	0	0	6	1.79	12	3.48	-	-	-
Unigene11141_Taxus	35	11.1	36	10.73	55	15.93	-	-	-
Unigene35286_Taxus	143	45.35	163	48.56	176	50.98	-	-	-
Unigene14418_Taxus	2	0.63	0	0	0	0	-	-	-
Unigene13214_Taxus	2	0.63	8	2.38	12	3.48	-	-	-
Unigene10880_Taxus	5	1.59	15	4.47	8	2.32	-	-	-
Unigene6744_Taxus	45	14.27	27	8.04	15	4.35	-	-	-
Unigene6171_Taxus	42	13.32	99	29.49	84	24.33	-	-	-
Unigene32107_Taxus	3	0.95	13	3.87	11	3.19	-	-	-
Unigene36211_Taxus	2	0.63	0	0	0	0	-	-	-
Unigene18881_Taxus	29	9.2	34	10.13	45	13.04	-	-	-
Unigene16680_Taxus	26	8.24	17	5.06	12	3.48	-	GO:0003824//catalytic activity	-
Unigene27179_Taxus	244	77.37	543	161.77	499	144.55	-	-	-
Unigene17091_Taxus	17	5.39	22	6.55	24	6.95	-	-	-
Unigene4254_Taxus	0	0	2	0.6	0	0	-	-	-
Unigene33724_Taxus	394	124.94	506	150.75	611	177	-	-	-
Unigene820_Taxus	68	21.56	16	4.77	20	5.79	-	-	-
Unigene24729_Taxus	4	1.27	0	0	0	0	-	-	-
Unigene13557_Taxus	125	39.64	67	19.96	90	26.07	-	-	-
Unigene19100_Taxus	61	19.34	138	41.11	130	37.66	-	-	-
Unigene3908_Taxus	0	0	7	2.09	10	2.9	-	-	-
Unigene30572_Taxus	69	21.88	74	22.05	116	33.6	-	-	-
Unigene27077_Taxus	27	8.56	7	2.09	10	2.9	-	-	-
Unigene23587_Taxus	37	11.73	55	16.39	21	6.08	-	-	-
Unigene22183_Taxus	2	0.63	3	0.89	3	0.87	-	-	-
Unigene17987_Taxus	0	0	2	0.6	0	0	-	-	-
Unigene33855_Taxus	0	0	0	0	10	2.9	-	-	-
Unigene23872_Taxus	2	0.63	0	0	0	0	GO:0016020//membrane	GO:0005215//transporter activity	GO:0006810//transport
Unigene18645_Taxus	6	1.9	2	0.6	5	1.45	-	-	-
Unigene17741_Taxus	119	37.74	121	36.05	161	46.64	-	-	-
Unigene14178_Taxus	23	7.29	10	2.98	5	1.45	-	-	-
Unigene9095_Taxus	12	3.81	2	0.6	0	0	-	-	-
Unigene27432_Taxus	2	0.63	4	1.19	3	0.87	-	-	-
Unigene21330_Taxus	26	8.24	12	3.58	13	3.77	-	-	-
Unigene34286_Taxus	179	56.76	136	40.52	129	37.37	-	-	-
Unigene16233_Taxus	2	0.63	0	0	0	0	GO:0016023//cytoplasmic membrane-bounded vesicle	-	-
Unigene33681_Taxus	14	4.44	4	1.19	0	0	-	-	-
Unigene29620_Taxus	271	85.94	202	60.18	260	75.32	-	GO:0005524//ATP binding;GO:0004674//protein serine/threonine kinase activity	GO:0006468//protein amino acid phosphorylation
Unigene29637_Taxus	90	28.54	109	32.47	83	24.04	-	-	-
Unigene32314_Taxus	2	0.63	5	1.49	0	0	-	-	-
Unigene29791_Taxus	165	52.32	161	47.97	165	47.8	-	-	-
Unigene29102_Taxus	516	163.63	1156	344.4	614	177.86	-	-	-
Unigene12001_Taxus	4	1.27	2	0.6	14	4.06	-	-	-
Unigene14078_Taxus	109	34.56	69	20.56	80	23.17	-	-	-
Unigene8346_Taxus	0	0	2	0.6	0	0	-	-	-
Unigene36446_Taxus	61	19.34	99	29.49	121	35.05	-	-	-
Unigene21489_Taxus	39	12.37	400	119.17	305	88.35	-	-	-
Unigene20593_Taxus	51	16.17	27	8.04	7	2.03	-	-	-
Unigene22741_Taxus	3	0.95	0	0	11	3.19	-	-	-
Unigene3271_Taxus	22	6.98	0	0	3	0.87	-	-	-
Unigene9361_Taxus	23	7.29	35	10.43	44	12.75	-	-	-
Unigene35450_Taxus	137	43.44	175	52.14	201	58.23	-	-	-
Unigene13677_Taxus	86	27.27	80	23.83	112	32.44	-	-	-
Unigene33059_Taxus	2	0.63	0	0	0	0	-	-	-
Unigene1918_Taxus	6	1.9	10	2.98	10	2.9	-	-	-
Unigene27183_Taxus	2	0.63	2	0.6	3	0.87	-	-	-
Unigene7003_Taxus	59	18.71	51	15.19	40	11.59	-	-	-
Unigene26612_Taxus	2	0.63	0	0	0	0	-	-	-
Unigene22555_Taxus	4	1.27	3	0.89	0	0	-	-	-
Unigene25334_Taxus	29	9.2	8	2.38	2	0.58	-	-	-
Unigene13467_Taxus	71	22.51	157	46.77	72	20.86	-	-	-
Unigene4851_Taxus	2	0.63	73	21.75	99	28.68	-	-	-
Unigene20621_Taxus	4	1.27	0	0	2	0.58	-	-	-
Unigene28867_Taxus	24	7.61	26	7.75	18	5.21	-	-	-
Unigene30619_Taxus	32	10.15	53	15.79	33	9.56	-	-	-
Unigene32063_Taxus	38	12.05	68	20.26	96	27.81	-	-	-
Unigene18443_Taxus	47	14.9	50	14.9	68	19.7	-	-	-
Unigene35021_Taxus	9	2.85	2	0.6	0	0	-	-	-
Unigene11412_Taxus	45	14.27	80	23.83	35	10.14	-	-	-
Unigene586_Taxus	4	1.27	17	5.06	8	2.32	-	-	-
Unigene5740_Taxus	306	97.03	197	58.69	204	59.09	-	-	-
Unigene14877_Taxus	0	0	0	0	2	0.58	-	-	-
Unigene31316_Taxus	51	16.17	28	8.34	50	14.48	-	-	-
Unigene4952_Taxus	87	27.59	18	5.36	21	6.08	-	-	-
Unigene9009_Taxus	8	2.54	9	2.68	2	0.58	-	-	-
Unigene16193_Taxus	154	48.83	253	75.38	266	77.06	-	-	-
Unigene30318_Taxus	138	43.76	88	26.22	54	15.64	-	-	-
Unigene28018_Taxus	12	3.81	3	0.89	0	0	-	-	-
Unigene8418_Taxus	2	0.63	0	0	0	0	-	-	-
Unigene8368_Taxus	98	31.08	63	18.77	31	8.98	-	-	-
Unigene34247_Taxus	3	0.95	0	0	0	0	-	-	-
Unigene796_Taxus	21	6.66	31	9.24	29	8.4	-	-	-
Unigene36108_Taxus	0	0	46	13.7	49	14.19	-	-	-
Unigene15280_Taxus	22	6.98	27	8.04	12	3.48	-	-	-
Unigene31177_Taxus	46	14.59	38	11.32	99	28.68	-	-	-
Unigene7668_Taxus	18	5.71	42	12.51	43	12.46	-	-	-
Unigene33347_Taxus	196	62.15	0	0	7	2.03	-	GO:0016491//oxidoreductase activity	GO:0055114//oxidation reduction;GO:0006629//lipid metabolic process
Unigene21166_Taxus	19	6.03	7	2.09	3	0.87	-	-	-
Unigene18646_Taxus	13	4.12	73	21.75	24	6.95	-	-	-
Unigene25759_Taxus	15	4.76	20	5.96	49	14.19	-	-	-
Unigene23052_Taxus	456	144.6	514	153.13	473	137.02	-	-	-
Unigene11204_Taxus	52	16.49	124	36.94	199	57.65	GO:0009536//plastid	-	-
Unigene10989_Taxus	0	0	0	0	6	1.74	-	-	-
Unigene10866_Taxus	0	0	0	0	2	0.58	-	-	-
Unigene7072_Taxus	6	1.9	8	2.38	23	6.66	-	-	-
Unigene6663_Taxus	17	5.39	20	5.96	16	4.63	-	-	-
Unigene30907_Taxus	37	11.73	9	2.68	0	0	-	-	-
Unigene24527_Taxus	38	12.05	22	6.55	22	6.37	GO:0005739//mitochondrion	-	-
Unigene14401_Taxus	9	2.85	4	1.19	2	0.58	-	-	GO:0010288//response to lead ion;GO:0046686//response to cadmium ion
Unigene4101_Taxus	8	2.54	2	0.6	14	4.06	-	-	-
Unigene124_Taxus	15	4.76	11	3.28	6	1.74	-	-	-
Unigene27516_Taxus	45	14.27	45	13.41	41	11.88	-	-	-
Unigene6134_Taxus	11	3.49	0	0	0	0	-	-	-
Unigene4893_Taxus	19	6.03	8	2.38	14	4.06	-	-	-
Unigene21593_Taxus	5	1.59	0	0	0	0	-	-	-
Unigene33145_Taxus	2	0.63	0	0	0	0	-	GO:0046914//transition metal ion binding;GO:0016491//oxidoreductase activity	GO:0008152//metabolic process
Unigene3294_Taxus	45	14.27	37	11.02	23	6.66	-	-	-
Unigene1788_Taxus	0	0	0	0	4	1.16	GO:0016023//cytoplasmic membrane-bounded vesicle	-	-
Unigene12831_Taxus	0	0	21	6.26	25	7.24	-	-	-
Unigene16475_Taxus	80	25.37	6	1.79	0	0	-	-	-
Unigene19163_Taxus	75	23.78	61	18.17	65	18.83	-	-	-
Unigene32610_Taxus	0	0	3	0.89	0	0	-	-	-
Unigene19928_Taxus	106	33.61	22	6.55	24	6.95	-	-	-
Unigene19260_Taxus	67	21.25	28	8.34	25	7.24	-	-	-
Unigene16707_Taxus	36	11.42	37	11.02	33	9.56	GO:0005739//mitochondrion	GO:0005198//structural molecule activity;GO:0051536//iron-sulfur cluster binding	GO:0016226//iron-sulfur cluster assembly
Unigene751_Taxus	13	4.12	19	5.66	38	11.01	-	-	-
Unigene569_Taxus	10	3.17	16	4.77	16	4.63	-	-	-
Unigene12659_Taxus	192	60.88	121	36.05	63	18.25	GO:0016020//membrane	-	-
Unigene36291_Taxus	72	22.83	6	1.79	2	0.58	-	-	-
Unigene13097_Taxus	14	4.44	0	0	0	0	-	-	-
Unigene11411_Taxus	6	1.9	0	0	9	2.61	-	-	-
Unigene8321_Taxus	6	1.9	10	2.98	8	2.32	-	-	-
Unigene28645_Taxus	82	26	59	17.58	57	16.51	-	-	-
Unigene25753_Taxus	2	0.63	2	0.6	0	0	-	-	-
Unigene27202_Taxus	55	17.44	5	1.49	0	0	-	-	-
Unigene35452_Taxus	76	24.1	95	28.3	100	28.97	-	-	-
Unigene16552_Taxus	2	0.63	0	0	3	0.87	GO:0016020//membrane	GO:0005275//amine transmembrane transporter activity	-
Unigene9171_Taxus	21	6.66	63	18.77	83	24.04	-	-	-
Unigene5936_Taxus	93	29.49	12	3.58	17	4.92	-	-	-
Unigene32141_Taxus	238	75.47	89	26.52	64	18.54	-	-	-
Unigene2239_Taxus	11	3.49	3	0.89	11	3.19	-	-	-
Unigene11075_Taxus	3	0.95	0	0	3	0.87	GO:0005694//chromosome;GO:0005634//nucleus;GO:0009536//plastid	GO:0003677//DNA binding	GO:0006334//nucleosome assembly
Unigene33894_Taxus	29	9.2	5	1.49	2	0.58	-	-	-
Unigene16850_Taxus	19	6.03	0	0	0	0	-	-	-
Unigene18525_Taxus	62	19.66	20	5.96	35	10.14	-	-	-
Unigene22276_Taxus	3	0.95	4	1.19	3	0.87	-	-	-
Unigene4882_Taxus	182	57.71	209	62.27	179	51.85	-	-	-
Unigene7362_Taxus	62	19.66	34	10.13	43	12.46	-	-	-
Unigene6831_Taxus	9	2.85	13	3.87	21	6.08	-	-	-
Unigene9415_Taxus	59	18.71	19	5.66	13	3.77	-	-	-
Unigene3856_Taxus	16	5.07	58	17.28	61	17.67	-	-	-
Unigene35346_Taxus	11	3.49	2	0.6	7	2.03	-	-	-
Unigene12722_Taxus	13	4.12	15	4.47	21	6.08	GO:0005783//endoplasmic reticulum	GO:0004582//dolichyl-phosphate beta-D-mannosyltransferase activity	GO:0006506//GPI anchor biosynthetic process;GO:0006487//protein amino acid N-linked glycosylation;GO:0006493//protein amino acid O-linked glycosylation
Unigene35061_Taxus	5	1.59	3	0.89	0	0	-	-	-
Unigene30560_Taxus	0	0	32	9.53	44	12.75	-	-	-
Unigene7872_Taxus	2	0.63	0	0	3	0.87	-	-	-
Unigene10816_Taxus	28	8.88	9	2.68	2	0.58	-	-	-
Unigene9596_Taxus	4	1.27	0	0	0	0	-	-	-
Unigene7472_Taxus	8	2.54	16	4.77	29	8.4	-	-	-
Unigene31408_Taxus	102	32.34	123	36.64	263	76.19	-	-	-
Unigene28696_Taxus	361	114.48	122	36.35	242	70.1	-	-	-
Unigene17618_Taxus	463	146.82	93	27.71	235	68.08	-	-	-
Unigene14766_Taxus	2	0.63	0	0	0	0	-	-	-
Unigene15496_Taxus	0	0	2	0.6	3	0.87	-	-	-
Unigene31760_Taxus	0	0	2	0.6	0	0	-	-	-
Unigene20175_Taxus	72	22.83	139	41.41	243	70.39	-	-	-
Unigene10908_Taxus	28	8.88	2	0.6	7	2.03	-	-	-
Unigene8384_Taxus	0	0	4	1.19	0	0	-	-	-
Unigene35751_Taxus	2	0.63	100	29.79	121	35.05	-	-	-
Unigene31875_Taxus	25	7.93	0	0	0	0	-	-	-
Unigene22777_Taxus	432	136.99	495	147.47	462	133.83	-	-	-
Unigene33375_Taxus	188	59.62	292	86.99	198	57.36	-	GO:0020037//heme binding	-
Unigene22446_Taxus	139	44.08	151	44.99	192	55.62	-	GO:0019787//small conjugating protein ligase activity	GO:0051246//regulation of protein metabolic process;GO:0043687//post-translational protein modification
Unigene18503_Taxus	26	8.24	37	11.02	53	15.35	-	-	-
Unigene22251_Taxus	11	3.49	4	1.19	8	2.32	-	-	-
Unigene31077_Taxus	103	32.66	319	95.04	634	183.66	-	-	-
Unigene32166_Taxus	402	127.48	256	76.27	150	43.45	-	-	-
Unigene21047_Taxus	17	5.39	14	4.17	9	2.61	-	-	-
Unigene10675_Taxus	101	32.03	95	28.3	46	13.33	-	-	-
Unigene2588_Taxus	9	2.85	8	2.38	5	1.45	-	-	-
Unigene9884_Taxus	80	25.37	162	48.26	204	59.09	-	-	-
Unigene35428_Taxus	140	44.39	79	23.54	27	7.82	-	-	-
Unigene36395_Taxus	12	3.81	2	0.6	2	0.58	GO:0016021//integral to membrane;GO:0005739//mitochondrion	GO:0004252//serine-type endopeptidase activity;GO:0004222//metalloendopeptidase activity;GO:0005524//ATP binding;GO:0004176//ATP-dependent peptidase activity;GO:0008270//zinc ion binding	GO:0030163//protein catabolic process;GO:0006508//proteolysis
Unigene33370_Taxus	0	0	3	0.89	6	1.74	GO:0022626//cytosolic ribosome;GO:0005886//plasma membrane;GO:0009507//chloroplast;GO:0048046//apoplast;GO:0005739//mitochondrion	GO:0030170//pyridoxal phosphate binding;GO:0004372//glycine hydroxymethyltransferase activity	GO:0006730//one-carbon metabolic process;GO:0006563//L-serine metabolic process;GO:0046686//response to cadmium ion;GO:0006544//glycine metabolic process
Unigene15404_Taxus	71	22.51	288	85.8	371	107.47	-	-	-
Unigene29335_Taxus	353	111.94	179	53.33	101	29.26	-	-	-
Unigene14079_Taxus	2	0.63	0	0	0	0	-	-	-
Unigene7107_Taxus	38	12.05	26	7.75	38	11.01	-	-	-
Unigene13887_Taxus	301	95.45	61	18.17	142	41.13	-	-	-
Unigene12975_Taxus	26	8.24	19	5.66	18	5.21	-	-	-
Unigene28217_Taxus	0	0	3	0.89	4	1.16	-	-	-
Unigene18432_Taxus	2	0.63	2	0.6	0	0	-	-	-
Unigene22722_Taxus	0	0	2	0.6	2	0.58	-	-	-
Unigene19235_Taxus	85	26.95	621	185.01	225	65.18	-	-	-
Unigene16518_Taxus	0	0	21	6.26	41	11.88	-	-	-
Unigene13209_Taxus	22	6.98	7	2.09	0	0	-	-	-
Unigene18919_Taxus	146	46.3	63	18.77	123	35.63	-	-	-
Unigene27390_Taxus	0	0	6	1.79	0	0	-	-	-
Unigene4922_Taxus	29	9.2	18	5.36	20	5.79	-	-	-
Unigene31799_Taxus	196	62.15	225	67.03	252	73	-	-	-
Unigene21037_Taxus	14	4.44	3	0.89	4	1.16	-	-	-
Unigene33040_Taxus	0	0	2	0.6	0	0	-	-	-
Unigene23612_Taxus	17	5.39	6	1.79	6	1.74	-	-	-
Unigene23210_Taxus	150	47.57	523	155.82	545	157.88	-	-	-
Unigene35880_Taxus	81	25.69	85	25.32	85	24.62	-	-	-
Unigene30025_Taxus	3	0.95	0	0	0	0	-	GO:0016874//ligase activity	GO:0044249//cellular biosynthetic process;GO:0006807//nitrogen compound metabolic process;GO:0044238//primary metabolic process
Unigene7145_Taxus	18	5.71	24	7.15	30	8.69	-	-	-
Unigene32054_Taxus	53	16.81	134	39.92	138	39.98	-	-	-
Unigene16764_Taxus	64	20.29	59	17.58	76	22.02	-	-	-
Unigene13569_Taxus	0	0	0	0	2	0.58	-	-	-
Unigene13417_Taxus	3	0.95	5	1.49	2	0.58	-	-	-
Unigene776_Taxus	4	1.27	4	1.19	5	1.45	-	-	-
Unigene5018_Taxus	85	26.95	130	38.73	187	54.17	-	GO:0005524//ATP binding;GO:0017111//nucleoside-triphosphatase activity	-
Unigene18691_Taxus	389	123.35	233	69.42	260	75.32	-	-	-
Unigene1748_Taxus	10	3.17	0	0	0	0	-	-	-
Unigene1598_Taxus	3	0.95	0	0	0	0	-	-	-
Unigene32031_Taxus	18	5.71	24	7.15	77	22.31	-	-	-
Unigene36014_Taxus	14	4.44	5	1.49	2	0.58	-	-	-
Unigene19036_Taxus	6	1.9	0	0	0	0	-	-	-
Unigene31704_Taxus	7	2.22	2	0.6	0	0	-	-	-
Unigene29517_Taxus	137	43.44	17	5.06	0	0	-	-	-
Unigene13542_Taxus	0	0	2	0.6	0	0	-	-	-
Unigene30319_Taxus	21	6.66	19	5.66	12	3.48	-	-	-
Unigene17452_Taxus	3	0.95	3	0.89	5	1.45	-	-	-
Unigene29815_Taxus	22	6.98	2	0.6	7	2.03	-	-	-
Unigene15057_Taxus	56	17.76	21	6.26	30	8.69	-	-	-
Unigene5138_Taxus	6	1.9	0	0	0	0	GO:0005737//cytoplasm	GO:0005506//iron ion binding;GO:0004748//ribonucleoside-diphosphate reductase activity	GO:0006260//DNA replication;GO:0055114//oxidation reduction;GO:0009186//deoxyribonucleoside diphosphate metabolic process
Unigene20538_Taxus	8	2.54	10	2.98	18	5.21	-	-	-
Unigene8454_Taxus	6	1.9	3	0.89	3	0.87	-	-	-
Unigene1572_Taxus	27	8.56	17	5.06	5	1.45	-	-	-
Unigene34970_Taxus	6	1.9	0	0	0	0	-	-	-
Unigene19313_Taxus	32	10.15	32	9.53	59	17.09	-	-	-
Unigene6386_Taxus	0	0	2	0.6	4	1.16	-	-	-
Unigene12345_Taxus	2	0.63	2	0.6	0	0	-	-	-
Unigene12333_Taxus	11	3.49	2	0.6	5	1.45	-	-	-
Unigene16447_Taxus	4	1.27	4	1.19	2	0.58	GO:0009536//plastid	GO:0030976//thiamin pyrophosphate binding;GO:0000287//magnesium ion binding;GO:0016740//transferase activity;GO:0004737//pyruvate decarboxylase activity	-
Unigene11326_Taxus	19	6.03	14	4.17	16	4.63	-	-	-
Unigene6105_Taxus	0	0	0	0	2	0.58	-	-	-
Unigene6102_Taxus	58	18.39	94	28.01	124	35.92	-	-	-
Unigene35242_Taxus	24	7.61	14	4.17	0	0	-	-	-
Unigene27945_Taxus	145	45.98	158	47.07	135	39.11	-	-	-
Unigene4636_Taxus	19	6.03	28	8.34	27	7.82	-	-	-
Unigene30376_Taxus	0	0	0	0	4	1.16	-	-	-
Unigene5966_Taxus	120	38.05	29	8.64	51	14.77	-	-	-
Unigene27621_Taxus	43	13.64	25	7.45	60	17.38	-	-	-
Unigene35681_Taxus	29	9.2	19	5.66	5	1.45	-	-	-
Unigene28674_Taxus	7	2.22	0	0	0	0	-	-	-
Unigene28583_Taxus	2	0.63	0	0	0	0	-	-	-
Unigene28817_Taxus	0	0	0	0	4	1.16	-	-	-
Unigene22767_Taxus	4	1.27	0	0	0	0	GO:0009536//plastid	-	-
Unigene30359_Taxus	37	11.73	61	18.17	81	23.46	-	-	-
Unigene12734_Taxus	109	34.56	79	23.54	80	23.17	-	-	-
Unigene14032_Taxus	7	2.22	4	1.19	9	2.61	-	-	-
Unigene12546_Taxus	165	52.32	148	44.09	130	37.66	-	-	GO:0009987//cellular process
Unigene5332_Taxus	0	0	3	0.89	4	1.16	-	-	-
Unigene11805_Taxus	41	13	28	8.34	51	14.77	-	-	-
Unigene17507_Taxus	9	2.85	2	0.6	4	1.16	-	-	-
Unigene7099_Taxus	73	23.15	24	7.15	20	5.79	-	-	-
Unigene19586_Taxus	12	3.81	9	2.68	23	6.66	-	-	-
Unigene36239_Taxus	19	6.03	4	1.19	0	0	-	-	-
Unigene29887_Taxus	2	0.63	0	0	0	0	-	-	-
Unigene19230_Taxus	71	22.51	56	16.68	59	17.09	-	-	-
Unigene4340_Taxus	6	1.9	6	1.79	9	2.61	-	-	-
Unigene24716_Taxus	313	99.25	141	42.01	173	50.11	-	-	-
Unigene9279_Taxus	0	0	2	0.6	2	0.58	-	-	-
Unigene25508_Taxus	3	0.95	0	0	0	0	-	-	-
Unigene5877_Taxus	2	0.63	0	0	0	0	-	-	-
Unigene20112_Taxus	142	45.03	119	35.45	116	33.6	-	-	-
Unigene9806_Taxus	0	0	13	3.87	7	2.03	-	-	-
Unigene9838_Taxus	23	7.29	18	5.36	23	6.66	-	-	-
Unigene1842_Taxus	71	22.51	11	3.28	28	8.11	-	-	-
Unigene22678_Taxus	0	0	0	0	2	0.58	-	-	-
Unigene31593_Taxus	0	0	2	0.6	4	1.16	-	-	-
Unigene5719_Taxus	183	58.03	34	10.13	15	4.35	-	-	-
Unigene8761_Taxus	22	6.98	7	2.09	3	0.87	-	-	-
Unigene36100_Taxus	40	12.68	25	7.45	23	6.66	-	-	-
Unigene28648_Taxus	67	21.25	72	21.45	75	21.73	-	-	-
Unigene486_Taxus	10	3.17	0	0	0	0	-	-	-
Unigene17414_Taxus	33	10.46	37	11.02	40	11.59	-	-	-
Unigene30635_Taxus	3	0.95	0	0	12	3.48	-	-	-
Unigene36220_Taxus	70	22.2	45	13.41	62	17.96	-	-	-
Unigene6991_Taxus	31	9.83	33	9.83	0	0	-	-	-
Unigene6333_Taxus	7	2.22	2	0.6	5	1.45	-	-	-
Unigene19309_Taxus	114	36.15	92	27.41	173	50.11	-	-	-
Unigene19566_Taxus	2	0.63	0	0	0	0	-	-	-
Unigene9480_Taxus	3	0.95	15	4.47	24	6.95	-	-	-
Unigene34177_Taxus	310	98.3	422	125.73	394	114.13	-	-	-
Unigene32860_Taxus	3	0.95	15	4.47	4	1.16	-	-	-
Unigene33611_Taxus	269	85.3	180	53.63	130	37.66	-	-	-
Unigene20347_Taxus	19	6.03	4	1.19	0	0	-	-	-
Unigene5631_Taxus	8	2.54	15	4.47	5	1.45	-	-	-
Unigene1493_Taxus	12	3.81	5	1.49	2	0.58	-	-	-
Unigene9574_Taxus	6	1.9	0	0	0	0	-	-	-
Unigene5557_Taxus	290	91.96	174	51.84	223	64.6	-	-	-
Unigene18964_Taxus	6	1.9	4	1.19	2	0.58	-	-	-
Unigene12636_Taxus	46	14.59	56	16.68	24	6.95	-	-	-
Unigene11387_Taxus	226	71.67	87	25.92	50	14.48	-	-	-
Unigene29168_Taxus	0	0	3	0.89	12	3.48	-	-	-
Unigene14567_Taxus	4	1.27	0	0	0	0	-	-	-
Unigene24823_Taxus	22	6.98	10	2.98	10	2.9	-	-	-
Unigene12181_Taxus	19	6.03	69	20.56	89	25.78	-	-	-
Unigene6009_Taxus	8	2.54	23	6.85	63	18.25	-	-	-
Unigene27679_Taxus	571	181.07	465	138.54	497	143.97	-	-	-
Unigene12580_Taxus	48	15.22	156	46.48	146	42.29	-	-	-
Unigene14888_Taxus	7	2.22	3	0.89	9	2.61	-	-	-
Unigene12298_Taxus	20	6.34	3	0.89	6	1.74	-	-	-
Unigene17729_Taxus	165	52.32	51	15.19	42	12.17	-	-	-
Unigene13348_Taxus	26	8.24	79	23.54	88	25.49	-	-	-
Unigene7283_Taxus	51	16.17	27	8.04	274	79.37	-	-	-
Unigene9933_Taxus	6	1.9	0	0	0	0	-	-	-
Unigene33219_Taxus	41	13	21	6.26	7	2.03	-	-	-
Unigene18039_Taxus	103	32.66	94	28.01	100	28.97	-	-	-
Unigene31951_Taxus	17	5.39	5	1.49	5	1.45	-	-	-
Unigene20487_Taxus	111	35.2	121	36.05	136	39.4	-	-	-
Unigene21352_Taxus	331	104.96	185	55.12	322	93.28	-	-	-
Unigene13133_Taxus	33	10.46	17	5.06	30	8.69	-	-	-
Unigene5817_Taxus	9	2.85	421	125.43	448	129.78	-	-	-
Unigene16289_Taxus	45	14.27	57	16.98	36	10.43	-	-	-
Unigene6075_Taxus	0	0	3	0.89	12	3.48	-	-	-
Unigene12679_Taxus	5	1.59	0	0	0	0	-	-	-
Unigene35941_Taxus	38	12.05	20	5.96	24	6.95	-	-	-
Unigene17417_Taxus	5	1.59	11	3.28	7	2.03	-	-	-
Unigene320_Taxus	19	6.03	3	0.89	6	1.74	-	-	-
Unigene36034_Taxus	19	6.03	5	1.49	3	0.87	-	-	-
Unigene35182_Taxus	50	15.86	114	33.96	129	37.37	-	-	-
Unigene30521_Taxus	2	0.63	0	0	0	0	-	-	-
Unigene31634_Taxus	4	1.27	0	0	0	0	-	-	-
Unigene25160_Taxus	35	11.1	8	2.38	10	2.9	-	-	-
Unigene21339_Taxus	71	22.51	71	21.15	84	24.33	-	-	-
Unigene16248_Taxus	3	0.95	0	0	0	0	GO:0005737//cytoplasm	GO:0003676//nucleic acid binding;GO:0004816//asparagine-tRNA ligase activity;GO:0005524//ATP binding;GO:0004815//aspartate-tRNA ligase activity	GO:0046686//response to cadmium ion;GO:0006422//aspartyl-tRNA aminoacylation;GO:0006421//asparaginyl-tRNA aminoacylation
Unigene13070_Taxus	2	0.63	0	0	0	0	-	-	-
Unigene35449_Taxus	0	0	11	3.28	20	5.79	-	-	-
Unigene36336_Taxus	550	174.41	849	252.94	392	113.55	-	-	-
Unigene8076_Taxus	14	4.44	19	5.66	15	4.35	-	-	-
Unigene9261_Taxus	0	0	3	0.89	2	0.58	-	-	-
Unigene11938_Taxus	240	76.11	207	61.67	304	88.06	-	-	GO:0006810//transport
Unigene35227_Taxus	37	11.73	14	4.17	19	5.5	-	-	-
Unigene21182_Taxus	8	2.54	0	0	2	0.58	-	-	-
Unigene13241_Taxus	47	14.9	49	14.6	17	4.92	-	-	-
Unigene5385_Taxus	0	0	0	0	2	0.58	-	-	-
Unigene30296_Taxus	2	0.63	0	0	0	0	-	-	-
Unigene19634_Taxus	32	10.15	32	9.53	36	10.43	-	-	-
Unigene20083_Taxus	0	0	4	1.19	0	0	-	-	-
Unigene10407_Taxus	26	8.24	28	8.34	42	12.17	-	-	-
Unigene33691_Taxus	20	6.34	23	6.85	9	2.61	-	-	-
Unigene2311_Taxus	24	7.61	12	3.58	4	1.16	-	-	-
Unigene16774_Taxus	7	2.22	20	5.96	31	8.98	-	-	-
Unigene7236_Taxus	30	9.51	34	10.13	26	7.53	-	-	-
Unigene30583_Taxus	5	1.59	2	0.6	0	0	-	-	-
Unigene21394_Taxus	33	10.46	27	8.04	16	4.63	-	-	-
Unigene18626_Taxus	5	1.59	3	0.89	0	0	-	-	-
Unigene6278_Taxus	16	5.07	5	1.49	2	0.58	-	-	-
Unigene10156_Taxus	36	11.42	28	8.34	43	12.46	-	-	-
Unigene27874_Taxus	130	41.22	342	101.89	102	29.55	-	-	-
Unigene33309_Taxus	103	32.66	72	21.45	49	14.19	GO:0005840//ribosome	-	-
Unigene24727_Taxus	206	65.32	108	32.18	65	18.83	-	-	-
Unigene17855_Taxus	31	9.83	31	9.24	16	4.63	-	-	-
Unigene10077_Taxus	10	3.17	3	0.89	10	2.9	-	-	-
Unigene8835_Taxus	3	0.95	0	0	0	0	-	-	-
Unigene955_Taxus	0	0	8	2.38	7	2.03	-	-	-
Unigene14579_Taxus	0	0	2	0.6	0	0	-	-	-
Unigene31096_Taxus	12	3.81	5	1.49	7	2.03	-	-	-
Unigene28027_Taxus	63	19.98	25	7.45	20	5.79	-	-	-
Unigene26180_Taxus	78	24.73	67	19.96	56	16.22	-	-	-
Unigene21200_Taxus	282	89.42	5	1.49	5	1.45	-	-	-
Unigene30769_Taxus	2	0.63	0	0	0	0	-	-	-
Unigene6028_Taxus	2	0.63	0	0	0	0	-	-	-
Unigene25072_Taxus	51	16.17	4	1.19	0	0	-	-	-
Unigene10054_Taxus	83	26.32	32	9.53	38	11.01	-	-	-
Unigene12984_Taxus	5	1.59	13	3.87	9	2.61	-	-	-
Unigene34184_Taxus	595	188.68	390	116.19	292	84.59	-	-	-
Unigene9757_Taxus	0	0	2	0.6	0	0	-	-	-
Unigene19373_Taxus	17	5.39	26	7.75	23	6.66	-	-	-
Unigene20353_Taxus	52	16.49	89	26.52	112	32.44	-	-	-
Unigene9978_Taxus	90	28.54	97	28.9	91	26.36	-	-	-
Unigene11482_Taxus	0	0	2	0.6	3	0.87	-	-	-
Unigene10857_Taxus	2	0.63	0	0	3	0.87	-	-	-
Unigene16019_Taxus	53	16.81	44	13.11	51	14.77	-	-	-
Unigene30797_Taxus	4	1.27	0	0	0	0	-	-	-
Unigene28973_Taxus	1202	381.16	806	240.13	719	208.28	-	-	-
Unigene35929_Taxus	86	27.27	98	29.2	123	35.63	-	-	-
Unigene23180_Taxus	15	4.76	7	2.09	8	2.32	-	-	-
Unigene11695_Taxus	3	0.95	4	1.19	4	1.16	-	-	-
Unigene32658_Taxus	4	1.27	2	0.6	0	0	-	-	-
Unigene3345_Taxus	7	2.22	2	0.6	11	3.19	-	-	-
Unigene30360_Taxus	4	1.27	2	0.6	0	0	-	-	-
Unigene31024_Taxus	212	67.23	29	8.64	0	0	-	-	-
Unigene13776_Taxus	13	4.12	19	5.66	52	15.06	-	-	-
Unigene2517_Taxus	8	2.54	8	2.38	23	6.66	-	-	-
Unigene21344_Taxus	37	11.73	79	23.54	53	15.35	-	-	-
Unigene21483_Taxus	3	0.95	0	0	0	0	-	-	-
Unigene11062_Taxus	8	2.54	21	6.26	9	2.61	-	-	-
Unigene15922_Taxus	119	37.74	52	15.49	92	26.65	-	-	-
Unigene6281_Taxus	0	0	0	0	2	0.58	-	-	-
Unigene619_Taxus	30	9.51	45	13.41	57	16.51	-	-	-
Unigene31860_Taxus	6	1.9	13	3.87	8	2.32	-	-	-
Unigene14024_Taxus	13	4.12	33	9.83	14	4.06	-	GO:0005515//protein binding	-
Unigene9230_Taxus	42	13.32	25	7.45	13	3.77	-	-	-
Unigene689_Taxus	298	94.5	153	45.58	174	50.4	-	-	-
Unigene33505_Taxus	269	85.3	346	103.08	179	51.85	GO:0005886//plasma membrane	GO:0005515//protein binding;GO:0005525//GTP binding	GO:0015031//protein transport;GO:0007264//small GTPase mediated signal transduction
Unigene17337_Taxus	842	267	508	151.35	601	174.1	-	-	-
Unigene27998_Taxus	48	15.22	4	1.19	0	0	-	-	-
Unigene12180_Taxus	3	0.95	0	0	2	0.58	-	-	-
Unigene27821_Taxus	10	3.17	17	5.06	28	8.11	-	-	-
Unigene23564_Taxus	106	33.61	0	0	0	0	GO:0005737//cytoplasm	GO:0004356//glutamate-ammonia ligase activity	GO:0006542//glutamine biosynthetic process
Unigene10580_Taxus	26	8.24	19	5.66	35	10.14	-	-	-
Unigene28395_Taxus	0	0	0	0	6	1.74	-	-	-
Unigene17871_Taxus	3	0.95	0	0	0	0	-	-	-
Unigene23230_Taxus	4	1.27	14	4.17	23	6.66	-	-	-
Unigene21099_Taxus	238	75.47	232	69.12	189	54.75	-	-	-
Unigene15692_Taxus	0	0	0	0	2	0.58	-	-	-
Unigene16376_Taxus	0	0	4	1.19	3	0.87	-	-	-
Unigene22636_Taxus	44	13.95	5	1.49	3	0.87	-	GO:0000166//nucleotide binding	-
Unigene13283_Taxus	45	14.27	32	9.53	42	12.17	-	-	-
Unigene28048_Taxus	0	0	3	0.89	7	2.03	-	-	-
Unigene33571_Taxus	7	2.22	2	0.6	0	0	-	-	-
Unigene5947_Taxus	1698	538.45	1010	300.91	1264	366.16	-	-	-
Unigene27309_Taxus	7	2.22	8	2.38	45	13.04	-	-	-
Unigene15336_Taxus	9	2.85	2	0.6	0	0	-	-	-
Unigene14451_Taxus	4	1.27	4	1.19	7	2.03	-	GO:0003824//catalytic activity;GO:0000166//nucleotide binding	GO:0006464//protein modification process
Unigene7120_Taxus	4	1.27	4	1.19	2	0.58	-	-	-
Unigene4939_Taxus	124	39.32	40	11.92	44	12.75	-	-	-
Unigene36066_Taxus	2	0.63	0	0	0	0	-	-	-
Unigene26924_Taxus	41	13	9	2.68	2	0.58	-	-	-
Unigene3059_Taxus	14	4.44	0	0	0	0	-	-	-
Unigene1336_Taxus	159	50.42	78	23.24	101	29.26	-	-	-
Unigene21469_Taxus	2	0.63	0	0	4	1.16	-	-	-
Unigene29588_Taxus	4	1.27	0	0	0	0	-	-	-
Unigene16689_Taxus	0	0	2	0.6	0	0	-	GO:0009041//uridylate kinase activity;GO:0004849//uridine kinase activity;GO:0005524//ATP binding;GO:0004127//cytidylate kinase activity	GO:0009173//pyrimidine ribonucleoside monophosphate metabolic process
Unigene35128_Taxus	81	25.69	81	24.13	147	42.58	-	-	-
Unigene14290_Taxus	0	0	6	1.79	2	0.58	-	-	-
Unigene31597_Taxus	10	3.17	24	7.15	60	17.38	-	-	-
Unigene3264_Taxus	4	1.27	13	3.87	19	5.5	-	-	-
Unigene19848_Taxus	76	24.1	17	5.06	4	1.16	-	-	-
Unigene5684_Taxus	2	0.63	3	0.89	3	0.87	-	-	-
Unigene15296_Taxus	2	0.63	0	0	0	0	-	-	-
Unigene29880_Taxus	55	17.44	2	0.6	0	0	GO:0016023//cytoplasmic membrane-bounded vesicle	-	-
Unigene32898_Taxus	43	13.64	50	14.9	60	17.38	-	-	-
Unigene9284_Taxus	106	33.61	67	19.96	99	28.68	-	-	-
Unigene6776_Taxus	9	2.85	12	3.58	13	3.77	-	-	-
Unigene21180_Taxus	17	5.39	6	1.79	19	5.5	-	-	-
Unigene31148_Taxus	4	1.27	3	0.89	0	0	-	-	-
Unigene29197_Taxus	9	2.85	0	0	0	0	-	-	-
Unigene26178_Taxus	2	0.63	7	2.09	62	17.96	-	-	-
Unigene35646_Taxus	215	68.18	80	23.83	53	15.35	-	-	-
Unigene35883_Taxus	6	1.9	2	0.6	10	2.9	-	-	-
Unigene29980_Taxus	5	1.59	0	0	0	0	GO:0005634//nucleus	-	-
Unigene20186_Taxus	0	0	2	0.6	2	0.58	-	-	-
Unigene12588_Taxus	12	3.81	5	1.49	21	6.08	-	-	-
Unigene11552_Taxus	285	90.38	165	49.16	163	47.22	-	-	-
Unigene29163_Taxus	0	0	5	1.49	5	1.45	-	-	-
Unigene16473_Taxus	2	0.63	0	0	3	0.87	-	GO:0016757//transferase activity, transferring glycosyl groups	-
Unigene8926_Taxus	4	1.27	2	0.6	2	0.58	-	-	-
Unigene33639_Taxus	6	1.9	3	0.89	0	0	-	-	-
Unigene34997_Taxus	150	47.57	191	56.9	91	26.36	-	-	-
Unigene5720_Taxus	8	2.54	4	1.19	10	2.9	-	-	-
Unigene11476_Taxus	40	12.68	68	20.26	51	14.77	-	-	-
Unigene16497_Taxus	59	18.71	31	9.24	46	13.33	-	-	-
Unigene8110_Taxus	49	15.54	11	3.28	0	0	-	-	-
Unigene15660_Taxus	47	14.9	47	14	34	9.85	-	-	-
Unigene15993_Taxus	58	18.39	13	3.87	10	2.9	-	-	-
Unigene2881_Taxus	65	20.61	17	5.06	30	8.69	-	-	-
Unigene17458_Taxus	50	15.86	45	13.41	22	6.37	-	-	-
Unigene14662_Taxus	33	10.46	5	1.49	0	0	-	-	-
Unigene791_Taxus	0	0	22	6.55	40	11.59	-	-	-
Unigene4804_Taxus	3	0.95	3	0.89	2	0.58	GO:0009536//plastid	-	-
Unigene17008_Taxus	2	0.63	0	0	0	0	-	-	-
Unigene34038_Taxus	37	11.73	50	14.9	44	12.75	-	-	-
Unigene32923_Taxus	2	0.63	0	0	0	0	-	-	-
Unigene18794_Taxus	66	20.93	77	22.94	138	39.98	-	-	-
Unigene29584_Taxus	8	2.54	3	0.89	3	0.87	GO:0005739//mitochondrion	-	-
Unigene18708_Taxus	34	10.78	6	1.79	0	0	-	-	-
Unigene35012_Taxus	2	0.63	0	0	0	0	-	-	-
Unigene18977_Taxus	67	21.25	164	48.86	120	34.76	-	-	-
Unigene16119_Taxus	0	0	17	5.06	9	2.61	-	-	-
Unigene21850_Taxus	15	4.76	22	6.55	41	11.88	GO:0009536//plastid	-	-
Unigene4733_Taxus	141	44.71	220	65.54	175	50.69	GO:0000786//nucleosome;GO:0005634//nucleus	GO:0003677//DNA binding	GO:0006334//nucleosome assembly
Unigene8225_Taxus	82	26	95	28.3	89	25.78	-	-	-
Unigene8430_Taxus	20	6.34	37	11.02	25	7.24	-	-	-
Unigene11220_Taxus	108	34.25	100	29.79	67	19.41	-	-	-
Unigene18159_Taxus	173	54.86	200	59.59	92	26.65	-	-	-
Unigene4285_Taxus	27	8.56	35	10.43	52	15.06	-	-	-
Unigene33587_Taxus	182	57.71	109	32.47	119	34.47	-	-	-
Unigene16631_Taxus	182	57.71	155	46.18	202	58.52	GO:0016020//membrane	-	-
Unigene20723_Taxus	5	1.59	0	0	5	1.45	-	-	-
Unigene25259_Taxus	0	0	4	1.19	6	1.74	-	-	-
Unigene20430_Taxus	132	41.86	112	33.37	142	41.13	-	-	-
Unigene16871_Taxus	133	42.18	49	14.6	32	9.27	-	-	-
Unigene35972_Taxus	76	24.1	63	18.77	66	19.12	-	-	-
Unigene230_Taxus	31	9.83	31	9.24	41	11.88	-	-	-
Unigene15891_Taxus	204	64.69	232	69.12	296	85.75	-	-	-
Unigene14896_Taxus	18	5.71	31	9.24	44	12.75	-	-	-
Unigene12887_Taxus	18	5.71	5	1.49	44	12.75	-	-	-
Unigene5306_Taxus	4	1.27	5	1.49	2	0.58	-	-	-
Unigene30557_Taxus	19	6.03	13	3.87	11	3.19	-	-	-
Unigene33705_Taxus	75	23.78	55	16.39	72	20.86	-	-	-
Unigene34569_Taxus	954	302.52	339	101	466	134.99	-	-	-
Unigene21219_Taxus	48	15.22	47	14	25	7.24	-	-	-
Unigene15906_Taxus	2	0.63	0	0	2	0.58	-	-	-
Unigene35320_Taxus	16	5.07	2	0.6	2	0.58	-	-	-
Unigene15994_Taxus	0	0	0	0	2	0.58	-	-	-
Unigene31327_Taxus	242	76.74	188	56.01	328	95.02	-	-	-
Unigene32333_Taxus	886	280.96	454	135.26	426	123.4	-	-	-
Unigene15634_Taxus	43	13.64	13	3.87	33	9.56	-	-	-
Unigene647_Taxus	12	3.81	0	0	9	2.61	-	-	-
Unigene6167_Taxus	29	9.2	41	12.21	33	9.56	-	-	-
Unigene15585_Taxus	2	0.63	0	0	0	0	-	-	-
Unigene35071_Taxus	74	23.47	258	76.87	360	104.29	-	-	-
Unigene16784_Taxus	13	4.12	4	1.19	6	1.74	-	-	-
Unigene34578_Taxus	126	39.96	73	21.75	44	12.75	-	-	-
Unigene9890_Taxus	302	95.77	49	14.6	101	29.26	-	-	-
Unigene14340_Taxus	59	18.71	30	8.94	43	12.46	-	-	-
Unigene31176_Taxus	29	9.2	12	3.58	21	6.08	-	-	-
Unigene33026_Taxus	6	1.9	227	67.63	613	177.57	-	-	-
Unigene30078_Taxus	9	2.85	7	2.09	3	0.87	-	-	-
Unigene30774_Taxus	11	3.49	10	2.98	11	3.19	-	-	-
Unigene13041_Taxus	64	20.29	51	15.19	68	19.7	-	-	-
Unigene31321_Taxus	390	123.67	259	77.16	263	76.19	-	-	-
Unigene676_Taxus	59	18.71	63	18.77	59	17.09	-	-	-
Unigene22898_Taxus	70	22.2	15	4.47	0	0	-	-	-
Unigene22591_Taxus	0	0	0	0	3	0.87	-	-	-
Unigene29672_Taxus	0	0	2	0.6	2	0.58	-	-	-
Unigene9058_Taxus	24	7.61	21	6.26	12	3.48	-	-	-
Unigene20678_Taxus	12	3.81	2	0.6	0	0	-	-	-
Unigene10919_Taxus	44	13.95	13	3.87	4	1.16	-	-	-
Unigene17040_Taxus	5	1.59	0	0	0	0	-	-	-
Unigene13676_Taxus	17	5.39	13	3.87	4	1.16	-	-	-
Unigene11486_Taxus	2	0.63	0	0	0	0	-	-	-
Unigene8169_Taxus	9	2.85	4	1.19	4	1.16	-	-	-
Unigene15635_Taxus	0	0	42	12.51	4	1.16	-	-	-
Unigene1001_Taxus	0	0	2	0.6	3	0.87	-	-	-
Unigene31529_Taxus	0	0	2	0.6	8	2.32	-	-	-
Unigene14167_Taxus	3	0.95	0	0	4	1.16	-	-	-
Unigene9900_Taxus	3	0.95	0	0	0	0	-	-	-
Unigene16587_Taxus	75	23.78	23	6.85	8	2.32	-	-	-
Unigene13882_Taxus	12	3.81	3	0.89	2	0.58	-	-	-
Unigene18838_Taxus	0	0	0	0	3	0.87	-	-	-
Unigene7482_Taxus	0	0	0	0	2	0.58	-	-	-
Unigene13456_Taxus	10	3.17	0	0	0	0	-	-	-
Unigene5683_Taxus	2	0.63	0	0	0	0	-	-	-
Unigene23598_Taxus	504	159.82	459	136.75	405	117.32	-	-	-
Unigene14355_Taxus	14	4.44	14	4.17	20	5.79	GO:0009535//chloroplast thylakoid membrane;GO:0010287//plastoglobule	-	-
Unigene9670_Taxus	8	2.54	11	3.28	7	2.03	-	-	-
Unigene2467_Taxus	160	50.74	146	43.5	257	74.45	-	-	-
Unigene30811_Taxus	138	43.76	199	59.29	148	42.87	-	-	-
Unigene33439_Taxus	14	4.44	14	4.17	28	8.11	GO:0005737//cytoplasm	GO:0016702//oxidoreductase activity, acting on single donors with incorporation of molecular oxygen, incorporation of two atoms of oxygen	GO:0055114//oxidation reduction
Unigene14734_Taxus	2	0.63	0	0	0	0	-	-	-
Unigene19572_Taxus	89	28.22	36	10.73	29	8.4	-	-	-
Unigene16667_Taxus	308	97.67	268	79.84	175	50.69	-	-	-
Unigene29051_Taxus	18	5.71	14	4.17	24	6.95	-	-	-
Unigene29496_Taxus	7	2.22	3	0.89	2	0.58	-	-	-
Unigene28627_Taxus	2	0.63	12	3.58	12	3.48	-	-	-
Unigene13636_Taxus	25	7.93	20	5.96	8	2.32	-	-	-
Unigene10699_Taxus	2	0.63	0	0	0	0	-	-	-
Unigene6581_Taxus	0	0	3	0.89	3	0.87	-	-	-
Unigene10736_Taxus	4	1.27	0	0	3	0.87	-	-	-
Unigene22308_Taxus	0	0	25	7.45	32	9.27	-	-	-
Unigene22457_Taxus	22	6.98	47	14	173	50.11	-	-	-
Unigene23145_Taxus	19	6.03	12	3.58	6	1.74	-	-	-
Unigene36451_Taxus	74	23.47	66	19.66	72	20.86	-	-	-
Unigene32547_Taxus	2	0.63	0	0	0	0	-	-	-
Unigene14716_Taxus	46	14.59	5	1.49	6	1.74	-	-	-
Unigene32305_Taxus	10	3.17	90	26.81	214	61.99	-	-	-
Unigene25270_Taxus	3	0.95	0	0	0	0	-	-	-
Unigene32104_Taxus	417	132.23	448	133.47	464	134.41	-	-	-
Unigene17086_Taxus	0	0	4	1.19	2	0.58	-	-	-
Unigene27566_Taxus	105	33.3	23	6.85	6	1.74	-	-	-
Unigene1790_Taxus	2	0.63	0	0	3	0.87	-	-	-
Unigene34260_Taxus	8	2.54	3	0.89	0	0	-	-	-
Unigene32210_Taxus	214	67.86	205	61.07	218	63.15	-	-	-
Unigene16800_Taxus	35	11.1	16	4.77	34	9.85	-	-	-
Unigene31706_Taxus	20	6.34	14	4.17	0	0	-	-	-
Unigene22430_Taxus	10	3.17	5	1.49	0	0	GO:0005739//mitochondrion;GO:0016020//membrane	-	-
Unigene34547_Taxus	3	0.95	2	0.6	9	2.61	-	-	-
Unigene14345_Taxus	29	9.2	47	14	46	13.33	GO:0022627//cytosolic small ribosomal subunit	GO:0019843//rRNA binding	-
Unigene483_Taxus	95	30.13	2	0.6	8	2.32	-	-	-
Unigene34924_Taxus	36	11.42	33	9.83	6	1.74	-	-	-
Unigene28497_Taxus	2	0.63	0	0	0	0	-	-	-
Unigene13025_Taxus	146	46.3	144	42.9	103	29.84	-	-	-
Unigene3757_Taxus	26	8.24	35	10.43	36	10.43	-	-	-
Unigene11545_Taxus	3	0.95	3	0.89	0	0	-	-	-
Unigene9989_Taxus	76	24.1	96	28.6	45	13.04	-	-	-
Unigene18451_Taxus	11	3.49	0	0	0	0	-	-	-
Unigene19562_Taxus	55	17.44	63	18.77	41	11.88	-	-	-
Unigene23464_Taxus	36	11.42	99	29.49	83	24.04	-	-	-
Unigene1067_Taxus	5	1.59	3	0.89	3	0.87	-	-	-
Unigene6728_Taxus	0	0	0	0	7	2.03	-	-	-
Unigene34848_Taxus	45	14.27	7	2.09	3	0.87	-	-	-
Unigene15003_Taxus	19	6.03	0	0	0	0	-	-	-
Unigene17579_Taxus	704	223.24	35	10.43	74	21.44	-	-	-
Unigene25474_Taxus	0	0	0	0	6	1.74	-	-	-
Unigene19671_Taxus	122	38.69	24	7.15	35	10.14	-	-	-
Unigene17273_Taxus	13	4.12	4	1.19	3	0.87	-	-	-
Unigene29843_Taxus	230	72.93	168	50.05	86	24.91	-	-	-
Unigene31200_Taxus	345	109.4	360	107.25	341	98.78	-	-	-
Unigene5924_Taxus	0	0	0	0	2	0.58	-	-	-
Unigene8857_Taxus	63	19.98	50	14.9	28	8.11	-	-	-
Unigene36231_Taxus	94	29.81	96	28.6	64	18.54	-	-	-
Unigene11171_Taxus	42	13.32	23	6.85	28	8.11	-	GO:0015078//hydrogen ion transmembrane transporter activity;GO:0042625//ATPase activity, coupled to transmembrane movement of ions;GO:0005488//binding	-
Unigene36008_Taxus	14	4.44	98	29.2	41	11.88	-	-	-
Unigene5177_Taxus	10	3.17	0	0	2	0.58	-	-	-
Unigene4959_Taxus	2	0.63	0	0	2	0.58	-	-	-
Unigene8306_Taxus	6	1.9	0	0	4	1.16	-	-	-
Unigene3213_Taxus	2121	672.58	241	71.8	81	23.46	-	-	-
Unigene17022_Taxus	32	10.15	59	17.58	63	18.25	-	-	-
Unigene26233_Taxus	20	6.34	14	4.17	15	4.35	-	-	-
Unigene35053_Taxus	94	29.81	125	37.24	222	64.31	-	-	-
Unigene33306_Taxus	11	3.49	2	0.6	2	0.58	GO:0005634//nucleus	-	-
Unigene25042_Taxus	55	17.44	51	15.19	62	17.96	-	-	-
Unigene31329_Taxus	26	8.24	25	7.45	5	1.45	-	-	-
Unigene23266_Taxus	0	0	18	5.36	31	8.98	-	-	-
Unigene21431_Taxus	10	3.17	3	0.89	4	1.16	-	-	-
Unigene16152_Taxus	527	167.12	410	122.15	687	199.01	-	-	-
Unigene20768_Taxus	10	3.17	0	0	0	0	-	-	-
Unigene5151_Taxus	32	10.15	7	2.09	21	6.08	-	-	-
Unigene34879_Taxus	182	57.71	204	60.78	177	51.27	-	-	-
Unigene29052_Taxus	5	1.59	0	0	7	2.03	-	-	-
Unigene212_Taxus	11	3.49	0	0	0	0	-	-	-
Unigene35899_Taxus	0	0	0	0	2	0.58	-	-	-
Unigene27105_Taxus	2	0.63	0	0	0	0	-	-	-
Unigene19710_Taxus	51	16.17	26	7.75	29	8.4	-	-	-
Unigene1357_Taxus	0	0	0	0	6	1.74	-	-	-
Unigene9152_Taxus	29	9.2	21	6.26	35	10.14	-	-	-
Unigene33905_Taxus	177	56.13	142	42.31	153	44.32	-	-	-
Unigene19837_Taxus	5	1.59	6	1.79	0	0	-	-	-
Unigene36016_Taxus	10	3.17	75	22.34	187	54.17	-	-	-
Unigene17159_Taxus	3	0.95	0	0	2	0.58	-	-	-
Unigene9652_Taxus	2	0.63	0	0	0	0	-	-	-
Unigene19127_Taxus	37	11.73	276	82.23	238	68.94	-	-	-
Unigene15880_Taxus	89	28.22	89	26.52	106	30.71	-	-	-
Unigene14272_Taxus	12	3.81	10	2.98	17	4.92	-	-	-
Unigene1089_Taxus	71	22.51	81	24.13	82	23.75	-	-	-
Unigene891_Taxus	28	8.88	0	0	12	3.48	GO:0016020//membrane	GO:0009055//electron carrier activity;GO:0020037//heme binding;GO:0050598	GO:0042617;GO:0055114//oxidation reduction
Unigene36053_Taxus	20	6.34	0	0	0	0	-	-	-
Unigene15073_Taxus	35	11.1	27	8.04	31	8.98	-	-	-
Unigene17665_Taxus	9	2.85	9	2.68	14	4.06	-	-	-
Unigene8991_Taxus	0	0	0	0	6	1.74	-	-	-
Unigene32255_Taxus	105	33.3	2	0.6	0	0	-	-	-
Unigene21249_Taxus	10	3.17	98	29.2	180	52.14	-	-	-
Unigene17194_Taxus	0	0	0	0	2	0.58	-	-	-
Unigene3116_Taxus	7	2.22	6	1.79	6	1.74	-	-	-
Unigene10278_Taxus	0	0	0	0	4	1.16	-	-	-
Unigene9704_Taxus	7	2.22	0	0	0	0	-	-	-
Unigene4348_Taxus	32	10.15	21	6.26	29	8.4	-	-	-
Unigene20346_Taxus	32	10.15	24	7.15	16	4.63	-	-	-
Unigene17041_Taxus	315	99.89	278	82.82	359	104	-	-	-
Unigene17163_Taxus	158	50.1	224	66.74	326	94.44	-	-	-
Unigene17548_Taxus	8	2.54	102	30.39	141	40.85	-	-	-
Unigene30835_Taxus	6	1.9	0	0	2	0.58	-	-	-
Unigene16795_Taxus	0	0	2	0.6	0	0	-	-	-
Unigene6419_Taxus	12	3.81	0	0	0	0	-	-	-
Unigene30293_Taxus	5	1.59	0	0	0	0	-	-	-
Unigene21194_Taxus	6	1.9	9	2.68	12	3.48	-	-	-
Unigene19122_Taxus	353	111.94	473	140.92	490	141.94	-	-	-
Unigene16479_Taxus	22	6.98	35	10.43	36	10.43	GO:0005739//mitochondrion	-	GO:0034961;GO:0044238//primary metabolic process
Unigene35247_Taxus	177	56.13	168	50.05	128	37.08	-	-	-
Unigene26686_Taxus	2	0.63	5	1.49	6	1.74	-	-	-
Unigene12778_Taxus	6	1.9	0	0	0	0	-	-	-
Unigene12694_Taxus	166	52.64	163	48.56	180	52.14	-	-	-
Unigene17594_Taxus	13	4.12	40	11.92	4	1.16	-	-	-
Unigene16723_Taxus	7	2.22	10	2.98	12	3.48	-	-	-
Unigene14261_Taxus	165	52.32	131	39.03	112	32.44	-	-	-
Unigene3083_Taxus	25	7.93	0	0	0	0	-	-	-
Unigene35601_Taxus	99	31.39	93	27.71	83	24.04	-	-	-
Unigene10480_Taxus	31	9.83	50	14.9	54	15.64	-	-	-
Unigene14177_Taxus	51	16.17	140	41.71	103	29.84	-	GO:0005506//iron ion binding;GO:0004601//peroxidase activity	GO:0006979//response to oxidative stress;GO:0008152//metabolic process
Unigene14169_Taxus	87	27.59	54	16.09	90	26.07	-	-	-
Unigene3767_Taxus	2	0.63	0	0	0	0	-	-	-
Unigene2419_Taxus	27	8.56	26	7.75	22	6.37	-	-	-
Unigene12166_Taxus	20	6.34	2	0.6	0	0	-	-	-
Unigene16560_Taxus	13	4.12	11	3.28	3	0.87	-	-	-
Unigene29849_Taxus	677	214.68	450	134.07	503	145.71	-	-	-
Unigene17641_Taxus	8	2.54	0	0	0	0	-	-	-
Unigene33541_Taxus	3	0.95	0	0	0	0	-	-	-
Unigene35207_Taxus	72	22.83	51	15.19	25	7.24	-	-	-
Unigene35294_Taxus	12	3.81	0	0	2	0.58	-	-	-
Unigene7142_Taxus	0	0	3	0.89	2	0.58	-	-	-
Unigene9548_Taxus	144	45.66	60	17.88	39	11.3	-	-	-
Unigene20734_Taxus	28	8.88	19	5.66	7	2.03	-	-	-
Unigene35278_Taxus	187	59.3	13	3.87	46	13.33	-	-	-
Unigene15876_Taxus	85	26.95	36	10.73	19	5.5	-	-	-
Unigene14040_Taxus	140	44.39	136	40.52	28	8.11	-	-	-
Unigene29561_Taxus	29	9.2	22	6.55	36	10.43	-	-	-
Unigene30106_Taxus	0	0	0	0	3	0.87	-	-	-
Unigene31986_Taxus	5	1.59	6	1.79	2	0.58	-	-	-
Unigene29006_Taxus	376	119.23	779	232.08	704	203.94	-	-	-
Unigene21111_Taxus	4	1.27	0	0	0	0	-	-	-
Unigene35282_Taxus	167	52.96	91	27.11	89	25.78	-	-	-
Unigene8327_Taxus	73	23.15	71	21.15	100	28.97	-	-	-
Unigene33318_Taxus	154	48.83	79	23.54	170	49.25	GO:0016021//integral to membrane	GO:0005388//calcium-transporting ATPase activity;GO:0005524//ATP binding	GO:0006754//ATP biosynthetic process;GO:0006816//calcium ion transport
Unigene14206_Taxus	68	21.56	83	24.73	61	17.67	-	GO:0005515//protein binding	-
Unigene3351_Taxus	50	15.86	43	12.81	42	12.17	-	-	-
Unigene32866_Taxus	46	14.59	100	29.79	142	41.13	-	-	-
Unigene32347_Taxus	105	33.3	631	187.99	1273	368.76	-	-	-
Unigene9158_Taxus	0	0	0	0	2	0.58	-	-	-
Unigene32440_Taxus	224	71.03	130	38.73	160	46.35	-	-	-
Unigene12999_Taxus	12	3.81	0	0	3	0.87	-	-	-
Unigene21155_Taxus	791	250.83	215	64.05	34	9.85	-	-	-
Unigene12654_Taxus	15	4.76	7	2.09	3	0.87	-	-	-
Unigene32327_Taxus	7	2.22	0	0	4	1.16	-	-	-
Unigene29526_Taxus	7	2.22	0	0	0	0	-	-	-
Unigene32899_Taxus	724	229.59	374	111.42	228	66.05	-	-	-
Unigene21485_Taxus	26	8.24	8	2.38	3	0.87	-	-	-
Unigene27591_Taxus	3	0.95	3	0.89	2	0.58	-	-	-
Unigene636_Taxus	42	13.32	58	17.28	67	19.41	-	-	-
Unigene34816_Taxus	0	0	0	0	2	0.58	-	-	-
Unigene32478_Taxus	4	1.27	0	0	0	0	-	-	-
Unigene15322_Taxus	36	11.42	179	53.33	148	42.87	-	-	-
Unigene34255_Taxus	88	27.91	59	17.58	153	44.32	-	-	-
Unigene16188_Taxus	11	3.49	4	1.19	6	1.74	-	-	-
Unigene19701_Taxus	6	1.9	2	0.6	6	1.74	-	-	-
Unigene15075_Taxus	69	21.88	52	15.49	35	10.14	-	-	-
Unigene22640_Taxus	0	0	0	0	2	0.58	-	-	-
Unigene33105_Taxus	16	5.07	0	0	0	0	GO:0016020//membrane	-	-
Unigene15092_Taxus	3	0.95	0	0	0	0	-	-	-
Unigene33382_Taxus	221	70.08	353	105.17	161	46.64	-	GO:0045551//cinnamyl-alcohol dehydrogenase activity;GO:0008270//zinc ion binding	GO:0009809//lignin biosynthetic process;GO:0055114//oxidation reduction
Unigene23450_Taxus	23	7.29	4	1.19	0	0	-	-	-
Unigene12780_Taxus	152	48.2	109	32.47	107	31	-	-	-
Unigene12011_Taxus	7	2.22	106	31.58	146	42.29	-	-	-
Unigene28047_Taxus	142	45.03	134	39.92	134	38.82	-	-	-
Unigene24204_Taxus	697	221.02	6	1.79	0	0	GO:0005737//cytoplasm	GO:0005506//iron ion binding;GO:0016165//lipoxygenase activity	GO:0006633//fatty acid biosynthetic process;GO:0009611//response to wounding;GO:0051707//response to other organism;GO:0022900//electron transport chain
Unigene8663_Taxus	7	2.22	21	6.26	9	2.61	-	-	-
Unigene7945_Taxus	23	7.29	14	4.17	20	5.79	-	-	-
Unigene14182_Taxus	28	8.88	35	10.43	39	11.3	-	-	-
Unigene24291_Taxus	155	49.15	309	92.06	146	42.29	-	-	-
Unigene959_Taxus	17	5.39	18	5.36	59	17.09	GO:0009570//chloroplast stroma;GO:0048046//apoplast	GO:0030170//pyridoxal phosphate binding;GO:0004069//L-aspartate:2-oxoglutarate aminotransferase activity	GO:0046686//response to cadmium ion;GO:0006520//cellular amino acid metabolic process;GO:0009058//biosynthetic process
Unigene32974_Taxus	4	1.27	0	0	4	1.16	-	-	-
Unigene27051_Taxus	3	0.95	11	3.28	4	1.16	-	-	-
Unigene14925_Taxus	91	28.86	211	62.86	346	100.23	-	-	-
Unigene30476_Taxus	199	63.1	252	75.08	335	97.04	-	-	-
Unigene32549_Taxus	76	24.1	126	37.54	844	244.49	-	-	-
Unigene20331_Taxus	2	0.63	0	0	0	0	-	-	-
Unigene20163_Taxus	86	27.27	61	18.17	29	8.4	-	-	-
Unigene14374_Taxus	33	10.46	29	8.64	14	4.06	-	GO:0005515//protein binding	GO:0009987//cellular process
Unigene16536_Taxus	5	1.59	0	0	0	0	GO:0009507//chloroplast	GO:0050554;GO:0050559;GO:0030145//manganese ion binding;GO:0000287//magnesium ion binding	GO:0008152//metabolic process
Unigene22049_Taxus	31	9.83	39	11.62	12	3.48	-	-	-
Unigene21114_Taxus	34	10.78	25	7.45	21	6.08	-	-	-
Unigene27811_Taxus	2	0.63	0	0	0	0	-	-	-
Unigene26018_Taxus	78	24.73	392	116.79	833	241.3	-	-	-
Unigene7985_Taxus	0	0	3	0.89	0	0	-	-	-
Unigene20320_Taxus	26	8.24	12	3.58	19	5.5	GO:0016021//integral to membrane	-	GO:0016192//vesicle-mediated transport
Unigene18401_Taxus	3	0.95	7	2.09	2	0.58	-	-	-
Unigene25674_Taxus	3	0.95	0	0	0	0	-	-	-
Unigene10811_Taxus	3	0.95	0	0	0	0	GO:0016023//cytoplasmic membrane-bounded vesicle;GO:0016020//membrane	GO:0017111//nucleoside-triphosphatase activity	-
Unigene34014_Taxus	13	4.12	2	0.6	5	1.45	-	-	-
Unigene18219_Taxus	2	0.63	0	0	0	0	-	-	-
Unigene8427_Taxus	39	12.37	35	10.43	34	9.85	-	-	-
Unigene30210_Taxus	108	34.25	40	11.92	26	7.53	-	-	-
Unigene32369_Taxus	25	7.93	18	5.36	26	7.53	-	-	-
Unigene17882_Taxus	203	64.37	37	11.02	9	2.61	-	-	-
Unigene10656_Taxus	63	19.98	72	21.45	63	18.25	-	-	-
Unigene35208_Taxus	5	1.59	0	0	3	0.87	-	-	-
Unigene3685_Taxus	3	0.95	2	0.6	2	0.58	-	-	-
Unigene2532_Taxus	35	11.1	91	27.11	119	34.47	-	-	-
Unigene20873_Taxus	18	5.71	11	3.28	9	2.61	-	-	-
Unigene374_Taxus	2	0.63	2	0.6	0	0	-	-	-
Unigene27603_Taxus	10	3.17	0	0	0	0	-	-	-
Unigene21981_Taxus	3	0.95	0	0	0	0	-	-	GO:0006413//translational initiation
Unigene8073_Taxus	55	17.44	47	14	140	40.56	-	-	-
Unigene33296_Taxus	171	54.23	42	12.51	38	11.01	-	-	-
Unigene13674_Taxus	12	3.81	6	1.79	2	0.58	-	-	-
Unigene12081_Taxus	55	17.44	45	13.41	28	8.11	-	-	-
Unigene36428_Taxus	21	6.66	2	0.6	0	0	-	-	-
Unigene21011_Taxus	2	0.63	3	0.89	5	1.45	-	-	-
Unigene1327_Taxus	169	53.59	104	30.98	97	28.1	-	-	-
Unigene11962_Taxus	49	15.54	51	15.19	42	12.17	-	-	-
Unigene3716_Taxus	5	1.59	2	0.6	3	0.87	-	-	-
Unigene18717_Taxus	141	44.71	64	19.07	76	22.02	-	-	-
Unigene3097_Taxus	14	4.44	111	33.07	120	34.76	-	-	-
Unigene23973_Taxus	0	0	2	0.6	0	0	-	-	-
Unigene33435_Taxus	5	1.59	3	0.89	0	0	-	-	-
Unigene28660_Taxus	53	16.81	0	0	0	0	-	-	-
Unigene10122_Taxus	22	6.98	17	5.06	42	12.17	-	-	-
Unigene18469_Taxus	61	19.34	47	14	19	5.5	-	-	-
Unigene31939_Taxus	7	2.22	0	0	0	0	-	-	-
Unigene1558_Taxus	15	4.76	2	0.6	2	0.58	-	-	-
Unigene1202_Taxus	19	6.03	22	6.55	20	5.79	-	-	-
Unigene9582_Taxus	65	20.61	98	29.2	90	26.07	-	-	-
Unigene34845_Taxus	3	0.95	0	0	4	1.16	-	-	-
Unigene10230_Taxus	291	92.28	746	222.25	910	263.61	-	-	-
Unigene19133_Taxus	179	56.76	318	94.74	240	69.52	-	-	-
Unigene11378_Taxus	2	0.63	0	0	0	0	-	-	-
Unigene13363_Taxus	3	0.95	0	0	10	2.9	-	-	-
Unigene29294_Taxus	173	54.86	118	35.16	93	26.94	-	-	-
Unigene5020_Taxus	7	2.22	11	3.28	10	2.9	-	-	-
Unigene8936_Taxus	53	16.81	35	10.43	58	16.8	-	-	-
Unigene350_Taxus	2	0.63	3	0.89	4	1.16	-	-	-
Unigene32100_Taxus	8	2.54	3	0.89	6	1.74	-	-	-
Unigene19126_Taxus	57	18.08	19	5.66	24	6.95	-	-	-
Unigene15870_Taxus	45	14.27	38	11.32	35	10.14	-	-	-
Unigene33947_Taxus	12	3.81	17	5.06	18	5.21	-	-	-
Unigene10162_Taxus	0	0	2	0.6	3	0.87	-	-	-
Unigene32807_Taxus	12	3.81	23	6.85	17	4.92	-	-	-
Unigene30761_Taxus	0	0	0	0	2	0.58	-	-	-
Unigene25324_Taxus	92	29.17	1532	456.42	3923	1136.42	-	-	-
Unigene19951_Taxus	30	9.51	8	2.38	4	1.16	-	-	-
Unigene30722_Taxus	167	52.96	34	10.13	45	13.04	-	-	-
Unigene21000_Taxus	378	119.87	53	15.79	7	2.03	-	-	-
Unigene15675_Taxus	82	26	12	3.58	3	0.87	-	-	-
Unigene17697_Taxus	5	1.59	3	0.89	9	2.61	-	-	-
Unigene6655_Taxus	217	68.81	556	165.65	40	11.59	-	-	-
Unigene19337_Taxus	10	3.17	13	3.87	8	2.32	-	-	-
Unigene3147_Taxus	0	0	2	0.6	0	0	-	-	-
Unigene24532_Taxus	6	1.9	9	2.68	2	0.58	-	-	-
Unigene32779_Taxus	5	1.59	0	0	0	0	-	-	-
Unigene22664_Taxus	14	4.44	53	15.79	46	13.33	-	-	-
Unigene2886_Taxus	717	227.37	4	1.19	26	7.53	-	-	-
Unigene20055_Taxus	16	5.07	18	5.36	20	5.79	-	-	-
Unigene28490_Taxus	17	5.39	71	21.15	120	34.76	-	-	-
Unigene31376_Taxus	9	2.85	2	0.6	2	0.58	-	-	-
Unigene11973_Taxus	40	12.68	40	11.92	40	11.59	-	-	-
Unigene35442_Taxus	200	63.42	365	108.74	239	69.23	-	-	-
Unigene19805_Taxus	70	22.2	59	17.58	2	0.58	-	-	-
Unigene30279_Taxus	86	27.27	80	23.83	117	33.89	-	-	-
Unigene16106_Taxus	7	2.22	0	0	0	0	-	-	-
Unigene5872_Taxus	68	21.56	114	33.96	200	57.94	-	-	-
Unigene2785_Taxus	25	7.93	2	0.6	0	0	-	-	-
Unigene7783_Taxus	4	1.27	4	1.19	3	0.87	-	-	-
Unigene19421_Taxus	49	15.54	55	16.39	109	31.58	-	-	-
Unigene15680_Taxus	116	36.78	83	24.73	63	18.25	-	-	-
Unigene32331_Taxus	87	27.59	72	21.45	154	44.61	-	-	-
Unigene35896_Taxus	30	9.51	13	3.87	2	0.58	-	-	-
Unigene1564_Taxus	18	5.71	0	0	5	1.45	-	-	-
Unigene17607_Taxus	61	19.34	71	21.15	65	18.83	-	-	-
Unigene19052_Taxus	0	0	3	0.89	6	1.74	-	-	-
Unigene25879_Taxus	0	0	2	0.6	0	0	-	-	-
Unigene3873_Taxus	595	188.68	140	41.71	89	25.78	-	-	-
Unigene33277_Taxus	2	0.63	0	0	2	0.58	-	-	-
Unigene17772_Taxus	0	0	0	0	2	0.58	-	-	-
Unigene4746_Taxus	31	9.83	25	7.45	26	7.53	-	GO:0004872//receptor activity	-
Unigene27952_Taxus	3	0.95	0	0	0	0	-	-	-
Unigene21301_Taxus	3	0.95	0	0	0	0	-	-	-
Unigene31231_Taxus	23	7.29	19	5.66	8	2.32	-	-	-
Unigene17717_Taxus	87	27.59	209	62.27	62	17.96	-	-	-
Unigene4453_Taxus	112	35.52	103	30.69	88	25.49	-	-	-
Unigene25506_Taxus	24	7.61	21	6.26	13	3.77	-	-	-
Unigene25901_Taxus	4	1.27	0	0	17	4.92	-	-	-
Unigene9213_Taxus	3	0.95	9	2.68	11	3.19	-	-	-
Unigene33155_Taxus	12	3.81	7	2.09	2	0.58	-	GO:0005515//protein binding	-
Unigene21251_Taxus	111	35.2	55	16.39	58	16.8	-	-	-
Unigene31113_Taxus	219	69.45	161	47.97	252	73	-	-	-
Unigene34613_Taxus	11	3.49	0	0	0	0	-	-	-
Unigene28621_Taxus	2	0.63	3	0.89	0	0	-	-	-
Unigene17289_Taxus	3	0.95	22	6.55	21	6.08	-	-	-
Unigene8043_Taxus	4	1.27	0	0	2	0.58	-	-	-
Unigene644_Taxus	29	9.2	14	4.17	5	1.45	-	-	-
Unigene30113_Taxus	23	7.29	106	31.58	165	47.8	-	-	-
Unigene19164_Taxus	28	8.88	8	2.38	16	4.63	-	-	-
Unigene35259_Taxus	253	80.23	299	89.08	207	59.96	-	-	-
Unigene1711_Taxus	10	3.17	0	0	0	0	-	-	-
Unigene4311_Taxus	0	0	0	0	2	0.58	-	-	-
Unigene16388_Taxus	2	0.63	0	0	0	0	-	GO:0008270//zinc ion binding;GO:0003871//5-methyltetrahydropteroyltriglutamate-homocysteine S-methyltransferase activity	GO:0009086//methionine biosynthetic process
Unigene31336_Taxus	80	25.37	93	27.71	98	28.39	-	-	-
Unigene3436_Taxus	5	1.59	7	2.09	2	0.58	-	-	-
Unigene26928_Taxus	71	22.51	66	19.66	81	23.46	-	-	-
Unigene26858_Taxus	18	5.71	6	1.79	18	5.21	-	-	-
Unigene19179_Taxus	39	12.37	16	4.77	18	5.21	-	-	-
Unigene8091_Taxus	12	3.81	10	2.98	6	1.74	-	-	-
Unigene24702_Taxus	3	0.95	0	0	4	1.16	-	-	-
Unigene18759_Taxus	26	8.24	2	0.6	9	2.61	-	-	-
Unigene4494_Taxus	54	17.12	106	31.58	107	31	-	-	-
Unigene24029_Taxus	94	29.81	165	49.16	100	28.97	GO:0005783//endoplasmic reticulum	GO:0004467//long-chain fatty acid-CoA ligase activity	GO:0006633//fatty acid biosynthetic process
Unigene14378_Taxus	4	1.27	0	0	0	0	GO:0005634//nucleus	-	GO:0007067//mitosis;GO:0051301//cell division
Unigene35738_Taxus	205	65.01	342	101.89	215	62.28	-	-	-
Unigene34082_Taxus	250	79.28	254	75.67	401	116.16	-	-	-
Unigene34976_Taxus	166	52.64	109	32.47	190	55.04	-	-	-
Unigene18325_Taxus	48	15.22	58	17.28	62	17.96	-	-	-
Unigene23879_Taxus	0	0	2	0.6	2	0.58	-	-	-
Unigene20351_Taxus	6	1.9	0	0	30	8.69	-	-	-
Unigene5676_Taxus	53	16.81	40	11.92	30	8.69	-	-	-
Unigene26906_Taxus	17	5.39	27	8.04	42	12.17	-	-	-
Unigene787_Taxus	85	26.95	16	4.77	30	8.69	-	-	-
Unigene8837_Taxus	2	0.63	30	8.94	60	17.38	-	-	-
Unigene1676_Taxus	25	7.93	9	2.68	27	7.82	-	-	-
Unigene12616_Taxus	3	0.95	0	0	0	0	-	-	-
Unigene34441_Taxus	89	28.22	53	15.79	67	19.41	-	-	-
Unigene19450_Taxus	50	15.86	44	13.11	39	11.3	-	-	-
Unigene9217_Taxus	5	1.59	16	4.77	13	3.77	-	-	-
Unigene18728_Taxus	2	0.63	2	0.6	2	0.58	-	-	-
Unigene19931_Taxus	409	129.7	219	65.25	178	51.56	-	-	-
Unigene32873_Taxus	207	65.64	304	90.57	121	35.05	-	-	-
Unigene22063_Taxus	197	62.47	191	56.9	163	47.22	-	-	-
Unigene2581_Taxus	2	0.63	4	1.19	4	1.16	-	-	-
Unigene25633_Taxus	2	0.63	0	0	0	0	-	-	-
Unigene1438_Taxus	10	3.17	41	12.21	26	7.53	-	-	-
Unigene3651_Taxus	58	18.39	78	23.24	134	38.82	-	-	-
Unigene6255_Taxus	42	13.32	33	9.83	49	14.19	-	-	-
Unigene17968_Taxus	154	48.83	34	10.13	66	19.12	-	-	-
Unigene36317_Taxus	3	0.95	0	0	0	0	-	-	-
Unigene19496_Taxus	119	37.74	135	40.22	214	61.99	-	-	-
Unigene17153_Taxus	41	13	3	0.89	3	0.87	-	-	-
Unigene18989_Taxus	23	7.29	16	4.77	12	3.48	-	-	-
Unigene20802_Taxus	37	11.73	206	61.37	258	74.74	-	-	-
Unigene36388_Taxus	3	0.95	43	12.81	58	16.8	GO:0009536//plastid	GO:0005488//binding;GO:0016787//hydrolase activity	-
Unigene17625_Taxus	36	11.42	24	7.15	16	4.63	-	-	-
Unigene14375_Taxus	0	0	7	2.09	9	2.61	-	-	GO:0009821//alkaloid biosynthetic process
Unigene16196_Taxus	44	13.95	18	5.36	2	0.58	-	-	-
Unigene30906_Taxus	27	8.56	200	59.59	497	143.97	-	-	-
Unigene20899_Taxus	252	79.91	397	118.28	340	98.49	-	-	-
Unigene13541_Taxus	9	2.85	28	8.34	15	4.35	-	-	-
Unigene14267_Taxus	206	65.32	189	56.31	215	62.28	GO:0005739//mitochondrion;GO:0016020//membrane;GO:0005783//endoplasmic reticulum	-	-
Unigene31787_Taxus	10	3.17	0	0	6	1.74	-	-	-
Unigene13333_Taxus	47	14.9	76	22.64	33	9.56	-	-	-
Unigene15841_Taxus	2	0.63	0	0	0	0	-	-	-
Unigene2111_Taxus	66	20.93	50	14.9	571	165.41	-	GO:0016787//hydrolase activity	GO:0005975//carbohydrate metabolic process
Unigene33044_Taxus	9	2.85	0	0	0	0	-	-	-
Unigene1811_Taxus	2	0.63	0	0	5	1.45	-	-	-
Unigene11077_Taxus	2	0.63	2	0.6	0	0	-	-	-
Unigene20897_Taxus	60	19.03	5	1.49	32	9.27	-	-	-
Unigene9655_Taxus	0	0	6	1.79	6	1.74	-	-	-
Unigene29993_Taxus	4	1.27	2	0.6	0	0	-	-	-
Unigene30876_Taxus	22	6.98	2	0.6	0	0	-	-	-
Unigene31589_Taxus	28	8.88	4	1.19	4	1.16	-	-	-
Unigene21137_Taxus	60	19.03	49	14.6	64	18.54	-	-	-
Unigene12385_Taxus	10	3.17	9	2.68	9	2.61	-	-	-
Unigene28929_Taxus	302	95.77	24	7.15	4	1.16	-	-	-
Unigene30489_Taxus	195	61.84	133	39.62	70	20.28	-	-	-
Unigene4940_Taxus	0	0	7	2.09	7	2.03	-	-	-
Unigene22759_Taxus	4	1.27	0	0	2	0.58	-	-	-
Unigene1897_Taxus	0	0	24	7.15	47	13.62	GO:0016023//cytoplasmic membrane-bounded vesicle;GO:0016021//integral to membrane	-	-
Unigene12802_Taxus	434	137.62	458	136.45	291	84.3	-	-	-
Unigene5275_Taxus	58	18.39	38	11.32	46	13.33	-	-	-
Unigene14642_Taxus	389	123.35	192	57.2	249	72.13	-	-	-
Unigene11010_Taxus	0	0	38	11.32	82	23.75	-	-	-
Unigene3132_Taxus	16	5.07	19	5.66	18	5.21	-	-	-
Unigene30861_Taxus	0	0	2	0.6	0	0	-	-	-
Unigene909_Taxus	0	0	0	0	2	0.58	GO:0016020//membrane;GO:0009536//plastid	GO:0008415//acyltransferase activity	GO:0008152//metabolic process
Unigene20504_Taxus	20	6.34	15	4.47	28	8.11	-	-	-
Unigene5320_Taxus	0	0	2	0.6	0	0	-	-	-
Unigene26756_Taxus	8	2.54	7	2.09	11	3.19	-	-	-
Unigene19618_Taxus	188	59.62	14	4.17	36	10.43	-	-	-
Unigene20499_Taxus	62	19.66	37	11.02	57	16.51	-	-	-
Unigene15860_Taxus	87	27.59	117	34.86	156	45.19	-	-	-
Unigene25742_Taxus	0	0	2	0.6	2	0.58	-	-	-
Unigene19796_Taxus	40	12.68	31	9.24	45	13.04	-	-	-
Unigene21430_Taxus	39	12.37	28	8.34	33	9.56	-	-	-
Unigene25917_Taxus	2	0.63	2	0.6	0	0	-	-	-
Unigene9330_Taxus	7	2.22	0	0	3	0.87	-	-	-
Unigene34610_Taxus	35	11.1	38	11.32	20	5.79	-	-	-
Unigene29656_Taxus	5	1.59	4	1.19	2	0.58	-	-	-
Unigene24046_Taxus	0	0	0	0	4	1.16	-	-	-
Unigene27562_Taxus	3	0.95	4	1.19	3	0.87	-	-	-
Unigene5971_Taxus	8	2.54	3	0.89	0	0	-	-	-
Unigene13669_Taxus	2	0.63	0	0	0	0	-	-	-
Unigene7435_Taxus	6	1.9	8	2.38	5	1.45	-	-	-
Unigene17343_Taxus	0	0	4	1.19	4	1.16	-	-	-
Unigene20425_Taxus	3	0.95	20	5.96	0	0	-	-	-
Unigene29977_Taxus	50	15.86	5	1.49	5	1.45	GO:0005829//cytosol	GO:0005524//ATP binding;GO:0004828//serine-tRNA ligase activity	GO:0006434//seryl-tRNA aminoacylation
Unigene13474_Taxus	383	121.45	324	96.53	376	108.92	-	-	-
Unigene10233_Taxus	98	31.08	76	22.64	100	28.97	-	-	-
Unigene5004_Taxus	0	0	9	2.68	5	1.45	-	-	-
Unigene6248_Taxus	2	0.63	23	6.85	3	0.87	-	-	-
Unigene33390_Taxus	6	1.9	13	3.87	4	1.16	-	-	-
Unigene1762_Taxus	16	5.07	12	3.58	11	3.19	-	-	-
Unigene31826_Taxus	3	0.95	13	3.87	24	6.95	-	-	-
Unigene5959_Taxus	0	0	7	2.09	0	0	-	-	-
Unigene14099_Taxus	35	11.1	34	10.13	156	45.19	-	-	-
Unigene15687_Taxus	66	20.93	57	16.98	61	17.67	-	-	-
Unigene35763_Taxus	145	45.98	147	43.8	167	48.38	-	-	-
Unigene31716_Taxus	89	28.22	75	22.34	73	21.15	-	-	-
Unigene30652_Taxus	2	0.63	0	0	0	0	-	-	-
Unigene24525_Taxus	8	2.54	2	0.6	4	1.16	-	-	-
Unigene23756_Taxus	5	1.59	0	0	0	0	-	-	-
Unigene31208_Taxus	254	80.55	165	49.16	167	48.38	-	-	-
Unigene8694_Taxus	17	5.39	58	17.28	148	42.87	-	-	-
Unigene319_Taxus	24	7.61	25	7.45	52	15.06	-	-	-
Unigene36255_Taxus	29	9.2	63	18.77	86	24.91	-	-	-
Unigene3752_Taxus	0	0	2	0.6	6	1.74	-	-	-
Unigene18860_Taxus	131	41.54	162	48.26	198	57.36	-	-	-
Unigene2296_Taxus	14	4.44	18	5.36	20	5.79	-	-	-
Unigene24164_Taxus	0	0	2	0.6	0	0	GO:0009507//chloroplast;GO:0005960//glycine cleavage complex;GO:0005739//mitochondrion	GO:0004375//glycine dehydrogenase (decarboxylating) activity;GO:0030170//pyridoxal phosphate binding;GO:0005524//ATP binding	GO:0055114//oxidation reduction;GO:0006544//glycine metabolic process
Unigene34123_Taxus	0	0	2	0.6	0	0	-	-	-
Unigene14065_Taxus	86	27.27	98	29.2	137	39.69	-	-	-
Unigene19461_Taxus	36	11.42	44	13.11	57	16.51	-	-	-
Unigene20917_Taxus	220	69.76	429	127.81	215	62.28	-	-	-
Unigene19925_Taxus	370	117.33	281	83.72	109	31.58	-	-	-
Unigene34554_Taxus	374	118.6	422	125.73	283	81.98	-	-	-
Unigene21713_Taxus	66	20.93	29	8.64	25	7.24	GO:0022625//cytosolic large ribosomal subunit	GO:0030528//transcription regulator activity;GO:0003735//structural constituent of ribosome	GO:0006412//translation
Unigene30899_Taxus	5	1.59	4	1.19	7	2.03	-	-	-
Unigene22840_Taxus	4	1.27	4	1.19	0	0	-	-	-
Unigene10594_Taxus	3	0.95	2	0.6	0	0	-	-	-
Unigene34934_Taxus	33	10.46	6	1.79	2	0.58	-	-	-
Unigene1209_Taxus	48	15.22	11	3.28	20	5.79	-	-	-
Unigene35111_Taxus	65	20.61	28	8.34	36	10.43	-	-	-
Unigene16797_Taxus	121	38.37	125	37.24	165	47.8	-	-	-
Unigene15540_Taxus	6	1.9	7	2.09	10	2.9	-	-	-
Unigene16852_Taxus	0	0	2	0.6	0	0	-	-	-
Unigene12034_Taxus	19	6.03	51	15.19	56	16.22	-	-	-
Unigene36375_Taxus	2	0.63	0	0	0	0	-	-	-
Unigene6313_Taxus	10	3.17	0	0	12	3.48	-	-	-
Unigene36382_Taxus	365	115.74	139	41.41	76	22.02	-	GO:0005488//binding	-
Unigene33062_Taxus	158	50.1	124	36.94	133	38.53	-	-	-
Unigene30880_Taxus	5	1.59	16	4.77	16	4.63	-	-	-
Unigene24614_Taxus	42	13.32	36	10.73	123	35.63	-	-	-
Unigene1156_Taxus	30	9.51	22	6.55	25	7.24	-	GO:0016874//ligase activity	GO:0006412//translation
Unigene19175_Taxus	0	0	9	2.68	11	3.19	-	-	-
Unigene32382_Taxus	2	0.63	0	0	10	2.9	-	-	-
Unigene2413_Taxus	32	10.15	10	2.98	8	2.32	-	GO:0005488//binding	-
Unigene13004_Taxus	0	0	3	0.89	7	2.03	-	-	-
Unigene33361_Taxus	2	0.63	0	0	0	0	-	-	-
Unigene11358_Taxus	50	15.86	23	6.85	12	3.48	-	-	-
Unigene18294_Taxus	2	0.63	2	0.6	0	0	-	-	-
Unigene8763_Taxus	27	8.56	9	2.68	9	2.61	-	-	-
Unigene35650_Taxus	122	38.69	110	32.77	147	42.58	-	-	-
Unigene35745_Taxus	16	5.07	3	0.89	3	0.87	-	-	-
Unigene19090_Taxus	20	6.34	37	11.02	24	6.95	-	-	-
Unigene29500_Taxus	130	41.22	86	25.62	101	29.26	-	-	-
Unigene7970_Taxus	51	16.17	24	7.15	22	6.37	-	-	-
Unigene2548_Taxus	52	16.49	123	36.64	72	20.86	-	-	-
Unigene16436_Taxus	11	3.49	11	3.28	8	2.32	-	-	-
Unigene10307_Taxus	29	9.2	26	7.75	69	19.99	-	-	-
Unigene18578_Taxus	0	0	2	0.6	4	1.16	-	-	-
Unigene32863_Taxus	36	11.42	30	8.94	39	11.3	-	-	-
Unigene112_Taxus	159	50.42	340	101.3	352	101.97	-	-	-
Unigene1106_Taxus	9	2.85	10	2.98	16	4.63	-	-	-
Unigene9830_Taxus	56	17.76	101	30.09	192	55.62	-	-	-
Unigene17437_Taxus	81	25.69	47	14	61	17.67	-	-	-
Unigene35861_Taxus	3	0.95	0	0	0	0	-	-	-
Unigene21068_Taxus	26	8.24	11	3.28	23	6.66	-	-	-
Unigene15211_Taxus	10	3.17	6	1.79	4	1.16	-	-	-
Unigene29179_Taxus	2	0.63	18	5.36	55	15.93	-	-	-
Unigene19784_Taxus	12	3.81	51	15.19	61	17.67	-	-	-
Unigene35198_Taxus	0	0	2	0.6	0	0	-	-	-
Unigene10052_Taxus	39	12.37	9	2.68	0	0	-	-	-
Unigene3999_Taxus	18	5.71	2	0.6	3	0.87	-	-	-
Unigene15654_Taxus	616	195.34	369	109.93	406	117.61	-	-	-
Unigene9971_Taxus	9	2.85	4	1.19	0	0	-	-	-
Unigene13281_Taxus	0	0	7	2.09	4	1.16	-	-	-
Unigene36265_Taxus	135	42.81	222	66.14	308	89.22	-	-	-
Unigene14628_Taxus	18	5.71	8	2.38	3	0.87	GO:0016023//cytoplasmic membrane-bounded vesicle;GO:0016020//membrane	GO:0009678//hydrogen-translocating pyrophosphatase activity;GO:0004427//inorganic diphosphatase activity	GO:0015992//proton transport
Unigene25728_Taxus	0	0	3	0.89	0	0	-	-	-
Unigene29425_Taxus	6	1.9	0	0	0	0	-	-	-
Unigene29642_Taxus	22	6.98	17	5.06	11	3.19	-	-	GO:0046907//intracellular transport;GO:0015031//protein transport
Unigene3027_Taxus	36	11.42	129	38.43	240	69.52	-	-	-
Unigene19946_Taxus	2	0.63	9	2.68	18	5.21	-	-	-
Unigene24580_Taxus	2	0.63	3	0.89	2	0.58	-	-	-
Unigene17597_Taxus	54	17.12	148	44.09	69	19.99	-	-	-
Unigene2290_Taxus	9	2.85	3	0.89	5	1.45	-	-	-
Unigene4652_Taxus	49	15.54	80	23.83	67	19.41	-	-	-
Unigene32677_Taxus	3	0.95	2	0.6	0	0	-	-	-
Unigene17609_Taxus	10	3.17	9	2.68	13	3.77	-	-	-
Unigene16794_Taxus	89	28.22	120	35.75	69	19.99	-	-	-
Unigene17504_Taxus	16	5.07	0	0	0	0	-	-	-
Unigene401_Taxus	56	17.76	29	8.64	52	15.06	-	-	-
Unigene15518_Taxus	15	4.76	6	1.79	25	7.24	-	-	-
Unigene9403_Taxus	4	1.27	0	0	3	0.87	-	-	-
Unigene33638_Taxus	10	3.17	34	10.13	63	18.25	-	-	-
Unigene190_Taxus	40	12.68	26	7.75	15	4.35	-	-	-
Unigene8795_Taxus	9	2.85	4	1.19	3	0.87	-	-	-
Unigene27367_Taxus	13	4.12	39	11.62	47	13.62	-	-	-
Unigene32296_Taxus	122	38.69	61	18.17	45	13.04	-	-	-
Unigene18046_Taxus	10	3.17	0	0	0	0	-	-	-
Unigene25958_Taxus	0	0	2	0.6	2	0.58	-	-	-
Unigene35833_Taxus	532	168.7	263	78.35	296	85.75	-	-	-
Unigene33369_Taxus	5	1.59	0	0	5	1.45	GO:0016023//cytoplasmic membrane-bounded vesicle;GO:0016020//membrane	-	-
Unigene2370_Taxus	22	6.98	0	0	4	1.16	-	-	-
Unigene16742_Taxus	13	4.12	24	7.15	21	6.08	-	-	-
Unigene36364_Taxus	109	34.56	143	42.6	209	60.54	-	-	-
Unigene22169_Taxus	185	58.66	320	95.34	385	111.53	-	-	-
Unigene33274_Taxus	92	29.17	6	1.79	2	0.58	-	-	-
Unigene16409_Taxus	30	9.51	18	5.36	23	6.66	-	-	-
Unigene2850_Taxus	2	0.63	0	0	0	0	-	-	-
Unigene6015_Taxus	12	3.81	5	1.49	6	1.74	-	-	-
Unigene32444_Taxus	64	20.29	56	16.68	33	9.56	-	-	-
Unigene34020_Taxus	2	0.63	0	0	0	0	-	-	-
Unigene30820_Taxus	101	32.03	53	15.79	39	11.3	-	-	-
Unigene32420_Taxus	3	0.95	0	0	0	0	-	-	-
Unigene28512_Taxus	14	4.44	20	5.96	10	2.9	-	-	-
Unigene10276_Taxus	0	0	65	19.37	59	17.09	-	-	-
Unigene9867_Taxus	38	12.05	34	10.13	17	4.92	-	-	-
Unigene20804_Taxus	24	7.61	4	1.19	8	2.32	-	-	-
Unigene12251_Taxus	45	14.27	83	24.73	93	26.94	-	-	-
Unigene3563_Taxus	73	23.15	10	2.98	2	0.58	-	-	-
Unigene26701_Taxus	55	17.44	25	7.45	15	4.35	-	-	-
Unigene23688_Taxus	3	0.95	0	0	0	0	-	-	-
Unigene36238_Taxus	78	24.73	60	17.88	56	16.22	-	-	-
Unigene30311_Taxus	5	1.59	11	3.28	4	1.16	-	-	-
Unigene16371_Taxus	4	1.27	3	0.89	10	2.9	-	-	-
Unigene20859_Taxus	6	1.9	5	1.49	11	3.19	-	-	-
Unigene11673_Taxus	150	47.57	131	39.03	173	50.11	-	-	-
Unigene25288_Taxus	814	258.12	606	180.54	729	211.18	-	-	-
Unigene3517_Taxus	96	30.44	99	29.49	129	37.37	-	-	-
Unigene18510_Taxus	2	0.63	0	0	0	0	-	-	-
Unigene28620_Taxus	46	14.59	45	13.41	42	12.17	-	-	-
Unigene21634_Taxus	144	45.66	349	103.98	164	47.51	-	-	-
Unigene12502_Taxus	0	0	0	0	2	0.58	-	-	-
Unigene16658_Taxus	251	79.59	556	165.65	521	150.92	-	-	-
Unigene9127_Taxus	19	6.03	0	0	0	0	-	-	-
Unigene12931_Taxus	3	0.95	0	0	0	0	-	-	-
Unigene15889_Taxus	2	0.63	11	3.28	32	9.27	-	-	-
Unigene32350_Taxus	5	1.59	6	1.79	3	0.87	-	-	-
Unigene26058_Taxus	10	3.17	3	0.89	3	0.87	-	-	-
Unigene31864_Taxus	6	1.9	0	0	0	0	-	-	-
Unigene22941_Taxus	66	20.93	110	32.77	426	123.4	-	-	-
Unigene20119_Taxus	49	15.54	40	11.92	54	15.64	-	-	-
Unigene10046_Taxus	6	1.9	125	37.24	100	28.97	-	-	-
Unigene34688_Taxus	11	3.49	7	2.09	4	1.16	-	-	-
Unigene34884_Taxus	21	6.66	2	0.6	0	0	-	-	-
Unigene15463_Taxus	2	0.63	0	0	0	0	-	-	-
Unigene18188_Taxus	189	59.93	99	29.49	147	42.58	-	-	-
Unigene31405_Taxus	0	0	436	129.9	256	74.16	-	-	-
Unigene35214_Taxus	0	0	2	0.6	0	0	-	-	-
Unigene23472_Taxus	22	6.98	19	5.66	42	12.17	-	-	-
Unigene7080_Taxus	0	0	5	1.49	4	1.16	-	-	-
Unigene15618_Taxus	16	5.07	160	47.67	336	97.33	-	-	-
Unigene4176_Taxus	8	2.54	19	5.66	59	17.09	-	-	-
Unigene18480_Taxus	20	6.34	31	9.24	40	11.59	-	-	-
Unigene28413_Taxus	42	13.32	45	13.41	60	17.38	-	-	-
Unigene6806_Taxus	0	0	2	0.6	3	0.87	-	-	-
Unigene8682_Taxus	245	77.69	714	212.72	649	188	-	-	-
Unigene4177_Taxus	18	5.71	8	2.38	11	3.19	-	-	-
Unigene35460_Taxus	245	77.69	177	52.73	169	48.96	-	-	-
Unigene36269_Taxus	156	49.47	65	19.37	33	9.56	-	-	-
Unigene28284_Taxus	6	1.9	0	0	0	0	-	-	-
Unigene26429_Taxus	43	13.64	96	28.6	139	40.27	-	-	-
Unigene24462_Taxus	17	5.39	8	2.38	8	2.32	-	-	-
Unigene2485_Taxus	14	4.44	0	0	0	0	GO:0016023//cytoplasmic membrane-bounded vesicle	GO:0005507//copper ion binding;GO:0009055//electron carrier activity	GO:0022900//electron transport chain
Unigene13551_Taxus	2	0.63	2	0.6	8	2.32	-	-	-
Unigene31984_Taxus	3	0.95	2	0.6	2	0.58	-	-	-
Unigene32509_Taxus	63	19.98	14	4.17	2	0.58	-	-	-
Unigene12768_Taxus	0	0	0	0	2	0.58	-	-	-
Unigene8293_Taxus	2	0.63	3	0.89	8	2.32	-	-	-
Unigene17991_Taxus	22	6.98	10	2.98	9	2.61	-	-	-
Unigene25504_Taxus	19	6.03	18	5.36	7	2.03	-	-	-
Unigene1847_Taxus	34	10.78	5	1.49	0	0	-	-	-
Unigene12327_Taxus	15	4.76	122	36.35	208	60.25	GO:0009536//plastid	GO:0004672//protein kinase activity	GO:0044237//cellular metabolic process
Unigene33752_Taxus	0	0	0	0	2	0.58	-	-	-
Unigene36177_Taxus	6	1.9	37	11.02	45	13.04	-	-	-
Unigene34659_Taxus	6	1.9	2	0.6	0	0	-	-	-
Unigene15187_Taxus	77	24.42	21	6.26	23	6.66	-	-	-
Unigene25608_Taxus	18	5.71	0	0	0	0	-	-	-
Unigene5570_Taxus	0	0	3	0.89	2	0.58	-	-	-
Unigene25222_Taxus	7	2.22	0	0	0	0	-	-	-
Unigene12413_Taxus	0	0	4	1.19	7	2.03	-	-	-
Unigene9358_Taxus	19	6.03	25	7.45	55	15.93	-	-	-
Unigene25303_Taxus	198	62.79	248	73.89	279	80.82	-	-	-
Unigene11822_Taxus	17	5.39	2	0.6	0	0	-	-	-
Unigene32912_Taxus	320	101.47	244	72.69	446	129.2	-	-	-
Unigene16390_Taxus	28	8.88	25	7.45	19	5.5	GO:0005737//cytoplasm;GO:0005634//nucleus	GO:0004017//adenylate kinase activity;GO:0009041//uridylate kinase activity	GO:0006417//regulation of translation;GO:0006207//'de novo' pyrimidine base biosynthetic process;GO:0043094//cellular metabolic compound salvage
Unigene34282_Taxus	301	95.45	100	29.79	76	22.02	-	-	-
Unigene31623_Taxus	4	1.27	0	0	0	0	-	-	-
Unigene15975_Taxus	76	24.1	218	64.95	158	45.77	-	-	-
Unigene15257_Taxus	330	104.65	461	137.34	501	145.13	-	-	-
Unigene27741_Taxus	197	62.47	146	43.5	134	38.82	-	-	-
Unigene15510_Taxus	9	2.85	0	0	2	0.58	-	-	-
Unigene17160_Taxus	0	0	0	0	2	0.58	-	-	-
Unigene7386_Taxus	56	17.76	59	17.58	110	31.86	-	-	-
Unigene6434_Taxus	18	5.71	7	2.09	0	0	-	-	-
Unigene5148_Taxus	35	11.1	30	8.94	80	23.17	-	-	-
Unigene4943_Taxus	14	4.44	10	2.98	21	6.08	-	-	-
Unigene2326_Taxus	0	0	3	0.89	38	11.01	-	-	-
Unigene10353_Taxus	3	0.95	0	0	0	0	-	-	-
Unigene20597_Taxus	117	37.1	181	53.92	212	61.41	-	-	-
Unigene18915_Taxus	2	0.63	3	0.89	0	0	-	-	-
Unigene20267_Taxus	119	37.74	174	51.84	194	56.2	-	-	-
Unigene14291_Taxus	3	0.95	2	0.6	0	0	-	-	-
Unigene19277_Taxus	25	7.93	34	10.13	26	7.53	-	-	-
Unigene16681_Taxus	18	5.71	2	0.6	3	0.87	-	GO:0005488//binding;GO:0016564//transcription repressor activity;GO:0003824//catalytic activity	GO:0006808//regulation of nitrogen utilization
Unigene12895_Taxus	0	0	0	0	12	3.48	-	-	-
Unigene8298_Taxus	25	7.93	52	15.49	115	33.31	-	-	-
Unigene33397_Taxus	113	35.83	239	71.2	169	48.96	-	-	-
Unigene24502_Taxus	36	11.42	48	14.3	31	8.98	-	-	-
Unigene35186_Taxus	9	2.85	0	0	0	0	-	-	-
Unigene8565_Taxus	24	7.61	3	0.89	0	0	-	-	-
Unigene34440_Taxus	13	4.12	0	0	5	1.45	-	-	-
Unigene3358_Taxus	28	8.88	18	5.36	127	36.79	-	-	-
Unigene20178_Taxus	13	4.12	0	0	3	0.87	-	GO:0005488//binding	-
Unigene16739_Taxus	151	47.88	45	13.41	162	46.93	-	-	-
Unigene7385_Taxus	2	0.63	5	1.49	4	1.16	-	-	-
Unigene3822_Taxus	24	7.61	63	18.77	22	6.37	-	-	-
Unigene31968_Taxus	4	1.27	8	2.38	0	0	-	-	-
Unigene2151_Taxus	29	9.2	15	4.47	24	6.95	-	-	-
Unigene20455_Taxus	4	1.27	0	0	0	0	-	-	-
Unigene19261_Taxus	57	18.08	0	0	0	0	-	-	-
Unigene19899_Taxus	39	12.37	4	1.19	4	1.16	-	-	-
Unigene31490_Taxus	178	56.44	45	13.41	10	2.9	-	-	-
Unigene34461_Taxus	2	0.63	0	0	0	0	-	-	-
Unigene17994_Taxus	18	5.71	42	12.51	46	13.33	-	-	-
Unigene16882_Taxus	13	4.12	2	0.6	3	0.87	-	-	-
Unigene19318_Taxus	9	2.85	5	1.49	15	4.35	-	-	-
Unigene20420_Taxus	79	25.05	60	17.88	75	21.73	-	GO:0003700//sequence-specific DNA binding transcription factor activity	GO:0006355//regulation of transcription, DNA-dependent
Unigene36119_Taxus	12	3.81	5	1.49	4	1.16	-	-	-
Unigene15120_Taxus	0	0	0	0	16	4.63	-	-	-
Unigene2001_Taxus	22026	6984.58	64	19.07	32	9.27	-	-	-
Unigene6839_Taxus	22	6.98	11	3.28	10	2.9	-	-	-
Unigene35772_Taxus	48	15.22	113	33.67	3	0.87	-	-	-
Unigene32042_Taxus	8	2.54	10	2.98	7	2.03	-	-	-
Unigene36419_Taxus	89	28.22	71	21.15	87	25.2	-	GO:0005525//GTP binding	-
Unigene19620_Taxus	2	0.63	0	0	0	0	-	-	-
Unigene19425_Taxus	96	30.44	353	105.17	276	79.95	-	-	-
Unigene17097_Taxus	40	12.68	67	19.96	117	33.89	-	-	-
Unigene22089_Taxus	15	4.76	18	5.36	26	7.53	-	GO:0008270//zinc ion binding;GO:0004024//alcohol dehydrogenase activity, zinc-dependent	GO:0055114//oxidation reduction
Unigene27582_Taxus	2	0.63	0	0	0	0	-	-	-
Unigene21150_Taxus	12	3.81	2	0.6	0	0	-	-	-
Unigene2453_Taxus	0	0	0	0	2	0.58	-	-	-
Unigene13339_Taxus	184	58.35	195	58.1	223	64.6	-	-	-
Unigene35664_Taxus	163	51.69	185	55.12	209	60.54	-	-	-
Unigene6176_Taxus	2	0.63	0	0	0	0	-	-	-
Unigene36010_Taxus	2	0.63	0	0	0	0	-	-	-
Unigene7237_Taxus	9	2.85	7	2.09	13	3.77	-	-	-
Unigene11457_Taxus	0	0	0	0	3	0.87	-	-	-
Unigene310_Taxus	0	0	0	0	13	3.77	-	-	-
Unigene35866_Taxus	7	2.22	2	0.6	0	0	-	-	-
Unigene17651_Taxus	0	0	3	0.89	0	0	-	-	-
Unigene297_Taxus	4	1.27	2	0.6	0	0	-	-	-
Unigene7295_Taxus	144	45.66	151	44.99	120	34.76	-	-	-
Unigene1969_Taxus	28	8.88	40	11.92	62	17.96	-	-	-
Unigene829_Taxus	6	1.9	82	24.43	399	115.58	-	-	-
Unigene33923_Taxus	7	2.22	13	3.87	9	2.61	-	-	-
Unigene2546_Taxus	135	42.81	14	4.17	31	8.98	-	-	-
Unigene15703_Taxus	0	0	0	0	2	0.58	-	-	-
Unigene36121_Taxus	9	2.85	2	0.6	5	1.45	-	-	-
Unigene17027_Taxus	56	17.76	31	9.24	34	9.85	-	-	-
Unigene18808_Taxus	105	33.3	102	30.39	90	26.07	-	-	-
Unigene35609_Taxus	16	5.07	2	0.6	7	2.03	-	-	-
Unigene33048_Taxus	18	5.71	4	1.19	3	0.87	-	-	-
Unigene13760_Taxus	8	2.54	12	3.58	14	4.06	-	-	-
Unigene33319_Taxus	704	223.24	163	48.56	184	53.3	GO:0000325//plant-type vacuole;GO:0005886//plasma membrane	-	-
Unigene21316_Taxus	17	5.39	8	2.38	12	3.48	-	-	-
Unigene36303_Taxus	43	13.64	123	36.64	65	18.83	-	-	-
Unigene1759_Taxus	5	1.59	2	0.6	16	4.63	-	-	-
Unigene27774_Taxus	9	2.85	0	0	0	0	-	-	-
Unigene7276_Taxus	74	23.47	3	0.89	30	8.69	-	-	-
Unigene32819_Taxus	23	7.29	33	9.83	53	15.35	-	-	-
Unigene19034_Taxus	80	25.37	73	21.75	68	19.7	-	-	-
Unigene18242_Taxus	21	6.66	17	5.06	46	13.33	-	-	-
Unigene1649_Taxus	55	17.44	49	14.6	115	33.31	-	-	-
Unigene31291_Taxus	2	0.63	0	0	0	0	-	-	-
Unigene23559_Taxus	13	4.12	18	5.36	3	0.87	-	-	-
Unigene16167_Taxus	51	16.17	52	15.49	24	6.95	-	-	-
Unigene8411_Taxus	6	1.9	12	3.58	45	13.04	-	-	-
Unigene2283_Taxus	8	2.54	0	0	11	3.19	-	-	-
Unigene11771_Taxus	76	24.1	37	11.02	12	3.48	-	GO:0003677//DNA binding	GO:0045449//regulation of transcription
Unigene8338_Taxus	8	2.54	5	1.49	6	1.74	-	-	-
Unigene33579_Taxus	44	13.95	45	13.41	32	9.27	-	-	-
Unigene30970_Taxus	14	4.44	16	4.77	12	3.48	-	-	-
Unigene29359_Taxus	250	79.28	231	68.82	313	90.67	-	-	-
Unigene27174_Taxus	3	0.95	0	0	0	0	-	-	-
Unigene14903_Taxus	0	0	2	0.6	0	0	-	-	-
Unigene28612_Taxus	2	0.63	0	0	0	0	-	-	-
Unigene32880_Taxus	3	0.95	8	2.38	5	1.45	-	-	-
Unigene3111_Taxus	176	55.81	115	34.26	96	27.81	-	-	-
Unigene35840_Taxus	65	20.61	883	263.07	678	196.4	-	-	-
Unigene29076_Taxus	3	0.95	0	0	2	0.58	-	-	-
Unigene28113_Taxus	5	1.59	0	0	0	0	-	-	-
Unigene1091_Taxus	153	48.52	151	44.99	243	70.39	-	-	-
Unigene34283_Taxus	32	10.15	32	9.53	30	8.69	-	-	-
Unigene30298_Taxus	6	1.9	0	0	0	0	-	-	-
Unigene4032_Taxus	124	39.32	109	32.47	130	37.66	-	-	-
Unigene35064_Taxus	140	44.39	323	96.23	179	51.85	-	-	-
Unigene28830_Taxus	83	26.32	102	30.39	65	18.83	-	-	-
Unigene22571_Taxus	14	4.44	8	2.38	9	2.61	-	-	-
Unigene3314_Taxus	84	26.64	167	49.75	1062	307.64	-	-	-
Unigene20764_Taxus	9	2.85	0	0	8	2.32	-	-	-
Unigene17445_Taxus	37	11.73	29	8.64	70	20.28	-	-	-
Unigene20219_Taxus	21	6.66	17	5.06	10	2.9	GO:0005739//mitochondrion	-	-
Unigene17827_Taxus	69	21.88	55	16.39	35	10.14	-	-	-
Unigene4946_Taxus	29	9.2	18	5.36	51	14.77	-	GO:0004672//protein kinase activity;GO:0000166//nucleotide binding	-
Unigene15497_Taxus	25	7.93	27	8.04	38	11.01	-	-	-
Unigene11549_Taxus	4	1.27	2	0.6	3	0.87	-	-	-
Unigene12299_Taxus	48	15.22	40	11.92	64	18.54	-	-	-
Unigene20779_Taxus	14	4.44	6	1.79	9	2.61	-	-	-
Unigene19878_Taxus	16	5.07	27	8.04	64	18.54	-	-	-
Unigene30781_Taxus	29	9.2	3	0.89	0	0	-	-	-
Unigene16553_Taxus	8	2.54	35	10.43	30	8.69	GO:0016021//integral to membrane;GO:0009536//plastid	GO:0005488//binding;GO:0015299//solute:hydrogen antiporter activity	GO:0006813//potassium ion transport;GO:0008152//metabolic process
Unigene16159_Taxus	0	0	2	0.6	2	0.58	-	-	-
Unigene15878_Taxus	4	1.27	0	0	0	0	-	-	-
Unigene10206_Taxus	55	17.44	78	23.24	26	7.53	-	-	-
Unigene33789_Taxus	11	3.49	10	2.98	3	0.87	-	-	-
Unigene25664_Taxus	16	5.07	0	0	0	0	-	-	-
Unigene12302_Taxus	92	29.17	116	34.56	42	12.17	GO:0009536//plastid	-	-
Unigene14414_Taxus	6	1.9	6	1.79	0	0	-	-	-
Unigene26064_Taxus	2	0.63	0	0	0	0	-	-	-
Unigene9251_Taxus	8	2.54	0	0	0	0	-	-	-
Unigene31541_Taxus	4	1.27	0	0	0	0	-	-	-
Unigene17046_Taxus	3	0.95	5	1.49	13	3.77	-	-	-
Unigene21132_Taxus	9	2.85	4	1.19	0	0	-	-	-
Unigene12865_Taxus	41	13	62	18.47	61	17.67	-	-	-
Unigene35069_Taxus	0	0	0	0	6	1.74	-	-	-
Unigene4045_Taxus	2	0.63	0	0	0	0	-	-	-
Unigene16897_Taxus	28	8.88	13	3.87	7	2.03	-	-	-
Unigene5834_Taxus	114	36.15	167	49.75	157	45.48	-	-	-
Unigene33156_Taxus	0	0	0	0	2	0.58	GO:0009536//plastid	GO:0016798//hydrolase activity, acting on glycosyl bonds	GO:0005975//carbohydrate metabolic process
Unigene11754_Taxus	2	0.63	0	0	3	0.87	-	-	-
Unigene17979_Taxus	91	28.86	76	22.64	90	26.07	-	-	-
Unigene24351_Taxus	2	0.63	0	0	0	0	-	-	-
Unigene20235_Taxus	40	12.68	41	12.21	55	15.93	GO:0016020//membrane	-	-
Unigene16270_Taxus	3	0.95	19	5.66	30	8.69	GO:0009535//chloroplast thylakoid membrane	-	-
Unigene14773_Taxus	23	7.29	18	5.36	3	0.87	-	-	-
Unigene35824_Taxus	4	1.27	0	0	0	0	-	-	-
Unigene13049_Taxus	84	26.64	147	43.8	167	48.38	-	-	-
Unigene6814_Taxus	27	8.56	3	0.89	11	3.19	-	-	-
Unigene29211_Taxus	247	78.33	308	91.76	254	73.58	-	-	-
Unigene30595_Taxus	60	19.03	164	48.86	389	112.69	-	-	-
Unigene6254_Taxus	26	8.24	23	6.85	31	8.98	-	-	-
Unigene19768_Taxus	10	3.17	59	17.58	121	35.05	-	-	-
Unigene16832_Taxus	26	8.24	63	18.77	56	16.22	-	-	-
Unigene28930_Taxus	147	46.61	180	53.63	123	35.63	-	-	-
Unigene15389_Taxus	7	2.22	12	3.58	8	2.32	-	-	-
Unigene20582_Taxus	18	5.71	3	0.89	11	3.19	-	-	-
Unigene13880_Taxus	0	0	0	0	3	0.87	-	-	-
Unigene1424_Taxus	3	0.95	0	0	0	0	-	-	-
Unigene17209_Taxus	307	97.35	176	52.44	209	60.54	-	-	-
Unigene34032_Taxus	0	0	3	0.89	0	0	-	-	-
Unigene18868_Taxus	116	36.78	101	30.09	123	35.63	-	-	-
Unigene30648_Taxus	218	69.13	193	57.5	113	32.73	-	-	-
Unigene11693_Taxus	69	21.88	39	11.62	38	11.01	-	-	-
Unigene28545_Taxus	2	0.63	0	0	0	0	-	-	-
Unigene15999_Taxus	25	7.93	108	32.18	6	1.74	-	-	-
Unigene35863_Taxus	11	3.49	0	0	0	0	-	-	-
Unigene21562_Taxus	344	109.08	217	64.65	174	50.4	-	-	-
Unigene1267_Taxus	101	32.03	107	31.88	77	22.31	-	-	-
Unigene33384_Taxus	40	12.68	9	2.68	16	4.63	GO:0009507//chloroplast;GO:0016020//membrane	-	-
Unigene29751_Taxus	77	24.42	41	12.21	39	11.3	-	-	-
Unigene20054_Taxus	42	13.32	24	7.15	32	9.27	-	-	-
Unigene36242_Taxus	60	19.03	77	22.94	90	26.07	-	-	-
Unigene19666_Taxus	50	15.86	35	10.43	28	8.11	-	-	-
Unigene4194_Taxus	99	31.39	17	5.06	26	7.53	-	-	-
Unigene23947_Taxus	20	6.34	149	44.39	207	59.96	-	-	-
Unigene32818_Taxus	6	1.9	0	0	2	0.58	-	-	-
Unigene14096_Taxus	51	16.17	38	11.32	17	4.92	-	GO:0000166//nucleotide binding	-
Unigene10921_Taxus	16	5.07	15	4.47	29	8.4	-	GO:0004672//protein kinase activity	-
Unigene32283_Taxus	68	21.56	8	2.38	4	1.16	-	-	-
Unigene15304_Taxus	14	4.44	7	2.09	2	0.58	-	-	-
Unigene34912_Taxus	0	0	0	0	3	0.87	-	-	-
Unigene9891_Taxus	6	1.9	5	1.49	3	0.87	-	-	-
Unigene34638_Taxus	7	2.22	12	3.58	15	4.35	-	-	-
Unigene30624_Taxus	90	28.54	205	61.07	315	91.25	-	-	-
Unigene27681_Taxus	0	0	2	0.6	0	0	-	-	-
Unigene27358_Taxus	2	0.63	0	0	0	0	-	-	-
Unigene9175_Taxus	69	21.88	35	10.43	23	6.66	-	-	-
Unigene34036_Taxus	141	44.71	140	41.71	197	57.07	-	-	-
Unigene7581_Taxus	30	9.51	33	9.83	26	7.53	-	-	-
Unigene18425_Taxus	4	1.27	8	2.38	14	4.06	-	-	-
Unigene17828_Taxus	25	7.93	17	5.06	37	10.72	-	-	-
Unigene25118_Taxus	10	3.17	5	1.49	6	1.74	-	-	-
Unigene7725_Taxus	0	0	0	0	9	2.61	-	-	-
Unigene28633_Taxus	0	0	0	0	2	0.58	-	-	-
Unigene20048_Taxus	226	71.67	63	18.77	138	39.98	-	-	-
Unigene32098_Taxus	19	6.03	2	0.6	2	0.58	-	-	-
Unigene10396_Taxus	38	12.05	100	29.79	165	47.8	-	-	-
Unigene13644_Taxus	15	4.76	21	6.26	21	6.08	-	-	-
Unigene31996_Taxus	581	184.24	1375	409.65	1382	400.34	-	-	-
Unigene13932_Taxus	31	9.83	78	23.24	29	8.4	-	-	-
Unigene13810_Taxus	129	40.91	296	88.19	374	108.34	-	GO:0008270//zinc ion binding	GO:0051726//regulation of cell cycle;GO:0009615//response to virus;GO:0051603//proteolysis involved in cellular protein catabolic process
Unigene28785_Taxus	2	0.63	41	12.21	23	6.66	-	-	-
Unigene15873_Taxus	65	20.61	108	32.18	64	18.54	-	-	-
Unigene5900_Taxus	39	12.37	14	4.17	7	2.03	-	-	-
Unigene11567_Taxus	3	0.95	0	0	0	0	-	-	-
Unigene3827_Taxus	40	12.68	12	3.58	15	4.35	-	-	-
Unigene10701_Taxus	15	4.76	3	0.89	29	8.4	-	-	-
Unigene14815_Taxus	14	4.44	13	3.87	19	5.5	-	-	-
Unigene36228_Taxus	187	59.3	153	45.58	160	46.35	-	-	-
Unigene11170_Taxus	209	66.28	42	12.51	14	4.06	GO:0016028//rhabdomere;GO:0005737//cytoplasm;GO:0000922//spindle pole	GO:0004723//calcium-dependent protein serine/threonine phosphatase activity;GO:0000166//nucleotide binding;GO:0004672//protein kinase activity;GO:0005509//calcium ion binding;GO:0032036//myosin heavy chain binding	GO:0006468//protein amino acid phosphorylation;GO:0016062//adaptation of rhodopsin mediated signaling;GO:0016060//metarhodopsin inactivation;GO:0051383//kinetochore organization;GO:0007052//mitotic spindle organization;GO:0051533//positive regulation of NFAT protein import into nucleus;GO:0005513//detection of calcium ion;GO:0048538//thymus development;GO:0030098//lymphocyte differentiation;GO:00…
Unigene13248_Taxus	130	41.22	10	2.98	0	0	-	-	-
Unigene30502_Taxus	14	4.44	3	0.89	0	0	-	-	-
Unigene19700_Taxus	66	20.93	22	6.55	38	11.01	-	-	-
Unigene2004_Taxus	147	46.61	142	42.31	172	49.83	-	-	-
Unigene1252_Taxus	14	4.44	9	2.68	12	3.48	-	-	-
Unigene1797_Taxus	57	18.08	46	13.7	57	16.51	-	-	-
Unigene29450_Taxus	37	11.73	24	7.15	21	6.08	-	-	-
Unigene15908_Taxus	7	2.22	2	0.6	0	0	-	-	-
Unigene3400_Taxus	0	0	4	1.19	5	1.45	-	-	-
Unigene22757_Taxus	35	11.1	26	7.75	19	5.5	-	-	-
Unigene29366_Taxus	21	6.66	0	0	0	0	-	-	-
Unigene34822_Taxus	3	0.95	0	0	2	0.58	-	-	-
Unigene20788_Taxus	4	1.27	0	0	0	0	-	-	-
Unigene1398_Taxus	243	77.06	151	44.99	114	33.02	-	-	-
Unigene18064_Taxus	0	0	15	4.47	33	9.56	-	-	-
Unigene8473_Taxus	2	0.63	3	0.89	8	2.32	-	-	-
Unigene23717_Taxus	328	104.01	659	196.33	1183	342.69	-	-	-
Unigene3194_Taxus	4	1.27	0	0	0	0	-	-	-
Unigene5833_Taxus	9	2.85	3	0.89	8	2.32	-	-	-
Unigene26415_Taxus	0	0	8	2.38	8	2.32	GO:0005840//ribosome;GO:0009507//chloroplast	GO:0003735//structural constituent of ribosome;GO:0019843//rRNA binding	GO:0006412//translation
Unigene32532_Taxus	256	81.18	257	76.57	229	66.34	-	-	-
Unigene15298_Taxus	4	1.27	0	0	2	0.58	-	-	-
Unigene31907_Taxus	29	9.2	79	23.54	50	14.48	-	-	-
Unigene36367_Taxus	18	5.71	23	6.85	27	7.82	-	-	-
Unigene18672_Taxus	50	15.86	32	9.53	86	24.91	-	-	-
Unigene30073_Taxus	41	13	36	10.73	50	14.48	-	-	-
Unigene14618_Taxus	6	1.9	0	0	0	0	-	GO:0070011//peptidase activity, acting on L-amino acid peptides	-
Unigene25320_Taxus	0	0	4	1.19	2	0.58	-	-	-
Unigene22419_Taxus	810	256.86	301	89.68	225	65.18	-	-	-
Unigene19955_Taxus	79	25.05	53	15.79	41	11.88	-	-	-
Unigene31755_Taxus	56	17.76	46	13.7	94	27.23	-	-	-
Unigene15529_Taxus	238	75.47	159	47.37	162	46.93	-	-	-
Unigene11318_Taxus	4	1.27	2	0.6	0	0	-	-	-
Unigene33703_Taxus	14	4.44	43	12.81	38	11.01	-	-	-
Unigene14832_Taxus	2	0.63	0	0	0	0	-	-	-
Unigene11902_Taxus	4	1.27	0	0	0	0	-	-	-
Unigene17001_Taxus	125	39.64	68	20.26	117	33.89	-	-	-
Unigene17020_Taxus	79	25.05	71	21.15	63	18.25	-	-	-
Unigene25761_Taxus	0	0	2	0.6	0	0	-	-	-
Unigene21750_Taxus	8	2.54	4	1.19	0	0	-	-	-
Unigene20747_Taxus	3	0.95	0	0	0	0	-	-	-
Unigene1056_Taxus	14	4.44	22	6.55	58	16.8	-	-	-
Unigene9629_Taxus	2	0.63	3	0.89	5	1.45	-	-	-
Unigene413_Taxus	64	20.29	52	15.49	54	15.64	-	-	-
Unigene24534_Taxus	13	4.12	6	1.79	12	3.48	-	-	-
Unigene36489_Taxus	177	56.13	99	29.49	95	27.52	-	GO:0005515//protein binding	GO:0006511//ubiquitin-dependent protein catabolic process
Unigene36360_Taxus	38	12.05	15	4.47	24	6.95	-	-	-
Unigene25322_Taxus	5	1.59	2	0.6	0	0	-	-	-
Unigene26951_Taxus	132	41.86	69	20.56	66	19.12	-	-	-
Unigene33785_Taxus	53	16.81	74	22.05	51	14.77	-	-	-
Unigene34520_Taxus	46	14.59	37	11.02	50	14.48	-	-	-
Unigene7195_Taxus	10	3.17	0	0	0	0	-	-	-
Unigene33834_Taxus	28	8.88	48	14.3	15	4.35	-	-	-
Unigene32967_Taxus	295	93.55	360	107.25	427	123.69	-	-	-
Unigene10959_Taxus	83	26.32	6	1.79	4	1.16	-	-	-
Unigene34360_Taxus	252	79.91	325	96.83	228	66.05	-	-	-
Unigene25429_Taxus	18	5.71	18	5.36	9	2.61	-	-	-
Unigene15817_Taxus	21	6.66	27	8.04	28	8.11	-	-	-
Unigene8705_Taxus	190	60.25	99	29.49	113	32.73	-	-	-
Unigene26166_Taxus	11	3.49	0	0	0	0	-	-	-
Unigene25501_Taxus	24	7.61	8	2.38	6	1.74	-	-	-
Unigene19057_Taxus	80	25.37	53	15.79	92	26.65	-	-	-
Unigene19431_Taxus	144	45.66	90	26.81	70	20.28	-	-	-
Unigene19112_Taxus	45	14.27	79	23.54	81	23.46	-	-	-
Unigene11478_Taxus	141	44.71	171	50.95	167	48.38	-	-	-
Unigene31388_Taxus	0	0	20	5.96	20	5.79	-	-	-
Unigene22948_Taxus	2	0.63	0	0	0	0	-	GO:0030976//thiamin pyrophosphate binding;GO:0004737//pyruvate decarboxylase activity;GO:0000287//magnesium ion binding	-
Unigene16858_Taxus	13	4.12	3	0.89	0	0	-	-	-
Unigene24650_Taxus	10	3.17	4	1.19	2	0.58	-	-	-
Unigene17576_Taxus	24	7.61	30	8.94	13	3.77	-	-	-
Unigene10535_Taxus	40	12.68	57	16.98	60	17.38	-	-	-
Unigene4885_Taxus	40	12.68	8	2.38	10	2.9	-	-	-
Unigene21691_Taxus	5	1.59	0	0	0	0	-	-	-
Unigene13975_Taxus	2	0.63	0	0	0	0	-	-	-
Unigene16462_Taxus	6	1.9	0	0	5	1.45	-	-	-
Unigene17381_Taxus	0	0	2	0.6	0	0	-	-	-
Unigene29945_Taxus	164	52.01	130	38.73	194	56.2	GO:0031966//mitochondrial membrane;GO:0045271//respiratory chain complex I	-	GO:0009853//photorespiration
Unigene4004_Taxus	13	4.12	20	5.96	52	15.06	-	-	-
Unigene4845_Taxus	26	8.24	20	5.96	26	7.53	-	-	-
Unigene8462_Taxus	36	11.42	32	9.53	37	10.72	-	-	-
Unigene19075_Taxus	80	25.37	122	36.35	56	16.22	-	-	-
Unigene16533_Taxus	53	16.81	10	2.98	4	1.16	-	-	-
Unigene17506_Taxus	0	0	0	0	2	0.58	-	-	-
Unigene358_Taxus	141	44.71	82	24.43	82	23.75	-	-	-
Unigene13746_Taxus	59	18.71	38	11.32	45	13.04	-	-	-
Unigene35794_Taxus	33	10.46	7	2.09	2	0.58	-	-	-
Unigene17938_Taxus	2	0.63	0	0	0	0	-	-	-
Unigene1477_Taxus	62	19.66	75	22.34	55	15.93	-	-	-
Unigene24593_Taxus	101	32.03	53	15.79	28	8.11	-	-	-
Unigene11772_Taxus	16	5.07	9	2.68	8	2.32	-	-	-
Unigene13745_Taxus	64	20.29	66	19.66	52	15.06	-	GO:0003677//DNA binding	GO:0006350//transcription;GO:0050794//regulation of cellular process
Unigene9619_Taxus	35	11.1	52	15.49	67	19.41	-	-	-
Unigene31444_Taxus	121	38.37	683	203.48	85	24.62	-	-	-
Unigene16360_Taxus	162	51.37	163	48.56	134	38.82	-	-	-
Unigene17325_Taxus	16	5.07	31	9.24	50	14.48	-	-	-
Unigene32815_Taxus	2	0.63	0	0	0	0	-	-	-
Unigene10086_Taxus	5	1.59	3	0.89	0	0	-	-	-
Unigene26560_Taxus	0	0	2	0.6	0	0	-	-	-
Unigene16510_Taxus	14	4.44	24	7.15	10	2.9	-	-	-
Unigene16749_Taxus	166	52.64	92	27.41	115	33.31	-	-	-
Unigene10030_Taxus	21	6.66	60	17.88	95	27.52	-	-	-
Unigene32661_Taxus	12	3.81	2	0.6	5	1.45	-	-	-
Unigene35723_Taxus	168	53.27	134	39.92	150	43.45	-	-	-
Unigene20728_Taxus	47	14.9	42	12.51	53	15.35	-	-	-
Unigene36146_Taxus	6	1.9	8	2.38	6	1.74	-	-	-
Unigene14585_Taxus	8	2.54	0	0	0	0	-	-	-
Unigene36092_Taxus	4	1.27	0	0	0	0	-	-	-
Unigene20139_Taxus	9	2.85	2	0.6	5	1.45	-	-	-
Unigene12039_Taxus	0	0	0	0	2	0.58	-	-	-
Unigene9743_Taxus	3	0.95	0	0	0	0	-	-	-
Unigene14755_Taxus	457	144.92	285	84.91	200	57.94	-	-	-
Unigene22000_Taxus	7	2.22	7	2.09	14	4.06	-	-	-
Unigene31349_Taxus	48	15.22	135	40.22	252	73	-	-	-
Unigene34351_Taxus	274	86.89	274	81.63	308	89.22	-	-	-
Unigene20099_Taxus	54	17.12	51	15.19	193	55.91	-	GO:0009055//electron carrier activity;GO:0020037//heme binding;GO:0050597;GO:0050598	GO:0042617;GO:0055114//oxidation reduction
Unigene15758_Taxus	5	1.59	0	0	2	0.58	-	-	-
Unigene9517_Taxus	13	4.12	28	8.34	8	2.32	-	-	-
Unigene7083_Taxus	52	16.49	37	11.02	24	6.95	-	-	-
Unigene27618_Taxus	41	13	58	17.28	51	14.77	-	-	-
Unigene31872_Taxus	1109	351.67	155	46.18	13	3.77	-	-	-
Unigene14588_Taxus	57	18.08	27	8.04	24	6.95	GO:0005739//mitochondrion	-	-
Unigene12551_Taxus	0	0	3	0.89	0	0	GO:0016023//cytoplasmic membrane-bounded vesicle;GO:0016021//integral to membrane	-	-
Unigene32452_Taxus	2	0.63	0	0	0	0	-	-	-
Unigene13917_Taxus	93	29.49	62	18.47	57	16.51	-	-	-
Unigene25057_Taxus	5	1.59	14	4.17	31	8.98	-	-	-
Unigene9054_Taxus	5	1.59	0	0	0	0	-	-	-
Unigene27377_Taxus	2	0.63	210	62.56	393	113.84	-	-	-
Unigene20374_Taxus	2	0.63	0	0	0	0	GO:0005886//plasma membrane	-	-
Unigene7808_Taxus	27	8.56	2	0.6	2	0.58	-	-	-
Unigene34072_Taxus	49	15.54	15	4.47	11	3.19	-	-	-
Unigene16932_Taxus	121	38.37	164	48.86	177	51.27	-	-	-
Unigene15733_Taxus	121	38.37	89	26.52	58	16.8	-	-	-
Unigene21082_Taxus	2	0.63	0	0	0	0	-	-	-
Unigene20984_Taxus	98	31.08	112	33.37	164	47.51	-	-	-
Unigene34935_Taxus	13	4.12	0	0	3	0.87	-	-	-
Unigene10268_Taxus	156	49.47	97	28.9	111	32.15	-	-	-
Unigene36080_Taxus	23	7.29	33	9.83	55	15.93	-	-	-
Unigene19229_Taxus	78	24.73	100	29.79	82	23.75	-	-	-
Unigene34510_Taxus	2	0.63	0	0	0	0	-	-	-
Unigene10558_Taxus	2	0.63	0	0	0	0	-	-	-
Unigene13286_Taxus	0	0	19	5.66	66	19.12	-	-	-
Unigene4697_Taxus	5	1.59	0	0	0	0	-	-	-
Unigene23067_Taxus	88	27.91	296	88.19	188	54.46	-	-	-
Unigene4327_Taxus	22	6.98	14	4.17	19	5.5	-	-	-
Unigene16269_Taxus	20	6.34	79	23.54	136	39.4	-	-	-
Unigene11563_Taxus	5	1.59	3	0.89	16	4.63	-	-	-
Unigene30169_Taxus	207	65.64	212	63.16	316	91.54	-	-	-
Unigene3909_Taxus	0	0	3	0.89	0	0	-	-	-
Unigene8769_Taxus	46	14.59	78	23.24	50	14.48	-	-	-
Unigene31772_Taxus	4	1.27	0	0	0	0	-	-	-
Unigene21355_Taxus	42	13.32	17	5.06	19	5.5	-	-	-
Unigene5445_Taxus	7	2.22	4	1.19	0	0	-	-	-
Unigene34954_Taxus	3	0.95	0	0	0	0	-	-	-
Unigene11553_Taxus	7	2.22	3	0.89	0	0	-	-	-
Unigene324_Taxus	49	15.54	232	69.12	325	94.15	-	-	-
Unigene35295_Taxus	50	15.86	44	13.11	70	20.28	-	-	-
Unigene27387_Taxus	7	2.22	10	2.98	22	6.37	-	-	-
Unigene17900_Taxus	416	131.92	437	130.19	419	121.38	-	-	-
Unigene28707_Taxus	5	1.59	0	0	0	0	-	-	-
Unigene19590_Taxus	81	25.69	33	9.83	19	5.5	-	-	-
Unigene13106_Taxus	5	1.59	15	4.47	15	4.35	-	-	-
Unigene2990_Taxus	127	40.27	78	23.24	122	35.34	-	-	-
Unigene21148_Taxus	124	39.32	76	22.64	43	12.46	-	-	-
Unigene14531_Taxus	72	22.83	40	11.92	53	15.35	-	-	-
Unigene2975_Taxus	587	186.14	148	44.09	65	18.83	-	-	-
Unigene26512_Taxus	5	1.59	19	5.66	14	4.06	-	-	-
Unigene19328_Taxus	2	0.63	0	0	3	0.87	-	-	-
Unigene12315_Taxus	22	6.98	33	9.83	18	5.21	-	-	-
Unigene35236_Taxus	85	26.95	72	21.45	89	25.78	-	-	-
Unigene201_Taxus	17	5.39	34	10.13	43	12.46	-	-	-
Unigene16072_Taxus	7	2.22	5	1.49	15	4.35	-	-	-
Unigene33293_Taxus	45	14.27	5	1.49	9	2.61	GO:0005739//mitochondrion	GO:0005515//protein binding;GO:0005524//ATP binding	GO:0006954//inflammatory response;GO:0006457//protein folding
Unigene30251_Taxus	3	0.95	2	0.6	0	0	-	-	-
Unigene3663_Taxus	2	0.63	15	4.47	37	10.72	-	-	-
Unigene5152_Taxus	93	29.49	39	11.62	36	10.43	-	-	-
Unigene32381_Taxus	442	140.16	16	4.77	90	26.07	-	-	-
Unigene795_Taxus	35	11.1	37	11.02	44	12.75	-	-	-
Unigene14970_Taxus	3	0.95	0	0	0	0	-	-	-
Unigene31607_Taxus	15	4.76	7	2.09	0	0	-	-	-
Unigene35099_Taxus	2	0.63	0	0	5	1.45	-	-	-
Unigene5324_Taxus	37	11.73	30	8.94	30	8.69	-	-	-
Unigene14053_Taxus	0	0	28	8.34	35	10.14	-	-	-
Unigene31648_Taxus	30	9.51	17	5.06	40	11.59	-	-	-
Unigene16478_Taxus	34	10.78	69	20.56	98	28.39	-	-	-
Unigene16851_Taxus	41	13	13	3.87	6	1.74	-	-	-
Unigene10274_Taxus	22	6.98	11	3.28	33	9.56	-	-	-
Unigene33956_Taxus	104	32.98	80	23.83	62	17.96	-	-	-
Unigene27619_Taxus	3	0.95	2	0.6	3	0.87	-	-	-
Unigene32389_Taxus	9	2.85	0	0	0	0	-	-	-
Unigene5646_Taxus	55	17.44	108	32.18	106	30.71	-	-	-
Unigene30099_Taxus	81	25.69	54	16.09	122	35.34	-	-	-
Unigene8381_Taxus	28	8.88	6	1.79	13	3.77	-	-	-
Unigene36227_Taxus	4	1.27	2	0.6	3	0.87	-	-	-
Unigene18340_Taxus	15	4.76	32	9.53	40	11.59	-	-	-
Unigene31449_Taxus	489	155.07	308	91.76	322	93.28	-	-	-
Unigene26094_Taxus	16	5.07	6	1.79	17	4.92	-	-	-
Unigene29970_Taxus	401	127.16	193	57.5	222	64.31	-	-	-
Unigene2869_Taxus	202	64.06	140	41.71	152	44.03	-	-	-
Unigene611_Taxus	28	8.88	33	9.83	47	13.62	-	-	-
Unigene35441_Taxus	24	7.61	8	2.38	13	3.77	-	-	-
Unigene32542_Taxus	2	0.63	0	0	0	0	-	-	-
Unigene8474_Taxus	51	16.17	37	11.02	17	4.92	-	-	-
Unigene33108_Taxus	3	0.95	2	0.6	0	0	GO:0005739//mitochondrion	-	-
Unigene509_Taxus	9	2.85	0	0	0	0	-	-	-
Unigene13761_Taxus	11	3.49	4	1.19	3	0.87	-	-	-
Unigene25686_Taxus	3	0.95	2	0.6	0	0	-	-	-
Unigene17944_Taxus	110	34.88	59	17.58	43	12.46	-	-	-
Unigene33185_Taxus	77	24.42	130	38.73	292	84.59	-	GO:0004103//choline kinase activity	-
Unigene23093_Taxus	5	1.59	4	1.19	0	0	-	-	-
Unigene20922_Taxus	4	1.27	40	11.92	120	34.76	-	-	-
Unigene19578_Taxus	68	21.56	79	23.54	43	12.46	-	-	-
Unigene35280_Taxus	75	23.78	103	30.69	81	23.46	-	-	-
Unigene22455_Taxus	8	2.54	0	0	0	0	-	-	-
Unigene31620_Taxus	193	61.2	105	31.28	68	19.7	-	-	-
Unigene15438_Taxus	11	3.49	21	6.26	7	2.03	-	-	-
Unigene1655_Taxus	58	18.39	50	14.9	105	30.42	-	-	-
Unigene18960_Taxus	12	3.81	0	0	17	4.92	-	-	-
Unigene34287_Taxus	0	0	2	0.6	4	1.16	-	-	-
Unigene36065_Taxus	240	76.11	208	61.97	210	60.83	-	-	-
Unigene1103_Taxus	127	40.27	126	37.54	78	22.6	-	-	-
Unigene3455_Taxus	22	6.98	11	3.28	19	5.5	-	-	-
Unigene23369_Taxus	133	42.18	34	10.13	32	9.27	-	-	-
Unigene18765_Taxus	38	12.05	38	11.32	47	13.62	-	-	-
Unigene9658_Taxus	17	5.39	9	2.68	11	3.19	-	-	-
Unigene20229_Taxus	3	0.95	0	0	0	0	-	-	-
Unigene33413_Taxus	10	3.17	20	5.96	33	9.56	-	-	-
Unigene23475_Taxus	0	0	0	0	5	1.45	-	-	-
Unigene27022_Taxus	14	4.44	29	8.64	32	9.27	-	-	-
Unigene36103_Taxus	111	35.2	75	22.34	87	25.2	-	-	-
Unigene15004_Taxus	0	0	5	1.49	5	1.45	-	-	-
Unigene8526_Taxus	11	3.49	18	5.36	17	4.92	-	-	-
Unigene15046_Taxus	113	35.83	77	22.94	152	44.03	-	-	-
Unigene30792_Taxus	21	6.66	28	8.34	36	10.43	-	-	-
Unigene20672_Taxus	55	17.44	32	9.53	54	15.64	-	-	-
Unigene16752_Taxus	0	0	11	3.28	6	1.74	-	-	-
Unigene35656_Taxus	68	21.56	91	27.11	61	17.67	-	-	-
Unigene35224_Taxus	14	4.44	0	0	4	1.16	-	-	-
Unigene26097_Taxus	411	130.33	339	101	218	63.15	-	-	-
Unigene35368_Taxus	299	94.81	147	43.8	166	48.09	-	-	-
Unigene19554_Taxus	40	12.68	52	15.49	53	15.35	-	-	-
Unigene10228_Taxus	6	1.9	0	0	0	0	-	-	-
Unigene18416_Taxus	44	13.95	53	15.79	96	27.81	-	-	-
Unigene562_Taxus	2	0.63	0	0	0	0	-	-	-
Unigene13566_Taxus	3	0.95	6	1.79	25	7.24	-	-	-
Unigene13078_Taxus	6	1.9	2	0.6	7	2.03	-	-	-
Unigene26030_Taxus	58	18.39	26	7.75	78	22.6	-	-	-
Unigene35063_Taxus	19	6.03	6	1.79	0	0	-	-	-
Unigene20571_Taxus	62	19.66	66	19.66	60	17.38	-	-	-
Unigene24020_Taxus	47	14.9	27	8.04	27	7.82	-	-	-
Unigene14884_Taxus	37	11.73	56	16.68	122	35.34	-	-	-
Unigene1546_Taxus	49	15.54	8	2.38	3	0.87	-	-	-
Unigene20756_Taxus	81	25.69	102	30.39	188	54.46	-	-	-
Unigene34762_Taxus	329	104.33	298	88.78	332	96.17	-	-	-
Unigene36425_Taxus	44	13.95	36	10.73	17	4.92	-	-	-
Unigene26283_Taxus	17	5.39	0	0	0	0	GO:0022627//cytosolic small ribosomal subunit	GO:0003735//structural constituent of ribosome;GO:0019843//rRNA binding	GO:0006412//translation
Unigene21172_Taxus	146	46.3	70	20.85	66	19.12	-	-	-
Unigene17349_Taxus	215	68.18	139	41.41	127	36.79	-	-	-
Unigene35847_Taxus	501	158.87	402	119.77	365	105.73	-	-	-
Unigene12665_Taxus	101	32.03	98	29.2	118	34.18	-	-	-
Unigene28839_Taxus	15	4.76	2	0.6	0	0	-	-	-
Unigene10119_Taxus	44	13.95	35	10.43	16	4.63	-	-	-
Unigene33699_Taxus	58	18.39	14	4.17	12	3.48	-	-	-
Unigene11852_Taxus	30	9.51	29	8.64	37	10.72	-	-	-
Unigene24882_Taxus	0	0	0	0	3	0.87	-	-	-
Unigene467_Taxus	19	6.03	94	28.01	184	53.3	-	-	-
Unigene16230_Taxus	70	22.2	14	4.17	9	2.61	-	-	-
Unigene8643_Taxus	7	2.22	6	1.79	4	1.16	-	-	-
Unigene35192_Taxus	25	7.93	4	1.19	6	1.74	-	-	-
Unigene11445_Taxus	3	0.95	0	0	2	0.58	-	-	-
Unigene26298_Taxus	7	2.22	4	1.19	0	0	-	-	-
Unigene11484_Taxus	9	2.85	19	5.66	17	4.92	-	-	-
Unigene21816_Taxus	0	0	2	0.6	2	0.58	-	-	-
Unigene14910_Taxus	478	151.58	303	90.27	136	39.4	-	-	-
Unigene16886_Taxus	0	0	2	0.6	0	0	-	-	-
Unigene3883_Taxus	45	14.27	36	10.73	41	11.88	-	-	-
Unigene25949_Taxus	7	2.22	0	0	0	0	-	-	-
Unigene4339_Taxus	25	7.93	48	14.3	68	19.7	-	-	-
Unigene14426_Taxus	48	15.22	100	29.79	106	30.71	-	-	-
Unigene5333_Taxus	3	0.95	0	0	0	0	-	-	-
Unigene2493_Taxus	12	3.81	5	1.49	14	4.06	-	GO:0005524//ATP binding;GO:0004674//protein serine/threonine kinase activity	GO:0006468//protein amino acid phosphorylation
Unigene34682_Taxus	21	6.66	0	0	0	0	-	-	-
Unigene10557_Taxus	23	7.29	15	4.47	28	8.11	-	-	-
Unigene22925_Taxus	27	8.56	18	5.36	4	1.16	-	-	-
Unigene31298_Taxus	39	12.37	17	5.06	8	2.32	-	-	-
Unigene31224_Taxus	9	2.85	15	4.47	4	1.16	-	-	-
Unigene18016_Taxus	7	2.22	0	0	0	0	-	-	-
Unigene21291_Taxus	53	16.81	55	16.39	54	15.64	-	-	-
Unigene33110_Taxus	14	4.44	4	1.19	2	0.58	-	-	-
Unigene24444_Taxus	0	0	0	0	2	0.58	-	-	-
Unigene18917_Taxus	59	18.71	42	12.51	46	13.33	-	-	-
Unigene35415_Taxus	292	92.6	183	54.52	116	33.6	-	-	-
Unigene4682_Taxus	88	27.91	68	20.26	29	8.4	-	-	-
Unigene28819_Taxus	11	3.49	0	0	0	0	-	-	-
Unigene30506_Taxus	22	6.98	6	1.79	10	2.9	-	-	-
Unigene35457_Taxus	61	19.34	77	22.94	80	23.17	-	-	-
Unigene31847_Taxus	160	50.74	51	15.19	33	9.56	-	-	-
Unigene19317_Taxus	0	0	0	0	4	1.16	-	-	-
Unigene16440_Taxus	14	4.44	9	2.68	15	4.35	-	-	-
Unigene36093_Taxus	51	16.17	20	5.96	14	4.06	-	-	-
Unigene25001_Taxus	2	0.63	0	0	0	0	-	-	-
Unigene27592_Taxus	2	0.63	0	0	0	0	-	-	-
Unigene24018_Taxus	6	1.9	4	1.19	5	1.45	-	-	-
Unigene7155_Taxus	167	52.96	72	21.45	58	16.8	-	-	-
Unigene31995_Taxus	5	1.59	3	0.89	5	1.45	-	-	-
Unigene2705_Taxus	2	0.63	2	0.6	0	0	GO:0009536//plastid	-	-
Unigene6805_Taxus	190	60.25	13	3.87	14	4.06	-	-	-
Unigene12175_Taxus	3	0.95	30	8.94	75	21.73	-	-	-
Unigene4375_Taxus	0	0	0	0	2	0.58	-	-	-
Unigene19158_Taxus	0	0	5	1.49	9	2.61	-	-	-
Unigene3133_Taxus	0	0	2	0.6	3	0.87	-	-	-
Unigene30854_Taxus	31	9.83	83	24.73	38	11.01	-	-	-
Unigene18062_Taxus	99	31.39	86	25.62	66	19.12	-	-	-
Unigene14770_Taxus	26	8.24	68	20.26	135	39.11	-	-	-
Unigene15583_Taxus	4	1.27	0	0	0	0	-	-	-
Unigene33419_Taxus	5	1.59	0	0	0	0	-	-	-
Unigene21264_Taxus	4	1.27	3	0.89	4	1.16	-	-	-
Unigene29763_Taxus	306	97.03	742	221.06	1042	301.85	GO:0009507//chloroplast	GO:0009055//electron carrier activity;GO:0005515//protein binding;GO:0015035//protein disulfide oxidoreductase activity	GO:0045454//cell redox homeostasis;GO:0006662//glycerol ether metabolic process;GO:0006810//transport;GO:0022900//electron transport chain
Unigene7430_Taxus	4	1.27	0	0	3	0.87	-	-	-
Unigene9859_Taxus	13	4.12	3	0.89	2	0.58	-	-	-
Unigene15269_Taxus	9	2.85	7	2.09	3	0.87	-	-	-
Unigene34666_Taxus	2	0.63	3	0.89	0	0	-	-	-
Unigene16571_Taxus	386	122.4	149	44.39	10	2.9	GO:0016023//cytoplasmic membrane-bounded vesicle	-	GO:0006952//defense response
Unigene12919_Taxus	3	0.95	0	0	0	0	-	-	-
Unigene8438_Taxus	302	95.77	168	50.05	159	46.06	-	-	-
Unigene6778_Taxus	40	12.68	0	0	0	0	-	-	-
Unigene7272_Taxus	69	21.88	40	11.92	69	19.99	-	-	-
Unigene32357_Taxus	2	0.63	0	0	0	0	-	-	-
Unigene21380_Taxus	166	52.64	324	96.53	259	75.03	-	-	-
Unigene3753_Taxus	0	0	2	0.6	0	0	-	-	-
Unigene24141_Taxus	0	0	0	0	2	0.58	-	-	-
Unigene25201_Taxus	286	90.69	293	87.29	344	99.65	-	-	-
Unigene23856_Taxus	2	0.63	3	0.89	6	1.74	-	-	-
Unigene25935_Taxus	61	19.34	47	14	47	13.62	-	-	-
Unigene10495_Taxus	325	103.06	177	52.73	264	76.48	-	-	-
Unigene2028_Taxus	13	4.12	66	19.66	81	23.46	-	-	-
Unigene1241_Taxus	132	41.86	124	36.94	139	40.27	-	-	-
Unigene16047_Taxus	38	12.05	63	18.77	104	30.13	-	-	-
Unigene36473_Taxus	15	4.76	6	1.79	0	0	-	-	-
Unigene18741_Taxus	24	7.61	30	8.94	20	5.79	-	-	-
Unigene433_Taxus	107	33.93	68	20.26	88	25.49	-	-	-
Unigene33300_Taxus	2	0.63	0	0	0	0	GO:0016020//membrane	-	-
Unigene27714_Taxus	2	0.63	5	1.49	7	2.03	-	-	-
Unigene35261_Taxus	16	5.07	2	0.6	0	0	-	-	-
Unigene20894_Taxus	21	6.66	46	13.7	44	12.75	-	-	-
Unigene10768_Taxus	14	4.44	33	9.83	40	11.59	-	-	-
Unigene1853_Taxus	33	10.46	114	33.96	342	99.07	-	-	-
Unigene19256_Taxus	54	17.12	93	27.71	66	19.12	-	-	-
Unigene1412_Taxus	52	16.49	15	4.47	16	4.63	-	-	-
Unigene2362_Taxus	5	1.59	7	2.09	0	0	-	-	-
Unigene3649_Taxus	2	0.63	0	0	0	0	-	-	-
Unigene30457_Taxus	7	2.22	56	16.68	89	25.78	-	-	-
Unigene3915_Taxus	2	0.63	2	0.6	0	0	-	-	-
Unigene30134_Taxus	5	1.59	4	1.19	2	0.58	-	-	-
Unigene21824_Taxus	30	9.51	4	1.19	2	0.58	-	-	-
Unigene21174_Taxus	5	1.59	3	0.89	4	1.16	-	-	-
Unigene20757_Taxus	54	17.12	127	37.84	172	49.83	-	-	-
Unigene18507_Taxus	212	67.23	119	35.45	102	29.55	-	-	-
Unigene15729_Taxus	148	46.93	432	128.7	763	221.03	-	-	-
Unigene17146_Taxus	3	0.95	2	0.6	4	1.16	-	-	-
Unigene5554_Taxus	4	1.27	2	0.6	0	0	-	-	-
Unigene7912_Taxus	5	1.59	4	1.19	3	0.87	-	-	-
Unigene20505_Taxus	66	20.93	78	23.24	64	18.54	-	-	-
Unigene35630_Taxus	37	11.73	22	6.55	27	7.82	-	-	-
Unigene30148_Taxus	9	2.85	0	0	0	0	-	-	-
Unigene11540_Taxus	0	0	2	0.6	0	0	-	-	-
Unigene2579_Taxus	43	13.64	124	36.94	147	42.58	-	-	-
Unigene11694_Taxus	30	9.51	18	5.36	9	2.61	-	-	-
Unigene8981_Taxus	33	10.46	38	11.32	49	14.19	-	-	-
Unigene6610_Taxus	2	0.63	4	1.19	7	2.03	-	-	-
Unigene19568_Taxus	176	55.81	80	23.83	28	8.11	-	-	-
Unigene33840_Taxus	13	4.12	2	0.6	5	1.45	-	-	-
Unigene16455_Taxus	111	35.2	141	42.01	168	48.67	GO:0016023//cytoplasmic membrane-bounded vesicle	-	-
Unigene25542_Taxus	7	2.22	4	1.19	29	8.4	-	-	-
[truncated: 16,514 more rows]
