# Supplementary material for: The First Insight into the Tissue Specific Taxus Transcriptome via Illumina Second Generation Sequencing
Source: PLoS One. 2011 Jun 22;6(6):e21220. doi: 10.1371/journal.pone.0021220 (PMC3120849; doi:10.1371/journal.pone.0021220)
Supplement: Table S7 — Differentially expressed genes between stem and leaf. (XLS) [file pone.0021220.s007.xls]

## Sheet: jingvsye.DiffGeneExpFilter
Table S7 Differentially expressed genes between stem and leaf
Gene	RawIntensity-stem	RawIntensity-leaf	TPM-stem	TPM-leaf	log2 Ratio(leaf/stem)	P-Value	FDR	GO Component	GO Function	GO Process	blast nr
Unigene16350_Taxus	0	100	0.01	28.97	11.5003	0	0	-	-	-	gi|27452902|gb|AAO15286.1|/1e-108/Putative mandelonitrile lyase [Oryza sativa Japonica Group] >gi|108705877|gb|ABF93672.1| GMC oxidoreductase family protein [Oryza sativa (japonica cultivar-group)] >gi|255674163|dbj|BAH91968.1| Os03g0118700 [Oryza sativa Japonica Group]
Unigene23192_Taxus	0	90	0.01	26.07	11.3482	0	0	-	-	-	-
Unigene2396_Taxus	0	86	0.01	24.91	11.2825	0	0	-	GO:0017111//nucleoside-triphosphatase activity	-	gi|168038530|ref|XP_001771753.1|/0.0/ATP-binding cassette transporter, subfamily C, member 8, group MRP protein PpABCC8 [Physcomitrella patens subsp. patens] >gi|162676884|gb|EDQ63361.1| ATP-binding cassette transporter, subfamily C, member 8, group MRP protein PpABCC8 [Physcomitrella patens subsp. patens]
Unigene17883_Taxus	0	77	0.01	22.31	11.1235	0	0	-	-	-	gi|226531498|ref|NP_001150434.1|/1e-10/catalytic/ hydrolase [Zea mays] >gi|195639226|gb|ACG39081.1| catalytic/ hydrolase [Zea mays]
Unigene16352_Taxus	0	55	0.01	15.93	10.6375	0	0	-	-	-	-
Unigene30241_Taxus	0	51	0.01	14.77	10.5285	6.66134e-16	3.15896e-14	-	-	-	gi|224073748|ref|XP_002304154.1|/3e-07/predicted protein [Populus trichocarpa] >gi|222841586|gb|EEE79133.1| predicted protein [Populus trichocarpa]
Unigene17360_Taxus	0	46	0.01	13.33	10.3805	2.73114e-14	1.15014e-12	-	-	-	-
Unigene9395_Taxus	0	44	0.01	12.75	10.3163	1.06359e-13	4.00918e-12	-	-	-	gi|108707106|gb|ABF94901.1|/1e-06/Senescence-associated protein, expressed [Oryza sativa (japonica cultivar-group)]
Unigene18075_Taxus	0	44	0.01	12.75	10.3163	1.06359e-13	3.99986e-12	-	-	-	gi|14326547|gb|AAK60318.1|AF385727_1/3e-48/AT3g03980/T11I18_9 [Arabidopsis thaliana] >gi|23505923|gb|AAN28821.1| At3g03980/T11I18_9 [Arabidopsis thaliana]
Unigene32421_Taxus	0	32	0.01	9.27	9.85643	3.68772e-10	7.70467e-09	-	-	-	-
Unigene16218_Taxus	0	31	0.01	8.98	9.81057	7.27338e-10	1.4485e-08	-	-	-	gi|15223567|ref|NP_176053.1|/7e-38/AtGolS2 (Arabidopsis thaliana galactinol synthase 2); transferase, transferring glycosyl groups / transferase, transferring hexosyl groups >gi|9954752|gb|AAG09103.1|AC009323_14 Putative galactinol synthase [Arabidopsis thaliana] >gi|15215762|gb|AAK91426.1| At1g56600/F25P12_16 [Arabidopsis thaliana] >gi|16323314|gb|AAL15412.1| At1g56600/F25P12_16 [Arabidopsis tha…
Unigene20351_Taxus	0	30	0.01	8.69	9.76321	1.43455e-09	2.73885e-08	-	-	-	gi|115483386|ref|NP_001065363.1|/9e-64/Os10g0558400 [Oryza sativa (japonica cultivar-group)]
Unigene10203_Taxus	0	30	0.01	8.69	9.76321	1.43455e-09	2.73562e-08	-	-	-	gi|255670708|dbj|BAH91578.1|/3e-17/Os02g0208500 [Oryza sativa Japonica Group]
Unigene6046_Taxus	0	28	0.01	8.11	9.66356	5.58046e-09	1.00492e-07	-	-	-	-
Unigene4778_Taxus	0	26	0.01	7.53	9.55651	2.17084e-08	3.58577e-07	-	-	-	-
Unigene1040_Taxus	0	25	0.01	7.24	9.49985	4.28158e-08	6.80132e-07	-	-	-	-
Unigene4700_Taxus	0	25	0.01	7.24	9.49985	4.28158e-08	6.79464e-07	-	-	-	-
Unigene7639_Taxus	0	23	0.01	6.66	9.37938	1.66556e-07	2.4091e-06	-	-	-	gi|12003380|gb|AAG43547.1|AF211529_1/2e-17/Avr9/Cf-9 rapidly elicited protein 31 [Nicotiana tabacum]
Unigene23066_Taxus	0	22	0.01	6.37	9.31515	3.28502e-07	4.55202e-06	-	-	-	-
Unigene7506_Taxus	0	22	0.01	6.37	9.31515	3.28502e-07	4.54812e-06	-	-	-	gi|225016149|gb|ACN78973.1|/4e-16/copia-type polyprotein [Glycine max] >gi|225016157|gb|ACN78980.1| copia-type polyprotein [Glycine max]
Unigene31692_Taxus	0	22	0.01	6.37	9.31515	3.28502e-07	4.54423e-06	-	-	-	-
Unigene9074_Taxus	0	22	0.01	6.37	9.31515	3.28502e-07	4.54035e-06	-	-	-	-
Unigene13678_Taxus	0	21	0.01	6.08	9.24793	6.47912e-07	8.47e-06	-	-	-	gi|87280662|gb|ABD36510.1|/8e-06/receptor kinase TRKc [Oryza sativa Indica Group]
Unigene10313_Taxus	0	21	0.01	6.08	9.24793	6.47912e-07	8.46315e-06	-	-	-	gi|520958|emb|CAA81749.1|/1e-83/1-aminocyclopropane-1-carboxylate synthase [Solanum tuberosum]
Unigene33340_Taxus	0	21	0.01	6.08	9.24793	6.47912e-07	8.45632e-06	-	-	-	gi|62511183|sp|O81086.1|TPSD1_ABIGR/2e-18/RecName: Full=Alpha-bisabolene synthase; AltName: Full=(E)-alpha-bisabolene synthase; AltName: Full=AgfEabis >gi|3252840|gb|AAC24192.1| E-alpha-bisabolene synthase [Abies grandis]
Unigene12528_Taxus	0	20	0.01	5.79	9.17742	1.27789e-06	1.57626e-05	-	-	-	gi|115443845|ref|NP_001045702.1|/5e-06/Os02g0119600 [Oryza sativa (japonica cultivar-group)] >gi|113535233|dbj|BAF07616.1| Os02g0119600 [Oryza sativa Japonica Group]
Unigene880_Taxus	0	18	0.01	5.21	9.02514	4.97106e-06	5.42789e-05	-	-	-	-
Unigene26196_Taxus	0	18	0.01	5.21	9.02514	4.97106e-06	5.42422e-05	-	-	-	gi|229002575|dbj|BAH57745.1|/5e-06/lipoxygenase [Actinidia arguta]
Unigene5239_Taxus	0	18	0.01	5.21	9.02514	4.97106e-06	5.42057e-05	-	GO:0003677//DNA binding;GO:0005515//protein binding	GO:0006350//transcription;GO:0010286//heat acclimation	gi|157061656|gb|ABV03750.1|/6e-25/DRE-binding protein [Populus euphratica]
Unigene25901_Taxus	0	17	0.01	4.92	8.94251	9.80454e-06	9.97165e-05	-	-	-	gi|116793035|gb|ABK26593.1|/2e-09/unknown [Picea sitchensis]
Unigene18960_Taxus	0	17	0.01	4.92	8.94251	9.80454e-06	9.96538e-05	-	-	-	gi|223931075|ref|YP_002586936.1|/0.0/photosystem I P700 apoprotein A1 [Syntrichia ruralis] >gi|219562289|gb|ACL27620.1| photosystem I P700 apoprotein A1 [Syntrichia ruralis]
Unigene15120_Taxus	0	16	0.01	4.63	8.85487	1.93377e-05	0.000184817	-	-	-	-
Unigene5119_Taxus	0	16	0.01	4.63	8.85487	1.93377e-05	0.000184708	-	-	-	-
Unigene34394_Taxus	0	16	0.01	4.63	8.85487	1.93377e-05	0.000184599	-	-	-	gi|255561209|ref|XP_002521616.1|/5e-06/RING-H2 finger protein ATL3F, putative [Ricinus communis] >gi|223539171|gb|EEF40765.1| RING-H2 finger protein ATL3F, putative [Ricinus communis]
Unigene9101_Taxus	0	15	0.01	4.35	8.76487	3.81402e-05	0.000338139	-	-	-	gi|224090738|ref|XP_002309069.1|/1e-133/laccase 110c [Populus trichocarpa] >gi|222855045|gb|EEE92592.1| laccase 110c [Populus trichocarpa]
Unigene10384_Taxus	0	15	0.01	4.35	8.76487	3.81402e-05	0.000337954	-	-	-	gi|199429699|emb|CAG85204.2|/3e-39/DEHA2B05720p [Debaryomyces hansenii]
Unigene24705_Taxus	0	14	0.01	4.06	8.66534	7.52248e-05	0.000615618	-	-	-	gi|255086813|ref|XP_002509373.1|/6e-09/2-c-methyl-d-erythritol 2,4-cyclodiphosphate synthase [Micromonas sp. RCC299] >gi|226524651|gb|ACO70631.1| 2-c-methyl-d-erythritol 2,4-cyclodiphosphate synthase [Micromonas sp. RCC299]
Unigene22999_Taxus	0	14	0.01	4.06	8.66534	7.52248e-05	0.000615306	-	-	-	-
Unigene8332_Taxus	0	14	0.01	4.06	8.66534	7.52248e-05	0.000614995	-	-	-	gi|149944401|gb|ABR46243.1|/8e-21/At4g06536 [Arabidopsis thaliana]
Unigene18586_Taxus	0	14	0.01	4.06	8.66534	7.52248e-05	0.000614684	-	-	-	gi|12247470|gb|AAG49896.1|/1e-06/PnFL-2 [Ipomoea nil]
Unigene22650_Taxus	0	14	0.01	4.06	8.66534	7.52248e-05	0.000614374	-	-	-	-
Unigene15323_Taxus	0	14	0.01	4.06	8.66534	7.52248e-05	0.000614064	-	-	-	-
Unigene35563_Taxus	0	14	0.01	4.06	8.66534	7.52248e-05	0.000613754	-	-	-	gi|15241265|ref|NP_199892.1|/3e-47/nodulin MtN3 family protein [Arabidopsis thaliana] >gi|8777402|dbj|BAA96992.1| MtN3-like protein [Arabidopsis thaliana] >gi|15450936|gb|AAK96739.1| MtN3-like protein [Arabidopsis thaliana] >gi|17978773|gb|AAL47380.1| MtN3-like protein [Arabidopsis thaliana] >gi|21536902|gb|AAM61234.1| MtN3-like protein [Arabidopsis thaliana]
Unigene19468_Taxus	0	14	0.01	4.06	8.66534	7.52248e-05	0.000613444	-	-	-	gi|9758298|dbj|BAB08841.1|/5e-30/dihydroneopterin aldolase-like protein [Arabidopsis thaliana] >gi|48310587|gb|AAT41843.1| At5g62980 [Arabidopsis thaliana]
Unigene28790_Taxus	15	843	4.47	244.2	5.77164	6.08614e-08	9.43614e-07	-	-	-	gi|115456367|ref|NP_001051784.1|/1e-16/Os03g0830200 [Oryza sativa (japonica cultivar-group)] >gi|108711900|gb|ABF99695.1| expressed protein [Oryza sativa (japonica cultivar-group)] >gi|113550255|dbj|BAF13698.1| Os03g0830200 [Oryza sativa Japonica Group]
Unigene33756_Taxus	11	542	3.28	157.01	5.58102	7.57424e-07	9.68245e-06	-	-	-	gi|255932297|ref|XP_002557705.1|/1e-17/Pc12g08750 [Penicillium chrysogenum Wisconsin 54-1255] >gi|211582324|emb|CAP80502.1| Pc12g08750 [Penicillium chrysogenum Wisconsin 54-1255]
Unigene25295_Taxus	11	384	3.28	111.24	5.08384	7.57424e-07	9.69779e-06	-	-	-	-
Unigene18499_Taxus	2	61	0.6	17.67	4.8802	0.000112402	0.000872616	-	-	-	gi|115448025|ref|NP_001047792.1|/2e-19/Os02g0690600 [Oryza sativa (japonica cultivar-group)] >gi|113537323|dbj|BAF09706.1| Os02g0690600 [Oryza sativa Japonica Group]
Unigene3754_Taxus	3	89	0.89	25.78	4.8563	7.05234e-05	0.000583342	-	-	-	gi|44917553|gb|AAS49101.1|/3e-08/At5g44310 [Arabidopsis thaliana] >gi|51970006|dbj|BAD43695.1| late embryogenesis abundant protein-like [Arabidopsis thaliana] >gi|51971018|dbj|BAD44201.1| late embryogenesis abundant protein-like [Arabidopsis thaliana]
Unigene32887_Taxus	29	670	8.64	194.09	4.48955	7.05214e-12	1.76806e-10	-	-	-	gi|17483758|gb|AAL40191.1|AF337174_1/2e-37/endo-1,3-beta-glucanase [Oryza sativa]
Unigene28725_Taxus	5	113	1.49	32.73	4.45723	2.57508e-05	0.000238088	-	-	-	-
Unigene20785_Taxus	8	177	2.38	51.27	4.42908	4.68048e-06	5.14885e-05	-	-	-	gi|1200256|emb|CAA62476.1|/3e-74/stpk1 protein kinase [Solanum tuberosum]
Unigene15165_Taxus	2	43	0.6	12.46	4.3762	0.000112403	0.000872199	-	-	-	gi|38345602|emb|CAD41885.2|/6e-06/OSJNBa0093O08.4 [Oryza sativa (japonica cultivar-group)]
Unigene34768_Taxus	12	256	3.58	74.16	4.37261	4.06408e-07	5.53201e-06	-	-	-	gi|81157982|dbj|BAE48241.1|/1e-43/tetrahydrocannabinolic acid synthase [Cannabis sativa]
Unigene3225_Taxus	5	106	1.49	30.71	4.36532	2.57508e-05	0.000237816	-	-	-	gi|115439143|ref|NP_001043851.1|/1e-32/Os01g0677000 [Oryza sativa (japonica cultivar-group)] >gi|20161084|dbj|BAB90014.1| glyoxal oxidase precursor-like [Oryza sativa Japonica Group] >gi|113533382|dbj|BAF05765.1| Os01g0677000 [Oryza sativa Japonica Group]
Unigene26505_Taxus	8	169	2.38	48.96	4.36257	4.68048e-06	5.15938e-05	GO:0016020//membrane	GO:0005215//transporter activity	GO:0006810//transport	gi|61613085|gb|AAX47308.1|/5e-06/hexose transporter 7 [Vitis vinifera]
Unigene1743_Taxus	2	40	0.6	11.59	4.27177	0.000112403	0.000871782	-	-	-	-
Unigene13709_Taxus	2	39	0.6	11.3	4.23522	0.000112403	0.000871367	-	-	-	gi|124359535|gb|ABD28651.2|/7e-07/Cystinosin/ERS1p repeat [Medicago truncatula]
Unigene17913_Taxus	6	113	1.79	32.73	4.19258	1.48628e-05	0.000146196	-	-	-	gi|22759895|dbj|BAC10994.1|/8e-36/rhamnosyl transferase [Nierembergia sp. NB17]
Unigene16489_Taxus	3	53	0.89	15.35	4.10829	7.05234e-05	0.000583641	-	-	-	gi|17978954|gb|AAL47442.1|/2e-46/At1g12570/T12C24_9 [Arabidopsis thaliana]
Unigene14558_Taxus	6	102	1.79	29.55	4.04513	1.48628e-05	0.000146285	-	-	-	gi|226498472|ref|NP_001149176.1|/1e-140/transparent testa 12 protein [Zea mays] >gi|195625264|gb|ACG34462.1| transparent testa 12 protein [Zea mays]
Unigene23290_Taxus	22	371	6.55	107.47	4.0363	6.5237e-10	1.30563e-08	-	-	-	-
Unigene7359_Taxus	5	81	1.49	23.46	3.97682	2.57508e-05	0.000237952	-	-	-	gi|255578609|ref|XP_002530166.1|/3e-09/conserved hypothetical protein [Ricinus communis] >gi|223530327|gb|EEF32221.1| conserved hypothetical protein [Ricinus communis]
Unigene18706_Taxus	4	63	1.19	18.25	3.93886	4.34086e-05	0.000379849	-	-	-	-
Unigene1452_Taxus	18	281	5.36	81.4	3.92472	8.8208e-09	1.54207e-07	-	-	-	gi|6446577|gb|AAD39534.2|/2e-97/cellulose synthase catalytic subunit [Gossypium hirsutum]
Unigene26659_Taxus	15	227	4.47	65.76	3.87886	6.08614e-08	9.46336e-07	-	-	-	-
Unigene1142_Taxus	14	211	4.17	61.12	3.87353	1.15114e-07	1.71094e-06	GO:0016023//cytoplasmic membrane-bounded vesicle	-	-	gi|1708971|sp|P52706.1|MDL1_PRUSE/7e-64/RecName: Full=(R)-mandelonitrile lyase 1; AltName: Full=Hydroxynitrile lyase 1; Short=(R)-oxynitrilase 1; Flags: Precursor >gi|288116|emb|CAA51194.1| mandelonitrile lyase [Prunus serotina] >gi|1730332|gb|AAB38536.1| (R)-(+)-mandelonitrile lyase isoform MDL1 precursor [Prunus serotina] >gi|1090776|prf||2019441A mandelonitrile lyase
Unigene10734_Taxus	2	30	0.6	8.69	3.85632	0.000112599	0.000870796	-	-	-	gi|121706354|ref|XP_001271440.1|/3e-20/taurine catabolism dioxygenase TauD, TfdA family protein [Aspergillus clavatus NRRL 1] >gi|119399586|gb|EAW10014.1| taurine catabolism dioxygenase TauD, TfdA family protein [Aspergillus clavatus NRRL 1]
Unigene36229_Taxus	5	71	1.49	20.57	3.78716	2.57508e-05	0.000237409	-	-	-	gi|144225779|emb|CAM84286.1|/7e-71/abscisic insensitive 1B [Populus tremula]
Unigene19535_Taxus	3	42	0.89	12.17	3.77338	7.05242e-05	0.000583051	-	-	-	gi|48310483|gb|AAT41829.1|/3e-09/At4g28940 [Arabidopsis thaliana]
Unigene8979_Taxus	2	28	0.6	8.11	3.75667	0.000113078	0.000874083	-	-	-	-
Unigene854_Taxus	2	27	0.6	7.82	3.70413	0.000113651	0.000877678	-	-	-	-
Unigene14714_Taxus	5	65	1.49	18.83	3.65965	2.57508e-05	0.000237274	-	-	-	gi|224087694|ref|XP_002308208.1|/1e-155/laccase 1c [Populus trichocarpa] >gi|222854184|gb|EEE91731.1| laccase 1c [Populus trichocarpa]
Unigene2326_Taxus	3	38	0.89	11.01	3.62887	7.05328e-05	0.000582824	-	-	-	gi|183238687|gb|ACC60973.1|/1e-116/beta-ketoacyl-CoA synthase [Helianthus annuus]
Unigene11474_Taxus	4	50	1.19	14.48	3.60503	4.34088e-05	0.000379645	-	-	-	-
Unigene8030_Taxus	5	61	1.49	17.67	3.56792	2.57508e-05	0.00023768	-	-	-	gi|255675028|dbj|BAH92429.1|/1e-23/Os03g0834050 [Oryza sativa Japonica Group]
Unigene22330_Taxus	3	36	0.89	10.43	3.55079	7.05548e-05	0.000582708	-	-	-	-
Unigene20390_Taxus	2	24	0.6	6.95	3.53398	0.000120198	0.000922505	-	-	-	gi|28380205|sp|Q9AXM6.1|T10H_TAXCU/1e-107/RecName: Full=Taxane 10-beta-hydroxylase; AltName: Full=5-alpha-taxadienol-10-beta-hydroxylase; AltName: Full=Cytochrome P450 725A1 >gi|12656592|gb|AAK00946.1|AF318211_1 5-alpha-taxadienol-10-beta-hydroxylase [Taxus cuspidata]
Unigene36409_Taxus	2	24	0.6	6.95	3.53398	0.000120198	0.000922068	-	GO:0016787//hydrolase activity	-	gi|2290202|gb|AAB96882.1|/2e-62/nucellin [Hordeum vulgare subsp. vulgare] >gi|2290204|gb|AAB96883.1| nucellin [Hordeum vulgare subsp. vulgare] >gi|45357050|gb|AAS58479.1| nucellin [Hordeum vulgare subsp. vulgare]
Unigene17730_Taxus	32	376	9.53	108.92	3.51465	1.18638e-12	3.32496e-11	-	-	-	-
Unigene28618_Taxus	8	92	2.38	26.65	3.4851	4.68048e-06	5.1629e-05	-	-	-	-
Unigene2111_Taxus	50	571	14.9	165.41	3.47266	2.26486e-14	9.58771e-13	-	GO:0016787//hydrolase activity	GO:0005975//carbohydrate metabolic process	gi|62149370|dbj|BAD93485.1|/2e-82/pollen major allergen No.121 isoform 2 [Cryptomeria japonica]
Unigene26914_Taxus	2	23	0.6	6.66	3.47249	0.000126683	0.000964044	-	-	-	-
Unigene19904_Taxus	5	57	1.49	16.51	3.46996	2.57508e-05	0.000237545	-	-	-	gi|186506216|ref|NP_181306.3|/7e-98/catalytic/ iron ion binding / oxidoreductase [Arabidopsis thaliana]
Unigene36323_Taxus	3	32	0.89	9.27	3.38069	7.08694e-05	0.000584411	-	-	-	gi|70987454|ref|XP_749140.1|/5e-30/SacI domain and endonuclease/exonuclease/phosphatase family protein [Aspergillus fumigatus Af293] >gi|66846770|gb|EAL87102.1| SacI domain and endonuclease/exonuclease/phosphatase family protein [Aspergillus fumigatus Af293] >gi|159123088|gb|EDP48208.1| SacI domain and endonuclease/exonuclease/phosphatase family protein [Aspergillus fumigatus A1163]
Unigene23177_Taxus	7	75	2.09	21.73	3.37811	8.40574e-06	8.65791e-05	-	-	-	-
Unigene34738_Taxus	8	85	2.38	24.62	3.3708	4.68048e-06	5.15235e-05	-	-	-	gi|226497306|ref|NP_001150890.1|/4e-50/sex determination protein tasselseed-2 [Zea mays] >gi|195642674|gb|ACG40805.1| sex determination protein tasselseed-2 [Zea mays]
Unigene7283_Taxus	27	274	8.04	79.37	3.30333	2.5137e-11	5.90829e-10	-	-	-	gi|213053816|gb|ACJ39213.1|/3e-62/inducer of CBF expression 3 [Glycine max]
Unigene7276_Taxus	3	30	0.89	8.69	3.28748	7.16576e-05	0.000589707	-	-	-	gi|115484411|ref|NP_001065867.1|/3e-18/Os11g0172100 [Oryza sativa (japonica cultivar-group)]
Unigene4385_Taxus	10	100	2.98	28.97	3.28118	1.40208e-06	1.71247e-05	-	-	-	-
Unigene11256_Taxus	9	88	2.68	25.49	3.24963	2.57442e-06	2.98644e-05	-	-	-	gi|124359759|gb|ABD32403.2|/8e-06/DNA-binding WRKY [Medicago truncatula]
Unigene26690_Taxus	35	342	10.43	99.07	3.24771	2.64012e-13	8.76661e-12	-	-	-	-
Unigene15950_Taxus	15	146	4.47	42.29	3.24197	6.08614e-08	9.45427e-07	-	-	-	gi|224001308|ref|XP_002290326.1|/2e-91/gamma-glutamyltransferase [Thalassiosira pseudonana CCMP1335] >gi|220973748|gb|EED92078.1| gamma-glutamyltransferase [Thalassiosira pseudonana CCMP1335]
Unigene10701_Taxus	3	29	0.89	8.4	3.23851	7.25694e-05	0.000596604	-	-	-	-
Unigene16334_Taxus	16	155	4.77	44.9	3.23465	3.20626e-08	5.19003e-07	-	-	-	gi|115487600|ref|NP_001066287.1|/2e-06/Os12g0174300 [Oryza sativa (japonica cultivar-group)] >gi|113648794|dbj|BAF29306.1| Os12g0174300 [Oryza sativa Japonica Group]
Unigene3808_Taxus	108	1024	32.18	296.63	3.20443	0	0	-	-	-	-
Unigene33475_Taxus	28	264	8.34	76.48	3.19696	1.32219e-11	3.21037e-10	GO:0016023//cytoplasmic membrane-bounded vesicle	GO:0004557//alpha-galactosidase activity	GO:0005975//carbohydrate metabolic process	gi|15241601|ref|NP_196455.1|/2e-21/AtAGAL1 (Arabidopsis thaliana ALPHA-GALACTOSIDASE 1); alpha-galactosidase/ catalytic/ hydrolase, hydrolyzing O-glycosyl compounds >gi|10178280|emb|CAC08338.1| alpha-galactosidase-like protein [Arabidopsis thaliana]
Unigene25030_Taxus	39	364	11.62	105.44	3.18174	1.01696e-13	3.8604e-12	-	-	-	gi|116792213|gb|ABK26277.1|/6e-11/unknown [Picea sitchensis]
Unigene2225_Taxus	24	222	7.15	64.31	3.16903	1.7665e-10	3.82923e-09	-	-	-	gi|15236243|ref|NP_192216.1|/1e-21/AOP1; oxidoreductase, acting on paired donors, with incorporation or reduction of molecular oxygen, 2-oxoglutarate as one donor, and incorporation of one atom each of oxygen into both donors [Arabidopsis thaliana] >gi|16118885|gb|AAL14643.1|AF417855_1 AOP1.1 [Arabidopsis thaliana]
Unigene21503_Taxus	3	27	0.89	7.82	3.13529	7.71264e-05	0.000626424	-	-	-	gi|124360385|gb|ABN08398.1|/0.0/D-galactoside/L-rhamnose binding SUEL lectin; Galactose-binding like [Medicago truncatula]
Unigene20436_Taxus	3	27	0.89	7.82	3.13529	7.71264e-05	0.00062611	GO:0005886//plasma membrane	-	-	gi|255674178|dbj|BAH91978.1|/5e-35/Os03g0128900 [Oryza sativa Japonica Group]
Unigene10901_Taxus	11	99	3.28	28.68	3.12828	7.57424e-07	9.69011e-06	GO:0009507//chloroplast	GO:0005506//iron ion binding;GO:0004044//amidophosphoribosyltransferase activity;GO:0000287//magnesium ion binding;GO:0051539//4 iron, 4 sulfur cluster binding	GO:0006164//purine nucleotide biosynthetic process;GO:0006541//glutamine metabolic process;GO:0009113//purine base biosynthetic process;GO:0009116//nucleoside metabolic process	gi|50546909|ref|XP_500924.1|/1e-61/YALI0B15304p [Yarrowia lipolytica] >gi|49646790|emb|CAG83175.1| YALI0B15304p [Yarrowia lipolytica]
Unigene26178_Taxus	7	62	2.09	17.96	3.10321	8.40574e-06	8.66343e-05	-	-	-	-
Unigene12887_Taxus	5	44	1.49	12.75	3.09711	2.57582e-05	0.000237207	-	-	-	gi|211996990|gb|ACJ14498.1|/2e-65/mutant NAC domain protein [Solanum lycopersicum]
Unigene23347_Taxus	20	176	5.96	50.98	3.09655	2.4054e-09	4.48647e-08	-	-	-	gi|9294157|dbj|BAB02059.1|/3e-12/blue copper-binding protein-like [Arabidopsis thaliana]
Unigene7433_Taxus	4	35	1.19	10.14	3.09102	4.36994e-05	0.000381362	-	-	-	gi|148908365|gb|ABR17296.1|/9e-07/unknown [Picea sitchensis]
Unigene2653_Taxus	35	305	10.43	88.35	3.08249	2.64012e-13	8.78465e-12	-	-	-	-
Unigene15797_Taxus	23	200	6.85	57.94	3.08038	3.39404e-10	7.11868e-09	-	-	-	gi|88771131|gb|ABD52115.1|/4e-17/dirigent-like protein pDIR4 [Picea engelmannii x Picea glauca]
Unigene2862_Taxus	15	128	4.47	37.08	3.05229	6.08614e-08	9.4271e-07	-	-	-	gi|115457788|ref|NP_001052494.1|/5e-06/Os04g0338000 [Oryza sativa (japonica cultivar-group)] >gi|38344997|emb|CAE01603.2| OSJNBa0008A08.11 [Oryza sativa (japonica cultivar-group)] >gi|38345350|emb|CAE03308.2| OSJNBa0032I19.2 [Oryza sativa (japonica cultivar-group)] >gi|113564065|dbj|BAF14408.1| Os04g0338000 [Oryza sativa Japonica Group]
Unigene13056_Taxus	4	34	1.19	9.85	3.04916	4.39266e-05	0.000383138	-	-	-	-
Unigene22284_Taxus	102	867	30.39	251.15	3.04688	0	0	-	-	-	-
Unigene26436_Taxus	8	67	2.38	19.41	3.02777	4.68048e-06	5.15586e-05	-	-	-	-
Unigene19074_Taxus	3	25	0.89	7.24	3.02411	9.15728e-05	0.000728752	-	-	-	gi|5734442|emb|CAB52690.1|/1e-16/hexose transporter [Solanum lycopersicum]
Unigene35795_Taxus	19	157	5.66	45.48	3.00636	4.6104e-09	8.38636e-08	-	-	-	gi|15239525|ref|NP_200212.1|/3e-48/glycosyltransferase family protein [Arabidopsis thaliana] >gi|10177263|dbj|BAB10731.1| flavonol 3-O-glucosyltransferase-like protein [Arabidopsis thaliana] >gi|56236076|gb|AAV84494.1| At5g54010 [Arabidopsis thaliana] >gi|56790204|gb|AAW30019.1| At5g54010 [Arabidopsis thaliana]
Unigene22468_Taxus	33	267	9.83	77.34	2.97595	6.97664e-13	2.04754e-11	GO:0016021//integral to membrane	-	-	gi|224112947|ref|XP_002316342.1|/2e-12/stress-induced hydrophobic peptide [Populus trichocarpa] >gi|222865382|gb|EEF02513.1| stress-induced hydrophobic peptide [Populus trichocarpa]
Unigene13087_Taxus	6	47	1.79	13.62	2.9277	1.48687e-05	0.000145899	-	-	-	gi|115439867|ref|NP_001044213.1|/0.0/Os01g0742400 [Oryza sativa (japonica cultivar-group)] >gi|113533744|dbj|BAF06127.1| Os01g0742400 [Oryza sativa Japonica Group]
Unigene1240_Taxus	5	39	1.49	11.3	2.92294	2.58796e-05	0.00023819	-	-	-	gi|255675022|dbj|BAH92424.1|/1e-69/Os03g0828600 [Oryza sativa Japonica Group]
Unigene20623_Taxus	5	39	1.49	11.3	2.92294	2.58796e-05	0.000238054	-	-	-	gi|150251505|ref|YP_001312238.1|/1e-108/RNA polymerase alpha chain [Cycas taitungensis] >gi|172048628|sp|A6H5L3.1|RPOA_CYCTA RecName: Full=DNA-directed RNA polymerase subunit alpha; Short=PEP; AltName: Full=Plastid-encoded RNA polymerase subunit alpha; Short=RNA polymerase subunit alpha >gi|149941555|dbj|BAF64979.1| RNA polymerase alpha chain [Cycas taitungensis] >gi|156598071|gb|ABU85301.1| RNA …
Unigene1664_Taxus	5	39	1.49	11.3	2.92294	2.58796e-05	0.000237919	-	-	-	gi|115475249|ref|NP_001061221.1|/4e-12/Os08g0203100 [Oryza sativa (japonica cultivar-group)]
Unigene22303_Taxus	6	46	1.79	13.33	2.89665	1.48731e-05	0.000145854	-	-	-	-
Unigene23287_Taxus	14	107	4.17	31	2.89415	1.15114e-07	1.71409e-06	-	-	-	gi|115481736|ref|NP_001064461.1|/1e-09/Os10g0370800 [Oryza sativa (japonica cultivar-group)] >gi|19920188|gb|AAM08620.1|AC107314_11 Putative Glucan 1,3-beta-glucosidase precursor [Oryza sativa Japonica Group] >gi|31431641|gb|AAP53385.1| Cellulase containing protein, expressed [Oryza sativa (japonica cultivar-group)] >gi|113639070|dbj|BAF26375.1| Os10g0370800 [Oryza sativa Japonica Group]
Unigene30472_Taxus	11	83	3.28	24.04	2.87367	7.57424e-07	9.67481e-06	-	-	-	gi|216296854|gb|ACJ72160.1|/1e-11/UGT3 [Pueraria montana var. lobata]
Unigene271_Taxus	12	88	3.58	25.49	2.8319	4.06408e-07	5.53667e-06	-	-	-	-
Unigene25542_Taxus	4	29	1.19	8.4	2.81943	5.2293e-05	0.00044766	-	-	-	gi|119640480|gb|ABL85472.1|/1e-10/glycosyltransferase UGT72B9 [Maclura pomifera]
Unigene24742_Taxus	6	43	1.79	12.46	2.79927	1.4918e-05	0.000146117	-	-	-	-
Unigene32707_Taxus	33	235	9.83	68.08	2.79197	6.97664e-13	2.05126e-11	-	-	-	-
Unigene3358_Taxus	18	127	5.36	36.79	2.77901	8.8208e-09	1.54374e-07	-	-	-	gi|49182340|gb|AAT57672.1|/1e-147/cellulose synthase catalytic subunit [Pinus radiata]
Unigene34549_Taxus	4	28	1.19	8.11	2.76874	5.89422e-05	0.000498773	-	-	-	gi|116779891|gb|ABK21464.1|/3e-08/unknown [Picea sitchensis]
Unigene15168_Taxus	5	35	1.49	10.14	2.76667	2.69626e-05	0.000246893	-	-	-	-
Unigene16176_Taxus	15	105	4.47	30.42	2.76667	6.08614e-08	9.4452e-07	-	-	-	gi|116793055|gb|ABK26600.1|/6e-06/unknown [Picea sitchensis]
Unigene14624_Taxus	34	237	10.13	68.65	2.76063	4.12114e-13	1.28654e-11	-	-	-	gi|70663961|emb|CAD41459.3|/2e-50/OSJNBa0079A21.3 [Oryza sativa (japonica cultivar-group)]
Unigene1052_Taxus	55	383	16.39	110.95	2.75902	0	0	-	-	-	gi|195622122|gb|ACG32891.1|/6e-38/yabby15 protein [Zea mays]
Unigene34972_Taxus	31	214	9.24	61.99	2.74607	2.07944e-12	5.67059e-11	-	-	-	gi|38346117|emb|CAE04595.2|/7e-35/OSJNBb0006N15.12 [Oryza sativa (japonica cultivar-group)]
Unigene3434_Taxus	83	572	24.73	165.7	2.74424	1.22569e-13	4.51494e-12	-	-	-	gi|62511235|sp|Q9M7D1.1|TPSD8_ABIGR/6e-12/RecName: Full=Beta-phellandrene synthase, chloroplastic; AltName: Full=(-)-(4S)-beta-phellandrene synthase; AltName: Full=Agg-Bphe; Flags: Precursor >gi|7381249|gb|AAF61453.1|AF139205_1 beta-phellandrene synthase [Abies grandis]
Unigene1992_Taxus	16	110	4.77	31.86	2.73969	3.20626e-08	5.19523e-07	-	-	-	gi|53791839|dbj|BAD53905.1|/2e-22/RING zinc finger protein-like [Oryza sativa Japonica Group] >gi|53793216|dbj|BAD54441.1| RING zinc finger protein-like [Oryza sativa Japonica Group]
Unigene18760_Taxus	7	48	2.09	13.9	2.73351	8.41916e-06	8.66621e-05	-	-	-	-
Unigene33603_Taxus	7	48	2.09	13.9	2.73351	8.41916e-06	8.6607e-05	-	-	-	gi|15192933|gb|AAK91641.1|AF377749_1/1e-52/alcohol dehydrogenase [Zea mays subsp. mays]
Unigene9926_Taxus	27	184	8.04	53.3	2.72887	2.5137e-11	5.89117e-10	-	-	-	-
Unigene14822_Taxus	4	27	1.19	7.82	2.71621	7.04668e-05	0.000583471	-	-	-	gi|209954695|dbj|BAG80538.1|/2e-17/UDP-glucose:glucosyltransferase [Lycium barbarum]
Unigene32558_Taxus	19	128	5.66	37.08	2.71177	4.6104e-09	8.39581e-08	-	-	-	gi|21426919|gb|AAM49597.2|/9e-65/chitinase [Leucaena leucocephala]
Unigene18551_Taxus	15	101	4.47	29.26	2.71058	6.08614e-08	9.47247e-07	-	-	-	-
Unigene36054_Taxus	39	262	11.62	75.9	2.70749	1.01696e-13	3.87861e-12	-	-	-	gi|18406507|ref|NP_566015.1|/1e-06/calcium-binding EF hand family protein [Arabidopsis thaliana] >gi|3128177|gb|AAC16081.1| expressed protein [Arabidopsis thaliana]
Unigene32549_Taxus	126	844	37.54	244.49	2.70327	8.59312e-14	3.34842e-12	-	-	-	-
Unigene31740_Taxus	13	87	3.87	25.2	2.70302	2.16822e-07	3.07564e-06	-	-	-	-
Unigene2886_Taxus	4	26	1.19	7.53	2.66169	9.0356e-05	0.000720842	-	-	-	-
Unigene8516_Taxus	4	26	1.19	7.53	2.66169	9.0356e-05	0.000720487	-	-	-	-
Unigene6710_Taxus	4	26	1.19	7.53	2.66169	9.0356e-05	0.000720132	-	-	-	-
Unigene35654_Taxus	9	58	2.68	16.8	2.64816	2.5752e-06	2.9852e-05	-	-	-	gi|11496177|gb|AAG36670.1|/5e-26/immunodominant antigen Gp43 [Paracoccidioides brasiliensis] >gi|11496179|gb|AAG36671.1| immunodominant antigen Gp43 [Paracoccidioides brasiliensis] >gi|225677969|gb|EEH16253.1| glucan 1,3-beta-glucosidase [Paracoccidioides brasiliensis Pb03]
Unigene20897_Taxus	5	32	1.49	9.27	2.63726	3.20604e-05	0.000289474	-	-	-	gi|224141843|ref|XP_002324271.1|/1e-156/ammonium transporter [Populus trichocarpa] >gi|222865705|gb|EEF02836.1| ammonium transporter [Populus trichocarpa]
Unigene2060_Taxus	10	64	2.98	18.54	2.63726	1.40219e-06	1.71131e-05	-	GO:0009055//electron carrier activity;GO:0020037//heme binding;GO:0050597	GO:0042617;GO:0055114//oxidation reduction	gi|224142651|ref|XP_002324668.1|/2e-16/cytochrome P450 [Populus trichocarpa] >gi|222866102|gb|EEF03233.1| cytochrome P450 [Populus trichocarpa]
Unigene6525_Taxus	5	32	1.49	9.27	2.63726	3.20604e-05	0.000289313	-	-	-	gi|29565582|ref|NP_817162.1|/0.0/RNA polymerase beta subunit [Pinus koraiensis] >gi|41017711|sp|Q85X54.1|RPOB_PINKO RecName: Full=DNA-directed RNA polymerase subunit beta; AltName: Full=PEP; AltName: Full=Plastid-encoded RNA polymerase subunit beta; Short=RNA polymerase subunit beta >gi|29469681|gb|AAO74009.1| RNA polymerase beta subunit [Pinus koraiensis] >gi|257042642|gb|ACV32912.1| RNA polymer…
Unigene4723_Taxus	24	153	7.15	44.32	2.63194	1.7665e-10	3.83437e-09	-	-	-	gi|15233744|ref|NP_194152.1|/4e-06/SLY1 (SLEEPY1) [Arabidopsis thaliana] >gi|75266339|sp|Q9STX3.1|GID2_ARATH RecName: Full=F-box protein GID2; AltName: Full=Protein SLEEPY 1
Unigene3314_Taxus	167	1062	49.75	307.64	2.62847	1.44995e-13	5.24545e-12	-	-	-	gi|10178279|emb|CAC08337.1|/1e-137/alpha-galactosidase-like protein [Arabidopsis thaliana]
Unigene1417_Taxus	11	70	3.28	20.28	2.62829	7.5744e-07	9.66737e-06	-	-	-	gi|28883584|gb|AAO50082.1|/1e-119/cytokinin dehydrogenase 3 [Hordeum vulgare]
Unigene36126_Taxus	6	38	1.79	11.01	2.62078	1.57239e-05	0.000153731	-	-	-	gi|228016078|gb|ACP50916.1|/0.0/ATP synthase CF1 beta subunit [Pinus rzedowskii]
Unigene20245_Taxus	7	44	2.09	12.75	2.60892	8.52456e-06	8.75242e-05	-	-	-	-
Unigene17468_Taxus	40	250	11.92	72.42	2.603	9.59232e-14	3.6845e-12	-	-	-	gi|115483052|ref|NP_001065119.1|/3e-38/Os10g0527800 [Oryza sativa (japonica cultivar-group)] >gi|31433189|gb|AAP54731.1| Glutathione S-transferase, N-terminal domain containing protein, expressed [Oryza sativa (japonica cultivar-group)] >gi|113639728|dbj|BAF27033.1| Os10g0527800 [Oryza sativa Japonica Group]
Unigene18614_Taxus	14	87	4.17	25.2	2.5953	1.15114e-07	1.71252e-06	-	-	-	gi|115467232|ref|NP_001057215.1|/9e-45/Os06g0229400 [Oryza sativa (japonica cultivar-group)]
Unigene32462_Taxus	5	31	1.49	8.98	2.5914	3.66114e-05	0.000326374	-	-	-	gi|115489678|ref|NP_001067326.1|/3e-14/Os12g0626500 [Oryza sativa (japonica cultivar-group)] >gi|113649833|dbj|BAF30345.1| Os12g0626500 [Oryza sativa Japonica Group]
Unigene34015_Taxus	5	31	1.49	8.98	2.5914	3.66114e-05	0.000326194	-	-	-	gi|115459646|ref|NP_001053423.1|/1e-29/Os04g0536300 [Oryza sativa (japonica cultivar-group)] >gi|122234702|sp|Q0JBF0.1|YAB5_ORYSJ RecName: Full=Protein YABBY 5; AltName: Full=OsYABBY5; AltName: Full=OsYAB3 >gi|160221316|sp|Q01JG2.2|YAB5_ORYSI RecName: Full=Protein YABBY 5; AltName: Full=OsYABBY5; AltName: Full=OsYAB3 >gi|113564994|dbj|BAF15337.1| Os04g0536300 [Oryza sativa Japonica Group] >gi|124…
Unigene35005_Taxus	345	2123	102.78	614.99	2.581	8.4599e-13	2.46052e-11	-	-	-	-
Unigene32822_Taxus	41	249	12.21	72.13	2.56254	1.25011e-13	4.57366e-12	-	-	-	gi|156186249|gb|ABU55395.1|/4e-10/xylanase inhibitor 602OS [Triticum aestivum]
Unigene14077_Taxus	21	127	6.26	36.79	2.55508	1.25325e-09	2.4213e-08	-	-	-	gi|255675350|dbj|BAF14427.2|/1e-20/Os04g0346800 [Oryza sativa Japonica Group]
Unigene18413_Taxus	116	700	34.56	202.78	2.55274	7.26086e-14	2.892e-12	-	-	-	-
Unigene28966_Taxus	59	347	17.58	100.52	2.51548	0	0	-	-	-	-
Unigene23603_Taxus	789	4633	235.06	1342.09	2.51338	0	0	-	-	-	-
Unigene30310_Taxus	6	35	1.79	10.14	2.50203	1.91768e-05	0.000183495	-	-	-	-
Unigene36251_Taxus	21	122	6.26	35.34	2.49707	1.25325e-09	2.42419e-08	-	-	-	gi|222424455|dbj|BAH20183.1|/1e-167/AT4G34860 [Arabidopsis thaliana]
Unigene4567_Taxus	5	29	1.49	8.4	2.49508	5.75596e-05	0.000488607	-	-	-	-
Unigene34783_Taxus	8	46	2.38	13.33	2.48564	4.81992e-06	5.26997e-05	-	-	-	gi|255675405|dbj|BAF14554.2|/7e-79/Os04g0390500 [Oryza sativa Japonica Group]
Unigene11845_Taxus	32	182	9.53	52.72	2.4678	1.18638e-12	3.31921e-11	-	-	-	gi|21655193|gb|AAM28911.1|/6e-14/NBS/LRR [Pinus taeda]
Unigene23395_Taxus	21	119	6.26	34.47	2.46111	1.25325e-09	2.41552e-08	-	-	-	-
Unigene7474_Taxus	6	34	1.79	9.85	2.46016	2.21932e-05	0.000209263	-	-	-	-
Unigene20123_Taxus	17	96	5.06	27.81	2.45839	1.68393e-08	2.8395e-07	-	-	-	gi|255081947|ref|XP_002508192.1|/7e-14/major facilitator superfamily [Micromonas sp. RCC299] >gi|226523468|gb|ACO69450.1| major facilitator superfamily [Micromonas sp. RCC299]
Unigene27309_Taxus	8	45	2.38	13.04	2.45391	4.91648e-06	5.37192e-05	-	-	-	gi|148910353|gb|ABR18255.1|/2e-08/unknown [Picea sitchensis]
Unigene17797_Taxus	27	152	8.04	44.03	2.45322	2.5137e-11	5.89972e-10	-	-	-	gi|15230063|ref|NP_187240.1|/2e-18/RCI2B (RARE-COLD-INDUCIBLE 2B) [Arabidopsis thaliana] >gi|15214252|sp|Q9ZNS6.1|RCI2B_ARATH RecName: Full=Hydrophobic protein RCI2B; AltName: Full=Low temperature and salt-responsive protein LTI6B >gi|6671968|gb|AAF23227.1|AC013454_14 low temperature and salt responsive protein (LTI6B) [Arabidopsis thaliana] >gi|13957673|gb|AAK50618.1|AF264749_1 hydrophobic prote…
Unigene32381_Taxus	16	90	4.77	26.07	2.45033	3.20628e-08	5.18488e-07	-	-	-	gi|115462729|ref|NP_001054964.1|/2e-39/Os05g0226800 [Oryza sativa (japonica cultivar-group)]
Unigene33247_Taxus	44	246	13.11	71.26	2.44242	6.59472e-14	2.65282e-12	GO:0005634//nucleus	GO:0030528//transcription regulator activity	GO:0045449//regulation of transcription	gi|115440839|ref|NP_001044699.1|/3e-06/Os01g0831000 [Oryza sativa (japonica cultivar-group)] >gi|68565366|sp|Q7XAQ6.1|LAX_ORYSJ RecName: Full=Transcription factor LAX PANICLE >gi|33342172|dbj|BAC80247.1| transcription factor [Oryza sativa Japonica Group] >gi|56785174|dbj|BAD81850.1| transcription factor [Oryza sativa Japonica Group] >gi|113534230|dbj|BAF06613.1| Os01g0831000 [Oryza sativa Japonic…
Unigene22488_Taxus	7	39	2.09	11.3	2.43475	1.01088e-05	0.000102553	-	-	-	-
Unigene2589_Taxus	20	111	5.96	32.15	2.43143	2.4054e-09	4.4813e-08	-	-	-	-
Unigene24563_Taxus	22	121	6.55	35.05	2.41985	6.5237e-10	1.30725e-08	-	-	-	-
Unigene8322_Taxus	14	77	4.17	22.31	2.41957	1.15129e-07	1.70959e-06	-	-	-	gi|110931818|gb|ABH02908.1|/3e-56/MYB transcription factor MYB60 [Glycine max]
Unigene33885_Taxus	39	214	11.62	61.99	2.41543	1.01696e-13	3.85136e-12	-	-	-	-
Unigene28527_Taxus	21	115	6.26	33.31	2.41172	1.25325e-09	2.41841e-08	-	-	-	gi|8778808|gb|AAF79815.1|AC007396_8/2e-15/T4O12.13 [Arabidopsis thaliana]
Unigene14865_Taxus	55	301	16.39	87.19	2.41135	0	0	-	-	-	-
Unigene35716_Taxus	62	338	18.47	97.91	2.40627	0	0	-	-	-	gi|6018089|gb|AAF01765.1|AF184278_1/2e-28/homeodomain-leucine zipper protein 57 [Glycine max]
Unigene15251_Taxus	8	43	2.38	12.46	2.38827	5.35036e-06	5.79897e-05	-	-	-	-
Unigene2596_Taxus	14	75	4.17	21.73	2.38157	1.15156e-07	1.70843e-06	-	-	-	gi|50253464|gb|AAT71934.1|/1e-07/At2g47485 [Arabidopsis thaliana] >gi|51972104|gb|AAU15156.1| At2g47485 [Arabidopsis thaliana]
Unigene10014_Taxus	9	48	2.68	13.9	2.37478	2.7315e-06	3.15508e-05	-	-	-	gi|15231396|ref|NP_187368.1|/1e-09/zinc finger (C3HC4-type RING finger) family protein [Arabidopsis thaliana] >gi|56381891|gb|AAV85664.1| At3g07120 [Arabidopsis thaliana] >gi|58531344|gb|AAW78594.1| At3g07120 [Arabidopsis thaliana]
Unigene32852_Taxus	25	132	7.45	38.24	2.35977	9.19928e-11	2.04343e-09	-	-	-	-
Unigene12386_Taxus	9	47	2.68	13.62	2.34542	2.8373e-06	3.27028e-05	-	-	-	gi|212007818|gb|ACJ22504.1|/3e-56/cell division AAA ATPase family protein [Triticum aestivum]
Unigene19281_Taxus	85	439	25.32	127.17	2.32841	0	0	-	-	-	gi|70985890|ref|XP_748450.1|/1e-18/AMID-like mitochondrial oxidoreductase [Aspergillus fumigatus Af293]
Unigene912_Taxus	9	46	2.68	13.33	2.31437	3.01302e-06	3.45068e-05	-	GO:0008415//acyltransferase activity;GO:0050642	GO:0042617	gi|158954523|gb|ABW84238.1|/4e-32/10-deacetylbaccatin III-10-O-acetyl transferase [Taxus fuana] >gi|158954525|gb|ABW84239.1| 10-deacetylbaccatin III-10-O-acetyl transferase [Taxus fuana]
Unigene7629_Taxus	9	46	2.68	13.33	2.31437	3.01302e-06	3.44823e-05	-	-	-	gi|171702835|dbj|BAG16373.1|/1e-132/cytokinin oxidase family protein [Brassica oleracea var. italica]
Unigene17380_Taxus	81	410	24.13	118.77	2.29927	3.88578e-14	1.60708e-12	-	-	-	gi|170104350|ref|XP_001883389.1|/1e-113/fructose-1,6-bisphosphatase [Laccaria bicolor S238N-H82] >gi|164641842|gb|EDR06101.1| fructose-1,6-bisphosphatase [Laccaria bicolor S238N-H82]
Unigene9453_Taxus	8	40	2.38	11.59	2.28385	7.8067e-06	8.1394e-05	-	-	-	-
Unigene6473_Taxus	14	70	4.17	20.28	2.28194	1.15653e-07	1.71266e-06	-	-	-	-
Unigene36105_Taxus	36	180	10.73	52.14	2.28074	1.84741e-13	6.48037e-12	-	-	-	gi|115488908|ref|NP_001066941.1|/1e-93/Os12g0538500 [Oryza sativa (japonica cultivar-group)] >gi|108862778|gb|ABA99335.2| CHY zinc finger family protein, expressed [Oryza sativa (japonica cultivar-group)] >gi|113649448|dbj|BAF29960.1| Os12g0538500 [Oryza sativa Japonica Group]
Unigene3742_Taxus	10	50	2.98	14.48	2.28068	1.57325e-06	1.90284e-05	-	-	-	gi|116310824|emb|CAH67612.1|/5e-09/OSIGBa0106P14.2 [Oryza sativa (indica cultivar-group)]
Unigene23303_Taxus	41	202	12.21	58.52	2.26087	1.25011e-13	4.59445e-12	-	-	-	gi|2827712|emb|CAA16685.1|/6e-06/endoxyloglucan tranferase-like protein [Arabidopsis thaliana] >gi|10177331|dbj|BAB10680.1| xyloglucan endo-transglycosylase-like protein [Arabidopsis thaliana] >gi|14994271|gb|AAK73270.1| xyloglucan endo-transglycosylase-like protein [Arabidopsis thaliana]
Unigene829_Taxus	82	399	24.43	115.58	2.24217	0	0	-	-	-	-
Unigene34983_Taxus	14	68	4.17	19.7	2.24008	1.16584e-07	1.72486e-06	-	-	-	gi|117168087|gb|ABK32126.1|/9e-06/At1g52565 [Arabidopsis thaliana]
Unigene18276_Taxus	29	140	8.64	40.56	2.23095	7.05214e-12	1.77356e-10	-	-	-	gi|84514145|gb|ABC59081.1|/3e-83/cytochrome P450 monooxygenase CYP92A29 [Medicago truncatula]
Unigene13803_Taxus	6	29	1.79	8.4	2.23043	0.000112596	0.000872445	GO:0016023//cytoplasmic membrane-bounded vesicle;GO:0016020//membrane	-	-	gi|195626360|gb|ACG35010.1|/3e-57/plastidic phosphate translocator-like protein1 [Zea mays]
Unigene4237_Taxus	6	29	1.79	8.4	2.23043	0.000112596	0.000872027	-	-	-	-
Unigene33174_Taxus	6	29	1.79	8.4	2.23043	0.000112596	0.00087161	-	GO:0005515//protein binding	-	gi|260447031|emb|CBG76444.1|/9e-06/OO_Ba0013J05-OO_Ba0033A15.31 [Oryza officinalis]
Unigene10250_Taxus	6	29	1.79	8.4	2.23043	0.000112596	0.000871193	-	-	-	gi|30682998|ref|NP_193215.2|/6e-11/ATSUV3; ATP-dependent RNA helicase [Arabidopsis thaliana] >gi|5823579|emb|CAB53782.1| mitochondrial RNA helicase [Arabidopsis thaliana] >gi|22655093|gb|AAM98137.1| RNA helicase like protein [Arabidopsis thaliana] >gi|31711986|gb|AAP68349.1| At4g14790 [Arabidopsis thaliana]
Unigene3237_Taxus	43	207	12.81	59.96	2.22673	9.90318e-14	3.78592e-12	-	-	-	-
Unigene26573_Taxus	10	48	2.98	13.9	2.2217	1.8703e-06	2.23207e-05	-	-	-	gi|159475457|ref|XP_001695835.1|/1e-11/major facilitator superfamily transporter [Chlamydomonas reinhardtii] >gi|158275395|gb|EDP01172.1| major facilitator superfamily transporter [Chlamydomonas reinhardtii]
Unigene16856_Taxus	14	67	4.17	19.41	2.21868	1.17532e-07	1.73731e-06	-	-	-	gi|225216879|gb|ACN85177.1|/1e-40/aspartic proteinase nepenthesin-1 precursor [Oryza nivara] >gi|225216896|gb|ACN85193.1| aspartic proteinase nepenthesin-1 precursor [Oryza rufipogon]
Unigene23960_Taxus	9	43	2.68	12.46	2.217	4.5724e-06	5.05402e-05	-	-	-	-
Unigene27488_Taxus	47	224	14	64.89	2.21257	0	0	-	-	-	-
Unigene14205_Taxus	29	138	8.64	39.98	2.21018	7.05214e-12	1.77081e-10	-	-	-	gi|26451337|dbj|BAC42769.1|/1e-10/SRG1 like protein [Arabidopsis thaliana]
Unigene22906_Taxus	8	38	2.38	11.01	2.20978	1.3256e-05	0.000131835	-	-	-	-
Unigene4560_Taxus	14	66	4.17	19.12	2.19696	1.19084e-07	1.75864e-06	GO:0005773//vacuole;GO:0005618//cell wall;GO:0005576//extracellular region	GO:0004568//chitinase activity;GO:0043169//cation binding;GO:0003796//lysozyme activity	GO:0006032//chitin catabolic process;GO:0000272//polysaccharide catabolic process	gi|22775366|dbj|BAC11883.1|/7e-21/acidic endochitinase [Crucihimalaya wallichii]
Unigene9788_Taxus	10	47	2.98	13.62	2.19234	2.17282e-06	2.55168e-05	-	-	-	gi|7271113|emb|CAB81547.1|/7e-72/68 kDa protein [Cicer arietinum]
Unigene23468_Taxus	16	75	4.77	21.73	2.18763	3.24332e-08	5.2343e-07	-	-	-	-
Unigene21135_Taxus	9	42	2.68	12.17	2.18302	5.86374e-06	6.3005e-05	-	-	-	gi|33519176|gb|AAQ20903.1|/1e-40/WRKY3 [Oryza sativa Japonica Group] >gi|33519198|gb|AAQ20914.1| WRKY14 [Oryza sativa Japonica Group] >gi|46394286|tpg|DAA05081.1| TPA_inf: WRKY transcription factor 16 [Oryza sativa (japonica cultivar-group)] >gi|58042739|gb|AAW63713.1| WRKY16 [Oryza sativa Japonica Group]
Unigene19732_Taxus	12	56	3.58	16.22	2.17974	4.76796e-07	6.40388e-06	-	-	-	gi|255673293|dbj|BAF05115.2|/6e-36/Os01g0518000 [Oryza sativa Japonica Group]
Unigene34227_Taxus	8	37	2.38	10.72	2.17127	1.88009e-05	0.000180326	-	-	-	gi|79366428|ref|NP_176072.3|/1e-12/carboxylesterase [Arabidopsis thaliana]
Unigene17421_Taxus	24	111	7.15	32.15	2.1688	1.76679e-10	3.82474e-09	-	-	-	gi|18390900|ref|NP_563818.1|/2e-30/strictosidine synthase family protein [Arabidopsis thaliana] >gi|16930481|gb|AAL31926.1|AF419594_1 At1g08470/T27G7_9 [Arabidopsis thaliana]
Unigene22773_Taxus	17	78	5.06	22.6	2.15911	1.70761e-08	2.87643e-07	-	-	-	-
Unigene14099_Taxus	34	156	10.13	45.19	2.15737	4.12114e-13	1.28903e-11	-	-	-	-
Unigene15252_Taxus	9	40	2.68	11.59	2.11258	1.13908e-05	0.000114624	-	-	-	gi|19115805|ref|NP_594893.1|/2e-06/pinin homologue [Schizosaccharomyces pombe] >gi|1723576|sp|Q10492.1|YDG2_SCHPO RecName: Full=Uncharacterized protein C26F1.02 >gi|1314171|emb|CAA97359.1| pinin homologue [Schizosaccharomyces pombe]
Unigene20502_Taxus	13	57	3.87	16.51	2.09293	3.34786e-07	4.6193e-06	-	-	-	gi|39546197|emb|CAE04622.3|/1e-136/OSJNBa0028I23.4 [Oryza sativa (japonica cultivar-group)]
Unigene32087_Taxus	8	35	2.38	10.14	2.09102	4.2486e-05	0.000372178	-	-	-	gi|126508780|gb|ABO15565.1|/3e-47/cysteine synthase [Glycine max] >gi|148562448|gb|ABQ88336.1| OAS-TL2 cysteine synthase [Glycine max]
Unigene16313_Taxus	184	805	54.82	233.19	2.08873	2.78e-13	9.13727e-12	-	-	-	gi|61656809|emb|CAH10201.1|/8e-19/Cell Division Protein AAA ATPase family [Triticum aestivum]
Unigene17100_Taxus	35	153	10.43	44.32	2.08722	2.64012e-13	8.80276e-12	-	-	-	gi|32488297|emb|CAE03363.1|/2e-14/OSJNBb0065L13.6 [Oryza sativa (japonica cultivar-group)] >gi|116311062|emb|CAH67992.1| OSIGBa0157K09-H0214G12.3 [Oryza sativa (indica cultivar-group)]
Unigene35431_Taxus	44	191	13.11	55.33	2.07739	6.59472e-14	2.64623e-12	-	-	-	gi|116310794|emb|CAH67585.1|/3e-09/OSIGBa0112M24.2 [Oryza sativa (indica cultivar-group)]
Unigene18718_Taxus	9	39	2.68	11.3	2.07602	1.69235e-05	0.000164366	-	-	-	-
Unigene30434_Taxus	12	52	3.58	15.06	2.07269	9.02358e-07	1.13822e-05	-	-	-	gi|165292434|dbj|BAF98915.1|/6e-07/aspartic proteinase nepenthesin I [Nepenthes alata]
Unigene21004_Taxus	121	520	36.05	150.63	2.06294	0	0	-	-	-	gi|38260607|gb|AAR15425.1|/9e-60/Fe2+ dioxygenase-like [Sisymbrium irio]
Unigene24830_Taxus	123	526	36.64	152.37	2.05609	0	0	-	-	-	-
Unigene35232_Taxus	446	1906	132.88	552.13	2.05488	0	0	-	-	-	gi|124110780|gb|ABM91752.1|/1e-82/acidic thaumatin-like protein 5 precursor [Taxus x media]
Unigene16063_Taxus	56	239	16.68	69.23	2.05328	1.55431e-15	7.22264e-14	-	-	-	gi|194476721|ref|YP_002048900.1|/1e-23/Putative 4-diphosphocytidyl -2C-methyl-D- erythritol kinase (CMK) [Paulinella chromatophora] >gi|171191728|gb|ACB42690.1| Putative 4-diphosphocytidyl -2C-methyl-D- erythritol kinase (CMK) [Paulinella chromatophora]
Unigene29307_Taxus	8	34	2.38	9.85	2.04916	6.61282e-05	0.000551216	-	-	-	-
Unigene16841_Taxus	76	323	22.64	93.57	2.04717	0	0	-	-	-	gi|15237514|ref|NP_198905.1|/0.0/ATCLC-A (CHLORIDE CHANNEL A); anion channel/ nitrate transmembrane transporter/ voltage-gated chloride channel [Arabidopsis thaliana] >gi|41688456|sp|P92941.2|CLCA_ARATH RecName: Full=Chloride channel protein CLC-a; Short=AtCLC-a >gi|2935344|gb|AAC05742.1| anion channel protein [Arabidopsis thaliana] >gi|10177968|dbj|BAB11351.1| anion channel protein [Arabidopsis …
Unigene672_Taxus	12	51	3.58	14.77	2.04464	1.20815e-06	1.49939e-05	-	-	-	-
Unigene7532_Taxus	74	314	22.05	90.96	2.04445	0	0	-	-	-	gi|224075319|ref|XP_002304592.1|/5e-34/AP2/ERF domain-containing transcription factor [Populus trichocarpa] >gi|222842024|gb|EEE79571.1| AP2/ERF domain-containing transcription factor [Populus trichocarpa]
Unigene21500_Taxus	29	123	8.64	35.63	2.04399	7.0648e-12	1.7685e-10	-	-	-	gi|6635838|gb|AAF20002.1|AF213936_1/1e-139/amino acid/peptide transporter [Prunus dulcis]
Unigene3248_Taxus	13	55	3.87	15.93	2.04134	5.25028e-07	7.00514e-06	-	-	-	gi|126635837|gb|ABO21805.1|/3e-61/UDP rhamnose:anthocyanidin-3-glucoside rhamnosyltransferase [Petunia axillaris] >gi|126635839|gb|ABO21806.1| UDP rhamnose:anthocyanidin-3-glucoside rhamnosyltransferase [Petunia axillaris] >gi|126635841|gb|ABO21807.1| UDP rhamnose:anthocyanidin-3-glucoside rhamnosyltransferase [Petunia axillaris] >gi|126635843|gb|ABO21808.1| UDP rhamnose:anthocyanidin-3-glucoside…
Unigene8772_Taxus	158	668	47.07	193.51	2.03953	0	0	-	-	-	gi|79568805|ref|NP_181242.3|/8e-42/kinase [Arabidopsis thaliana]
Unigene17235_Taxus	21	88	6.26	25.49	2.0257	1.35078e-09	2.58502e-08	-	-	-	gi|255674367|dbj|BAF11468.2|/2e-79/Os03g0248200 [Oryza sativa Japonica Group]
Unigene19484_Taxus	120	501	35.75	145.13	2.02133	0	0	-	-	-	gi|15242870|ref|NP_198334.1|/3e-78/PAP26 (PURPLE ACID PHOSPHATASE 26); acid phosphatase/ protein serine/threonine phosphatase [Arabidopsis thaliana] >gi|75249765|sp|Q949Y3.1|PPA26_ARATH RecName: Full=Bifunctional purple acid phosphatase 26; Includes: RecName: Full=Acid phosphatase; Includes: RecName: Full=Peroxidase; Flags: Precursor
Unigene8495_Taxus	1804	7520	537.46	2178.4	2.01904	3.0198e-13	9.80586e-12	-	-	-	gi|151515259|gb|ABS12332.1|/5e-20/dehydrin [Populus tremula var. davidiana]
Unigene23202_Taxus	25	104	7.45	30.13	2.01589	9.42512e-11	2.09072e-09	-	-	-	-
Unigene11508_Taxus	8	33	2.38	9.56	2.00605	0.000104083	0.000813103	-	-	-	-
Unigene20602_Taxus	261	1078	77.76	312.28	2.00574	1.80522e-13	6.34614e-12	-	-	-	gi|15224852|ref|NP_179571.1|/4e-49/zinc finger (CCCH-type) family protein [Arabidopsis thaliana] >gi|75220226|sp|O82199.1|C3H20_ARATH RecName: Full=Zinc finger CCCH domain-containing protein 20; Short=AtC3H20
Unigene18308_Taxus	9	37	2.68	10.72	2	4.01064e-05	0.000353632	-	-	-	gi|255946551|ref|XP_002564043.1|/2e-07/Pc20g15710 [Penicillium chrysogenum Wisconsin 54-1255] >gi|211588778|emb|CAP86900.1| Pc20g15710 [Penicillium chrysogenum Wisconsin 54-1255]
Unigene19070_Taxus	9	37	2.68	10.72	2	4.01064e-05	0.000353439	-	-	-	-
Unigene16071_Taxus	39	160	11.62	46.35	1.99596	1.01696e-13	3.86949e-12	-	-	-	-
Unigene18136_Taxus	104	426	30.98	123.4	1.99393	0	0	-	-	-	gi|209425375|gb|ACI47063.1|/3e-83/10-deacetylbaccatin III 10-O-acetyltransferase [Aspergillus candidus]
Unigene24476_Taxus	14	57	4.17	16.51	1.98522	4.20784e-07	5.70847e-06	-	GO:0008415//acyltransferase activity	-	gi|255541618|ref|XP_002511873.1|/9e-16/ER glycerol-phosphate acyltransferase [Ricinus communis] >gi|223549053|gb|EEF50542.1| ER glycerol-phosphate acyltransferase [Ricinus communis]
Unigene11248_Taxus	14	57	4.17	16.51	1.98522	4.20784e-07	5.70369e-06	-	-	-	gi|31432749|gb|AAP54342.1|/2e-09/Uncharacterized ACR, COG1678 family protein, expressed [Oryza sativa (japonica cultivar-group)]
Unigene7568_Taxus	89	361	26.52	104.57	1.97932	0	0	-	-	-	gi|283135842|gb|ADB11312.1|/1e-23/tau class glutathione transferase GSTU3 [Populus trichocarpa]
Unigene26273_Taxus	81	328	24.13	95.02	1.9774	3.88578e-14	1.60298e-12	GO:0016023//cytoplasmic membrane-bounded vesicle	-	GO:0009926//auxin polar transport	gi|224117652|ref|XP_002317634.1|/3e-06/auxin efflux carrier family protein [Populus trichocarpa] >gi|222860699|gb|EEE98246.1| auxin efflux carrier family protein [Populus trichocarpa]
Unigene149_Taxus	40	161	11.92	46.64	1.96818	9.59232e-14	3.69327e-12	-	-	-	gi|113205376|gb|AAU93592.2|/8e-06/uncharacterized plant-specific domain TIGR01589 family protein [Solanum demissum]
Unigene30192_Taxus	9	36	2.68	10.43	1.96043	6.287e-05	0.000527046	-	-	-	-
Unigene20508_Taxus	9	36	2.68	10.43	1.96043	6.287e-05	0.000526772	-	-	-	gi|11596|emb|CAA32267.1|/1e-105/petB [Hordeum vulgare subsp. vulgare]
Unigene4541_Taxus	14	56	4.17	16.22	1.95965	6.03294e-07	7.9316e-06	-	GO:0046872//metal ion binding;GO:0016491//oxidoreductase activity	GO:0008152//metabolic process	gi|17865165|gb|AAL47166.1|AF449459_1/4e-81/diamine oxidase [Brassica juncea]
Unigene12035_Taxus	10	40	2.98	11.59	1.9595	2.42442e-05	0.000226228	GO:0044464//cell part	GO:0004497//monooxygenase activity;GO:0005506//iron ion binding	GO:0016132//brassinosteroid biosynthetic process;GO:0048366//leaf development	gi|195614806|gb|ACG29233.1|/2e-69/cytochrome P450 CYP90B14v2 [Zea mays]
Unigene1122_Taxus	12	48	3.58	13.9	1.95705	3.72512e-06	4.18617e-05	-	-	-	-
Unigene14126_Taxus	60	236	17.88	68.36	1.93481	0	0	-	-	-	gi|18396075|ref|NP_564265.1|/0.0/dehydration-responsive family protein [Arabidopsis thaliana] >gi|30689677|ref|NP_849710.1| dehydration-responsive family protein [Arabidopsis thaliana] >gi|14335102|gb|AAK59830.1| At1g26850/T2P11_4 [Arabidopsis thaliana] >gi|23308473|gb|AAN18206.1| At1g26850/T2P11_4 [Arabidopsis thaliana]
Unigene4146_Taxus	41	161	12.21	46.64	1.9335	1.25011e-13	4.58403e-12	-	-	-	gi|224122352|ref|XP_002330602.1|/5e-09/predicted protein [Populus trichocarpa] >gi|222872160|gb|EEF09291.1| predicted protein [Populus trichocarpa]
Unigene17272_Taxus	185	724	55.12	209.73	1.92789	0	0	-	-	-	gi|227204195|dbj|BAH56949.1|/6e-57/AT1G22360 [Arabidopsis thaliana]
Unigene11777_Taxus	22	86	6.55	24.91	1.92716	1.27113e-09	2.44417e-08	-	-	-	gi|1170507|sp|P41380.1|IF4A3_NICPL/3e-06/RecName: Full=Eukaryotic initiation factor 4A-3; Short=eIF-4A-3; AltName: Full=ATP-dependent RNA helicase eIF4A-3 >gi|19699|emb|CAA43514.1| nicotiana eukaryotic translation initiation factor 4A [Nicotiana plumbaginifolia]
Unigene36081_Taxus	28	109	8.34	31.58	1.92089	1.6656e-11	3.9962e-10	-	-	-	gi|45184870|ref|NP_982588.1|/6e-37/AAR047Cp [Ashbya gossypii ATCC 10895] >gi|44980479|gb|AAS50412.1| AAR047Cp [Ashbya gossypii ATCC 10895]
Unigene15310_Taxus	17	66	5.06	19.12	1.91787	8.74068e-08	1.32222e-06	-	-	-	gi|115462493|ref|NP_001054846.1|/9e-41/Os05g0189300 [Oryza sativa (japonica cultivar-group)] >gi|113578397|dbj|BAF16760.1| Os05g0189300 [Oryza sativa Japonica Group]
Unigene15470_Taxus	24	93	7.15	26.94	1.91373	3.24806e-10	6.82135e-09	-	-	-	gi|223452532|gb|ACM89593.1|/1e-132/leucine-rich repeat transmembrane protein kinase [Glycine max]
Unigene22941_Taxus	110	426	32.77	123.4	1.91289	0	0	-	-	-	gi|158828272|gb|ABW81148.1|/5e-06/TRL23 [Capsella rubella]
Unigene13835_Taxus	31	120	9.24	34.76	1.91146	2.40318e-12	6.48778e-11	-	-	-	gi|115447269|ref|NP_001047414.1|/6e-11/Os02g0612700 [Oryza sativa (japonica cultivar-group)] >gi|47497627|dbj|BAD19696.1| potassium channel tetramerisation domain-containing protein-like [Oryza sativa Japonica Group] >gi|113536945|dbj|BAF09328.1| Os02g0612700 [Oryza sativa Japonica Group]
Unigene13033_Taxus	15	58	4.47	16.8	1.91011	5.35104e-07	7.11024e-06	-	-	-	gi|195614000|gb|ACG28830.1|/2e-94/spotted leaf protein 11 [Zea mays]
Unigene15801_Taxus	71	274	21.15	79.37	1.90794	0	0	-	-	-	-
Unigene35243_Taxus	19	73	5.66	21.15	1.90178	2.13172e-08	3.53197e-07	-	-	-	gi|148841042|gb|ABR14707.1|/3e-20/GTP binding tyrosine phosphorylated protein A [Cucumis sativus]
Unigene377_Taxus	86	329	25.62	95.31	1.89536	0	0	-	-	-	-
Unigene22960_Taxus	45	172	13.41	49.83	1.89371	5.32908e-15	2.38057e-13	GO:0016020//membrane	GO:0009055//electron carrier activity;GO:0020037//heme binding;GO:0050597;GO:0050598	GO:0042617;GO:0055114//oxidation reduction	gi|75319883|sp|Q50EK0.1|C16B2_PICSI/2e-19/RecName: Full=Cytochrome P450 716B2; AltName: Full=Cytochrome P450 CYPA2 >gi|59800276|gb|AAX07437.1| cytochrome P450 CYPA2 [Picea sitchensis]
Unigene27829_Taxus	31	118	9.24	34.18	1.88719	2.88102e-12	7.66266e-11	-	-	-	gi|2739046|gb|AAB94599.1|/8e-06/polyphosphoinositide binding protein Ssh2p [Glycine max]
Unigene34327_Taxus	10	38	2.98	11.01	1.88543	5.93998e-05	0.000502119	-	-	-	gi|229577776|ref|YP_002836112.1|/6e-26/ribosomal protein S18 [Megaleranthis saniculifolia] >gi|226933904|gb|ACO92037.1| ribosomal protein S18 [Megaleranthis saniculifolia]
Unigene10371_Taxus	50	190	14.9	55.04	1.88517	2.26486e-14	9.56268e-13	-	-	-	gi|255586944|ref|XP_002534072.1|/1e-115/ER glycerol-phosphate acyltransferase [Ricinus communis] >gi|223525899|gb|EEF28316.1| ER glycerol-phosphate acyltransferase [Ricinus communis]
Unigene36454_Taxus	15	57	4.47	16.51	1.88499	8.10702e-07	1.02984e-05	-	-	-	gi|50553969|ref|XP_504393.1|/3e-30/YALI0E25696p [Yarrowia lipolytica] >gi|49650262|emb|CAG79993.1| YALI0E25696p [Yarrowia lipolytica]
Unigene27830_Taxus	225	854	67.03	247.39	1.88391	0	0	-	-	-	gi|225431926|ref|XP_002277169.1|/4e-26/PREDICTED: class I beta-1,3-glucanase [Vitis vinifera] >gi|22550395|gb|AAF44667.2|AF239617_1 beta-1,3-glucanase [Vitis vinifera]
Unigene20099_Taxus	51	193	15.19	55.91	1.87998	0	0	-	GO:0009055//electron carrier activity;GO:0020037//heme binding;GO:0050597;GO:0050598	GO:0042617;GO:0055114//oxidation reduction	gi|224115696|ref|XP_002317099.1|/1e-49/cytochrome P450 [Populus trichocarpa] >gi|222860164|gb|EEE97711.1| cytochrome P450 [Populus trichocarpa]
Unigene36160_Taxus	22	83	6.55	24.04	1.87587	3.0774e-09	5.69389e-08	-	-	-	gi|115441537|ref|NP_001045048.1|/4e-72/Os01g0889900 [Oryza sativa (japonica cultivar-group)] >gi|113534579|dbj|BAF06962.1| Os01g0889900 [Oryza sativa Japonica Group]
Unigene17557_Taxus	13	49	3.87	14.19	1.87447	5.30034e-06	5.75247e-05	-	-	-	gi|115482670|ref|NP_001064928.1|/2e-06/Os10g0491900 [Oryza sativa (japonica cultivar-group)] >gi|31432814|gb|AAP54401.1| G-patch domain containing protein, expressed [Oryza sativa (japonica cultivar-group)] >gi|113639537|dbj|BAF26842.1| Os10g0491900 [Oryza sativa Japonica Group]
Unigene8411_Taxus	12	45	3.58	13.04	1.86491	1.36959e-05	0.000135542	-	-	-	gi|157101240|dbj|BAF79951.1|/6e-10/receptor-like kinase [Marchantia polymorpha]
Unigene15342_Taxus	15	56	4.47	16.22	1.85943	1.24258e-06	1.53975e-05	-	-	-	-
Unigene1967_Taxus	11	41	3.28	11.88	1.85677	3.56134e-05	0.000319769	-	-	-	gi|262102816|gb|EEY60868.1|/2e-94/WD repeat protein pop3 [Phytophthora infestans T30-4]
Unigene16451_Taxus	11	41	3.28	11.88	1.85677	3.56134e-05	0.000319592	-	-	-	gi|124360104|gb|ABN08120.1|/7e-06/Legume lectin, beta domain [Medicago truncatula]
Unigene26500_Taxus	45	167	13.41	48.38	1.8511	5.32908e-15	2.38716e-13	-	-	-	-
Unigene29401_Taxus	196	726	58.39	210.31	1.84872	1.17906e-13	4.36305e-12	-	-	-	-
Unigene19948_Taxus	10	37	2.98	10.72	1.84692	9.31792e-05	0.000740079	-	-	-	gi|226455398|gb|EEH52701.1|/3e-07/set domain protein [Micromonas pusilla CCMP1545]
Unigene2571_Taxus	56	207	16.68	59.96	1.84588	1.55431e-15	7.20194e-14	-	-	-	-
Unigene22457_Taxus	47	173	14	50.11	1.83967	0	0	-	-	-	-
Unigene24589_Taxus	381	1402	113.51	406.13	1.83912	2.27374e-13	7.74077e-12	-	-	-	-
Unigene1008_Taxus	46	169	13.7	48.96	1.83743	6.57252e-14	2.65048e-12	-	-	-	gi|186500512|ref|NP_001118322.1|/6e-35/plant basic secretory protein (BSP) family protein [Arabidopsis thaliana]
Unigene16486_Taxus	265	973	78.95	281.86	1.83597	6.0485e-13	1.80795e-11	GO:0009536//plastid	GO:0016829//lyase activity	-	gi|169057|gb|AAA33652.1|/7e-78/carbonic anhydrase [Pisum sativum] >gi|227784|prf||1710354A carbonic anhydrase
Unigene27056_Taxus	12	44	3.58	12.75	1.83247	2.1342e-05	0.000201707	-	-	-	gi|116786993|gb|ABK24334.1|/3e-10/unknown [Picea sitchensis]
Unigene10914_Taxus	195	713	58.1	206.54	1.82981	1.57874e-13	5.63571e-12	-	-	-	-
Unigene30252_Taxus	31	113	9.24	32.73	1.82465	9.58012e-12	2.35799e-10	-	-	-	-
Unigene14556_Taxus	3556	12953	1059.43	3752.24	1.82446	0	0	-	-	-	gi|121663827|dbj|BAF44533.1|/4e-14/class IV chitinase [Nicotiana tabacum]
Unigene29261_Taxus	123	447	36.64	129.49	1.82135	0	0	-	-	-	-
Unigene4250_Taxus	11	40	3.28	11.59	1.82111	5.56576e-05	0.000473954	-	-	-	gi|255733056|ref|XP_002551451.1|/1e-18/fimbrin [Candida tropicalis MYA-3404] >gi|240131192|gb|EER30753.1| fimbrin [Candida tropicalis MYA-3404]
Unigene32643_Taxus	32	116	9.53	33.6	1.81791	5.76338e-12	1.46771e-10	-	-	-	gi|115469130|ref|NP_001058164.1|/3e-16/Os06g0640500 [Oryza sativa (japonica cultivar-group)] >gi|113596204|dbj|BAF20078.1| Os06g0640500 [Oryza sativa Japonica Group]
Unigene15788_Taxus	24	87	7.15	25.2	1.81741	2.38122e-09	4.45164e-08	-	-	-	-
Unigene4920_Taxus	13	47	3.87	13.62	1.81532	1.27873e-05	0.000127409	-	-	-	gi|22325475|ref|NP_178539.2|/3e-06/cation efflux family protein [Arabidopsis thaliana]
Unigene18119_Taxus	26	94	7.75	27.23	1.81293	5.71714e-10	1.15709e-08	-	-	-	gi|144225745|emb|CAM84269.1|/7e-71/abscisic insensitive 1B [Populus tremula] >gi|144225755|emb|CAM84274.1| abscisic insensitive 1B [Populus tremula]
Unigene30702_Taxus	67	242	19.96	70.1	1.8123	0	0	-	-	-	-
Unigene16739_Taxus	45	162	13.41	46.93	1.8072	5.55112e-15	2.46613e-13	-	-	-	gi|226504670|ref|NP_001152295.1|/6e-06/lachrymatory-factor synthase [Zea mays] >gi|195654805|gb|ACG46870.1| lachrymatory-factor synthase precursor [Zea mays]
Unigene29361_Taxus	37	133	11.02	38.53	1.80586	2.97984e-13	9.69557e-12	-	-	-	-
Unigene2314_Taxus	24	86	7.15	24.91	1.80071	3.60716e-09	6.65124e-08	-	-	-	gi|115434290|ref|NP_001041903.1|/3e-96/Os01g0127400 [Oryza sativa (japonica cultivar-group)]
Unigene4355_Taxus	19	68	5.66	19.7	1.79932	1.62901e-07	2.36046e-06	GO:0016023//cytoplasmic membrane-bounded vesicle	GO:0016798//hydrolase activity, acting on glycosyl bonds;GO:0005488//binding	GO:0008152//metabolic process	gi|157313306|gb|ABV32546.1|/6e-16/beta-galactosidase protein 1 [Prunus persica]
Unigene2562_Taxus	57	203	16.98	58.81	1.79223	3.75256e-14	1.55997e-12	-	GO:0016747//transferase activity, transferring acyl groups other than amino-acyl groups	GO:0008152//metabolic process	gi|15239981|ref|NP_199189.1|/4e-79/KCS20 (3-KETOACYL-COA SYNTHASE 20); fatty acid elongase [Arabidopsis thaliana] >gi|75262422|sp|Q9FG87.1|KCS19_ARATH RecName: Full=3-ketoacyl-CoA synthase 19; Short=KCS-19; AltName: Full=Very long-chain fatty acid condensing enzyme 19; Short=VLCFA condensing enzyme 19 >gi|15983491|gb|AAL11613.1|AF424620_1 AT5g43760/MQD19_11 [Arabidopsis thaliana] >gi|10177945|dbj…
Unigene36187_Taxus	205	729	61.07	211.18	1.78994	4.56302e-13	1.40818e-11	-	-	-	gi|15220005|ref|NP_178105.1|/2e-30/oxidoreductase family protein [Arabidopsis thaliana] >gi|17978983|gb|AAL47452.1| At1g79870/F19K16_17 [Arabidopsis thaliana] >gi|21360429|gb|AAM47330.1| At1g79870/F19K16_17 [Arabidopsis thaliana]
Unigene30038_Taxus	54	192	16.09	55.62	1.78944	2.0206e-14	8.59872e-13	GO:0016020//membrane	-	-	gi|226491488|ref|NP_001147687.1|/7e-21/transparent testa 12 protein [Zea mays] >gi|195613120|gb|ACG28390.1| transparent testa 12 protein [Zea mays]
Unigene12838_Taxus	46	163	13.7	47.22	1.78522	6.61692e-14	2.64857e-12	-	-	-	gi|45271024|gb|AAS56893.1|/4e-34/YBR187W [Saccharomyces cerevisiae]
Unigene35278_Taxus	13	46	3.87	13.33	1.78427	1.9866e-05	0.000189306	-	-	-	gi|121145|sp|P80042.1|GGPPS_CAPAN/1e-113/RecName: Full=Geranylgeranyl pyrophosphate synthase, chloroplastic; Short=GGPP synthase; Short=GGPS; Includes: RecName: Full=Dimethylallyltranstransferase; Includes: RecName: Full=Geranyltranstransferase; Includes: RecName: Full=Farnesyltranstransferase; Flags: Precursor >gi|643094|emb|CAA56554.1| geranylgeranyl diphosphate synthase [Capsicum annuum]
Unigene33621_Taxus	54	191	16.09	55.33	1.7819	2.0206e-14	8.57615e-13	-	-	-	gi|30468235|ref|NP_849122.1|/3e-13/ATP synthase CF0 B' subunit [Cyanidioschyzon merolae strain 10D] >gi|75298603|sp|Q85FR1.1|ATPX_CYAME RecName: Full=ATP synthase subunit b', chloroplastic; AltName: Full=ATPase subunit II; AltName: Full=ATP synthase F(0) sector subunit b' >gi|30409335|dbj|BAC76284.1| ATP synthase CF0 B' chain subunit II [Cyanidioschyzon merolae strain 10D]
Unigene35720_Taxus	148	522	44.09	151.21	1.77803	0	0	-	-	-	gi|224063357|ref|XP_002301110.1|/3e-92/oligopeptide transporter OPT family [Populus trichocarpa] >gi|222842836|gb|EEE80383.1| oligopeptide transporter OPT family [Populus trichocarpa]
Unigene30337_Taxus	596	2092	177.56	606.01	1.77103	9.96758e-13	2.8478e-11	-	-	-	gi|216296854|gb|ACJ72160.1|/6e-36/UGT3 [Pueraria montana var. lobata]
Unigene19212_Taxus	12	42	3.58	12.17	1.7653	5.16978e-05	0.000443034	-	-	-	gi|30678047|ref|NP_565298.2|/2e-32/aspartyl protease family protein [Arabidopsis thaliana] >gi|30102688|gb|AAP21262.1| At2g03200 [Arabidopsis thaliana]
Unigene21571_Taxus	35	122	10.43	35.34	1.76056	4.09738e-12	1.06869e-10	-	-	-	-
Unigene31967_Taxus	63	219	18.77	63.44	1.75696	0	0	-	-	-	gi|148907760|gb|ABR17006.1|/2e-15/unknown [Picea sitchensis]
Unigene13286_Taxus	19	66	5.66	19.12	1.75621	3.86028e-07	5.28574e-06	-	-	-	gi|13487785|gb|AAK27719.1|AF356003_1/1e-135/ADP-glucose pyrophosphorylase large subunit CagpL2 [Cicer arietinum]
Unigene36052_Taxus	35	121	10.43	35.05	1.74868	6.1684e-12	1.55858e-10	-	-	-	gi|115479519|ref|NP_001063353.1|/1e-130/Os09g0454600 [Oryza sativa (japonica cultivar-group)] >gi|113631586|dbj|BAF25267.1| Os09g0454600 [Oryza sativa Japonica Group]
Unigene24614_Taxus	36	123	10.73	35.63	1.73144	5.6899e-12	1.45358e-10	-	-	-	-
Unigene110_Taxus	81	276	24.13	79.95	1.72827	3.88578e-14	1.6112e-12	-	-	-	gi|156138809|dbj|BAF75896.1|/6e-37/glucosyltransferase [Cyclamen persicum]
Unigene27738_Taxus	401	1364	119.47	395.12	1.72564	0	0	-	-	-	-
Unigene27211_Taxus	1721	5851	512.73	1694.92	1.72495	3.23874e-12	8.52991e-11	-	-	-	-
Unigene1066_Taxus	18	61	5.36	17.67	1.721	1.52288e-06	1.84606e-05	-	-	-	-
Unigene18920_Taxus	13	44	3.87	12.75	1.72009	4.76196e-05	0.000412015	-	-	-	gi|255675993|dbj|BAH92932.1|/1e-11/Os05g0131300 [Oryza sativa Japonica Group]
Unigene25533_Taxus	26	88	7.75	25.49	1.71766	7.19332e-09	1.27408e-07	-	-	-	gi|116310992|emb|CAH67927.1|/2e-15/OSIGBa0138E08-OSIGBa0161L23.8 [Oryza sativa (indica cultivar-group)]
Unigene27137_Taxus	24	81	7.15	23.46	1.71419	3.03634e-08	4.93474e-07	-	-	-	-
Unigene18430_Taxus	64	215	19.07	62.28	1.70746	0	0	-	-	-	gi|15225134|ref|NP_180734.1|/4e-13/UGT74D1 (UDP-glucosyl transferase 74D1); UDP-glycosyltransferase/ abscisic acid glucosyltransferase/ transferase, transferring glycosyl groups / transferase, transferring hexosyl groups [Arabidopsis thaliana] >gi|21928141|gb|AAM78098.1| At2g31750/F20M17.21 [Arabidopsis thaliana] >gi|23507803|gb|AAN38705.1| At2g31750/F20M17.21 [Arabidopsis thaliana] >gi|76152082|…
Unigene23500_Taxus	115	386	34.26	111.82	1.70658	0	0	-	-	-	-
Unigene35533_Taxus	100	335	29.79	97.04	1.70375	1.86517e-14	7.97929e-13	-	-	-	gi|30102880|gb|AAP21358.1|/2e-09/At5g19590 [Arabidopsis thaliana]
Unigene7248_Taxus	27	90	8.04	26.07	1.69712	6.6269e-09	1.18022e-07	-	-	-	-
Unigene3069_Taxus	19	63	5.66	18.25	1.68902	1.39851e-06	1.7094e-05	-	-	-	-
Unigene8645_Taxus	79	262	23.54	75.9	1.68899	0	0	-	-	-	gi|115448753|ref|NP_001048156.1|/1e-29/Os02g0754600 [Oryza sativa (japonica cultivar-group)] >gi|113537687|dbj|BAF10070.1| Os02g0754600 [Oryza sativa Japonica Group]
Unigene24913_Taxus	13	43	3.87	12.46	1.6869	7.33544e-05	0.000602139	-	-	-	-
Unigene27336_Taxus	427	1407	127.21	407.58	1.67987	1.00031e-12	2.84789e-11	-	-	-	-
Unigene17036_Taxus	14	46	4.17	13.33	1.67656	4.35282e-05	0.000380278	-	-	-	gi|115482538|ref|NP_001064862.1|/6e-16/Os10g0478400 [Oryza sativa (japonica cultivar-group)] >gi|110289265|gb|AAP54285.2| expressed protein [Oryza sativa (japonica cultivar-group)] >gi|113639471|dbj|BAF26776.1| Os10g0478400 [Oryza sativa Japonica Group]
Unigene2730_Taxus	14	46	4.17	13.33	1.67656	4.35282e-05	0.000380073	-	-	-	-
Unigene15077_Taxus	21	69	6.26	19.99	1.67504	5.01466e-07	6.71848e-06	-	-	-	-
Unigene12042_Taxus	43	141	12.81	40.85	1.67307	6.84564e-13	2.02009e-11	-	-	-	gi|224132554|ref|XP_002321349.1|/4e-21/pseudo response regulator [Populus trichocarpa] >gi|222868345|gb|EEF05476.1| pseudo response regulator [Populus trichocarpa]
Unigene959_Taxus	18	59	5.36	17.09	1.67285	3.57826e-06	4.02953e-05	GO:0009570//chloroplast stroma;GO:0048046//apoplast	GO:0030170//pyridoxal phosphate binding;GO:0004069//L-aspartate:2-oxoglutarate aminotransferase activity	GO:0046686//response to cadmium ion;GO:0006520//cellular amino acid metabolic process;GO:0009058//biosynthetic process	gi|159483981|ref|XP_001700039.1|/1e-132/aspartate aminotransferase [Chlamydomonas reinhardtii] >gi|158281981|gb|EDP07735.1| aspartate aminotransferase [Chlamydomonas reinhardtii]
Unigene34406_Taxus	41	134	12.21	38.82	1.66874	2.5564e-12	6.86703e-11	-	-	-	gi|2580499|gb|AAC05022.1|/8e-93/NADPH:ferrihemoprotein oxidoreductase [Eschscholzia californica]
Unigene6223_Taxus	19	62	5.66	17.96	1.66591	2.13772e-06	2.51778e-05	-	-	-	gi|1488267|gb|AAB05914.1|/2e-35/low affinity calcium antiporter CAX2 [Arabidopsis thaliana]
Unigene28962_Taxus	27	88	8.04	25.49	1.66466	1.5399e-08	2.61024e-07	-	-	-	-
Unigene21061_Taxus	108	351	32.18	101.68	1.6598	0	0	-	-	-	gi|255942793|ref|XP_002562165.1|/6e-07/Pc18g03250 [Penicillium chrysogenum Wisconsin 54-1255] >gi|211586898|emb|CAP94549.1| Pc18g03250 [Penicillium chrysogenum Wisconsin 54-1255]
Unigene22700_Taxus	279	906	83.12	262.45	1.65878	0	0	-	-	-	-
Unigene12350_Taxus	42	136	12.51	39.4	1.65511	2.31992e-12	6.30511e-11	-	-	-	gi|25082946|gb|AAN72020.1|/4e-06/Unknown protein [Arabidopsis thaliana] >gi|31711852|gb|AAP68282.1| At1g73060 [Arabidopsis thaliana]
Unigene8644_Taxus	42	136	12.51	39.4	1.65511	2.31992e-12	6.29453e-11	-	-	-	-
Unigene21064_Taxus	21	68	6.26	19.7	1.65396	7.64584e-07	9.75086e-06	-	-	-	gi|254581910|ref|XP_002496940.1|/2e-25/ZYRO0D11660p [Zygosaccharomyces rouxii] >gi|238939832|emb|CAR28007.1| ZYRO0D11660p [Zygosaccharomyces rouxii]
Unigene1540_Taxus	21	68	6.26	19.7	1.65396	7.64584e-07	9.74317e-06	-	-	-	gi|239612671|gb|EEQ89658.1|/1e-155/alpha-glucosidase [Ajellomyces dermatitidis ER-3]
Unigene27459_Taxus	22	71	6.55	20.57	1.65097	4.57702e-07	6.15253e-06	-	-	-	-
Unigene13861_Taxus	35	113	10.43	32.73	1.64987	1.75535e-10	3.8153e-09	-	GO:0050638	GO:0042617	gi|158954523|gb|ABW84238.1|/1e-23/10-deacetylbaccatin III-10-O-acetyl transferase [Taxus fuana] >gi|158954525|gb|ABW84239.1| 10-deacetylbaccatin III-10-O-acetyl transferase [Taxus fuana]
Unigene32031_Taxus	24	77	7.15	22.31	1.64168	1.64306e-07	2.37868e-06	-	-	-	-
Unigene33200_Taxus	34	109	10.13	31.58	1.64038	4.40988e-10	9.09594e-09	-	-	-	gi|255676594|dbj|BAF18300.2|/1e-23/Os05g0574000 [Oryza sativa Japonica Group]
Unigene20613_Taxus	34	109	10.13	31.58	1.64038	4.40988e-10	9.08435e-09	-	-	-	gi|226531235|ref|NP_001151090.1|/2e-07/DNA-binding WRKY [Zea mays] >gi|195644210|gb|ACG41573.1| DNA-binding WRKY [Zea mays]
Unigene2817_Taxus	25	80	7.45	23.17	1.63695	9.85222e-08	1.4793e-06	-	-	-	gi|255677875|dbj|BAH93980.1|/2e-13/Os07g0553633 [Oryza sativa Japonica Group]
Unigene34216_Taxus	111	353	33.07	102.26	1.62865	0	0	-	-	-	gi|15230182|ref|NP_191260.1|/1e-19/strictosidine synthase family protein [Arabidopsis thaliana]
Unigene7346_Taxus	46	146	13.7	42.29	1.62614	7.45404e-13	2.18368e-11	-	-	-	gi|38566902|emb|CAE76206.1|/4e-17/related to TSM1-component of TFIID complex [Neurospora crassa]
Unigene9483_Taxus	25	79	7.45	22.88	1.61877	1.49227e-07	2.16815e-06	-	-	-	gi|15230130|ref|NP_189098.1|/3e-34/ATPERK1 (PROLINE EXTENSIN-LIKE RECEPTOR KINASE 1); ATP binding / protein kinase [Arabidopsis thaliana] >gi|9294050|dbj|BAB02007.1| protein kinase-like protein [Arabidopsis thaliana] >gi|15983765|gb|AAL10479.1| AT3g24550/MOB24_8 [Arabidopsis thaliana] >gi|16649063|gb|AAL24383.1| protein kinase-like protein [Arabidopsis thaliana] >gi|22136228|gb|AAM91192.1| protei…
Unigene18630_Taxus	77	242	22.94	70.1	1.61155	0	0	-	-	-	gi|115448187|ref|NP_001047873.1|/1e-41/Os02g0706900 [Oryza sativa (japonica cultivar-group)]
Unigene32004_Taxus	22	69	6.55	19.99	1.60971	1.05268e-06	1.3196e-05	-	-	-	gi|115473297|ref|NP_001060247.1|/4e-09/Os07g0609000 [Oryza sativa (japonica cultivar-group)] >gi|113611783|dbj|BAF22161.1| Os07g0609000 [Oryza sativa Japonica Group]
Unigene18071_Taxus	16	50	4.77	14.48	1.602	3.56558e-05	0.000319617	-	-	-	-
Unigene23285_Taxus	353	1100	105.17	318.65	1.59925	0	0	-	-	-	-
Unigene26453_Taxus	27	84	8.04	24.33	1.59747	8.09334e-08	1.23237e-06	-	-	-	-
Unigene15202_Taxus	28	87	8.34	25.2	1.5953	4.85332e-08	7.65688e-07	-	-	-	gi|259489767|tpe|CBF90310.1|/9e-13/TPA: histidyl-tRNA synthetase, mitochondrial precursor (AFU_orthologue; AFUA_4G12920) [Aspergillus nidulans FGSC A4]
Unigene4176_Taxus	19	59	5.66	17.09	1.59428	7.49202e-06	7.862e-05	-	-	-	-
Unigene27096_Taxus	19	59	5.66	17.09	1.59428	7.49202e-06	7.8569e-05	-	-	-	-
Unigene31783_Taxus	64	198	19.07	57.36	1.58874	0	0	-	-	-	-
Unigene21620_Taxus	24	74	7.15	21.44	1.58429	5.67606e-07	7.50512e-06	-	-	-	-
Unigene2535_Taxus	65	200	19.37	57.94	1.58074	0	0	-	-	-	gi|189195266|ref|XP_001933971.1|/1e-112/replication factor C subunit 4 [Pyrenophora tritici-repentis Pt-1C-BFP] >gi|187979850|gb|EDU46476.1| replication factor C subunit 4 [Pyrenophora tritici-repentis Pt-1C-BFP]
Unigene10515_Taxus	30	92	8.94	26.65	1.57579	2.62564e-08	4.29315e-07	-	-	-	gi|730142|sp|P39866.1|NIA2_PHAVU/0.0/RecName: Full=Nitrate reductase [NADH] 2; Short=NR-2 >gi|392992|gb|AAA95940.1| nitrate reductase [Phaseolus vulgaris]
Unigene35623_Taxus	235	720	70.01	208.57	1.5749	3.24852e-13	1.04437e-11	-	-	-	gi|242774213|ref|XP_002478396.1|/1e-12/DSBA-like thioredoxin domain protein [Talaromyces stipitatus ATCC 10500] >gi|218722015|gb|EED21433.1| DSBA-like thioredoxin domain protein [Talaromyces stipitatus ATCC 10500]
Unigene29179_Taxus	18	55	5.36	15.93	1.57144	1.90055e-05	0.000182072	-	-	-	gi|115455321|ref|NP_001051261.1|/4e-22/Os03g0747700 [Oryza sativa (japonica cultivar-group)] >gi|108711066|gb|ABF98861.1| expressed protein [Oryza sativa (japonica cultivar-group)] >gi|113549732|dbj|BAF13175.1| Os03g0747700 [Oryza sativa Japonica Group]
Unigene14792_Taxus	40	122	11.92	35.34	1.56792	1.6216e-10	3.54843e-09	-	-	-	gi|126135516|ref|XP_001384282.1|/2e-13/threonine and methionine pathway [Pichia stipitis CBS 6054] >gi|126091480|gb|ABN66253.1| threonine and methionine pathway [Pichia stipitis CBS 6054]
Unigene20945_Taxus	22	67	6.55	19.41	1.56723	2.39162e-06	2.78838e-05	-	-	-	gi|40018852|gb|AAR36911.1|/2e-13/disease resistance gene [Pinus sylvestris]
Unigene33876_Taxus	22	67	6.55	19.41	1.56723	2.39162e-06	2.78638e-05	-	-	-	gi|150251543|ref|YP_001312275.1|/1e-68/protochlorophillide reductase subunit ChlN [Cycas taitungensis] >gi|172048632|sp|A6H5Q1.1|CHLN_CYCTA RecName: Full=Light-independent protochlorophyllide reductase subunit N; Short=LI-POR subunit N; Short=DPOR subunit N >gi|149941593|dbj|BAF65017.1| protochlorophillide reductase subunit ChlN [Cycas taitungensis]
Unigene19226_Taxus	28	85	8.34	24.62	1.56171	1.09464e-07	1.63297e-06	-	-	-	gi|20799725|gb|AAM28625.1|AF503767_1/1e-107/adenosine monophosphate binding protein 8 AMPBP8 [Arabidopsis thaliana]
Unigene18107_Taxus	33	100	9.83	28.97	1.5593	8.51028e-09	1.49749e-07	-	-	-	gi|58270062|ref|XP_572187.1|/5e-09/mitotic spindle assembly -related protein [Cryptococcus neoformans var. neoformans JEC21]
Unigene4997_Taxus	112	339	33.37	98.2	1.55717	0	0	-	GO:0005515//protein binding	-	gi|226496385|ref|NP_001151386.1|/5e-88/pre-mRNA-splicing factor SF2 [Zea mays] >gi|195646352|gb|ACG42644.1| pre-mRNA-splicing factor SF2 [Zea mays]
Unigene4967_Taxus	39	118	11.62	34.18	1.55654	4.0233e-10	8.37333e-09	-	-	-	gi|15224174|ref|NP_179435.1|/3e-59/SDH1-2; succinate dehydrogenase [Arabidopsis thaliana] >gi|75216119|sp|Q9ZPX5.1|DHSA2_ARATH RecName: Full=Succinate dehydrogenase [ubiquinone] flavoprotein subunit 2, mitochondrial; AltName: Full=Flavoprotein subunit 2 of complex II; Short=FP; Flags: Precursor >gi|29028988|gb|AAO64873.1| At2g18450 [Arabidopsis thaliana]
Unigene8812_Taxus	46	139	13.7	40.27	1.55553	1.16518e-11	2.84195e-10	-	-	-	-
Unigene26955_Taxus	87	262	25.92	75.9	1.55003	0	0	-	-	-	-
Unigene29283_Taxus	17	51	5.06	14.77	1.54546	4.81724e-05	0.000416353	-	-	-	gi|290490270|gb|ADD31542.1|/1e-45/ATP synthase CF0 subunit IV protein [Dillenia indica]
Unigene9345_Taxus	24	72	7.15	20.86	1.54472	1.27827e-06	1.57553e-05	-	-	-	gi|1931652|gb|AAB65487.1|/1e-64/phosphatidylinositol-4-phosphate 5-kinase isolog; 89655-95590 [Arabidopsis thaliana]
Unigene1853_Taxus	114	342	33.96	99.07	1.54461	5.4623e-14	2.23058e-12	-	-	-	gi|15223391|ref|NP_174585.1|/1e-126/MATE efflux family protein [Arabidopsis thaliana]
Unigene30330_Taxus	19	57	5.66	16.51	1.54447	1.6985e-05	0.000164864	-	-	-	gi|226284507|gb|EEH40073.1|/5e-06/RING-14 protein [Paracoccidioides brasiliensis Pb01]
Unigene26030_Taxus	26	78	7.75	22.6	1.54405	4.56896e-07	6.14681e-06	-	-	-	gi|116788573|gb|ABK24926.1|/4e-12/unknown [Picea sitchensis]
Unigene20922_Taxus	40	120	11.92	34.76	1.54404	3.61158e-10	7.55535e-09	-	-	-	gi|32487575|emb|CAE04461.1|/1e-44/OSJNBa0029L02.2 [Oryza sativa (japonica cultivar-group)]
Unigene18227_Taxus	30	90	8.94	26.07	1.54404	5.88186e-08	9.16335e-07	-	-	-	gi|225677504|gb|EEH15788.1|/3e-10/glyoxylase [Paracoccidioides brasiliensis Pb03]
Unigene23099_Taxus	16	48	4.77	13.9	1.54302	8.13008e-05	0.000656373	-	-	-	-
Unigene3170_Taxus	186	556	55.41	161.06	1.53938	5.80424e-13	1.7544e-11	-	-	-	gi|42569425|ref|NP_180459.2|/1e-140/APK1B; ATP binding / kinase/ protein kinase/ protein serine/threonine kinase [Arabidopsis thaliana] >gi|119935890|gb|ABM06025.1| At2g28930 [Arabidopsis thaliana]
Unigene9197_Taxus	851	2541	253.54	736.08	1.53765	1.60405e-12	4.41141e-11	-	-	-	-
Unigene3151_Taxus	53	158	15.79	45.77	1.53539	7.77378e-13	2.26913e-11	-	-	-	gi|255678900|dbj|BAH94567.1|/3e-06/Os09g0416600 [Oryza sativa Japonica Group]
Unigene8073_Taxus	47	140	14	40.56	1.53463	1.54436e-11	3.71636e-10	-	-	-	gi|115449185|ref|NP_001048372.1|/1e-41/Os02g0793900 [Oryza sativa (japonica cultivar-group)] >gi|113537903|dbj|BAF10286.1| Os02g0793900 [Oryza sativa Japonica Group]
Unigene13098_Taxus	170	504	50.65	146	1.52733	3.2796e-13	1.05227e-11	-	-	-	-
Unigene36011_Taxus	26	77	7.75	22.31	1.52542	6.82006e-07	8.86553e-06	-	-	-	gi|255675537|dbj|BAH92701.1|/2e-09/Os04g0466600 [Oryza sativa Japonica Group]
Unigene33346_Taxus	21	62	6.26	17.96	1.52055	8.99982e-06	9.20532e-05	-	-	-	gi|145408629|ref|YP_001152253.1|/2e-13/ORF40x [Pinus koraiensis] >gi|145048878|gb|ABP35493.1| ORF40x [Pinus koraiensis]
Unigene6521_Taxus	16	47	4.77	13.62	1.51367	0.000121957	0.000933351	-	-	-	gi|30683597|ref|NP_188160.2|/9e-17/leucine-rich repeat family protein [Arabidopsis thaliana] >gi|21703129|gb|AAM74505.1| AT3g15410/MJK13_7 [Arabidopsis thaliana] >gi|24111377|gb|AAN46812.1| At3g15410/MJK13_7 [Arabidopsis thaliana]
Unigene6458_Taxus	27	79	8.04	22.88	1.50882	6.0713e-07	7.96907e-06	-	-	-	gi|21618252|gb|AAM67302.1|/7e-46/RAV-like protein [Arabidopsis thaliana]
Unigene33028_Taxus	76	222	22.64	64.31	1.50617	0	0	-	-	-	gi|75328831|sp|Q8GU92.1|PDR2_ORYSJ/5e-27/RecName: Full=Probable pleiotropic drug resistance protein 2 >gi|27368817|emb|CAD59566.1| PDR-like ABC transporter [Oryza sativa (japonica cultivar-group)] >gi|28144345|tpg|DAA00885.1| TPA_exp: PDR2 ABC transporter [Oryza sativa (japonica cultivar-group)]
Unigene36235_Taxus	37	108	11.02	31.29	1.50558	5.43668e-09	9.83407e-08	-	-	-	gi|255085798|ref|XP_002505330.1|/3e-27/cation-transporting p-type ATPase [Micromonas sp. RCC299] >gi|226520599|gb|ACO66588.1| cation-transporting p-type ATPase [Micromonas sp. RCC299]
Unigene1530_Taxus	48	140	14.3	40.56	1.50404	3.0452e-11	7.08546e-10	-	-	-	gi|68491823|ref|XP_710298.1|/1e-17/potential oxidoreductase [Candida albicans SC5314] >gi|46431477|gb|EAK91034.1| potential oxidoreductase [Candida albicans SC5314]
Unigene29724_Taxus	84	244	25.03	70.68	1.49764	0	0	GO:0016023//cytoplasmic membrane-bounded vesicle	GO:0016787//hydrolase activity	GO:0006629//lipid metabolic process	gi|32454820|gb|AAP83162.1|/5e-08/phospholipase A2 [Mirabilis jalapa]
Unigene16380_Taxus	21	61	6.26	17.67	1.49707	1.34112e-05	0.000133051	-	-	-	gi|89953439|gb|ABD83313.1|/2e-14/Fgenesh protein 60 [Beta vulgaris]
Unigene26985_Taxus	21	61	6.26	17.67	1.49707	1.34112e-05	0.000132969	-	-	-	-
Unigene18058_Taxus	59	171	17.58	49.54	1.49466	2.5513e-13	8.57735e-12	-	-	-	gi|6573770|gb|AAF17690.1|AC009243_17/1e-133/F28K19.28 [Arabidopsis thaliana]
Unigene15987_Taxus	118	342	35.16	99.07	1.49451	0	0	-	-	-	gi|226454526|gb|EEH51832.1|/4e-23/glycosyltransferase family 4 protein [Micromonas pusilla CCMP1545]
Unigene19391_Taxus	19	55	5.66	15.93	1.49287	3.79186e-05	0.000336913	-	-	-	gi|115464013|ref|NP_001055606.1|/6e-06/Os05g0427200 [Oryza sativa (japonica cultivar-group)] >gi|113579157|dbj|BAF17520.1| Os05g0427200 [Oryza sativa Japonica Group]
Unigene14475_Taxus	19	55	5.66	15.93	1.49287	3.79186e-05	0.000336728	GO:0005618//cell wall;GO:0009570//chloroplast stroma;GO:0005634//nucleus;GO:0048046//apoplast;GO:0009535//chloroplast thylakoid membrane	GO:0005515//protein binding;GO:0005524//ATP binding;GO:0003700//sequence-specific DNA binding transcription factor activity	GO:0042742//defense response to bacterium	gi|32481061|gb|AAP83927.1|/4e-10/Rubisco activase alpha form precursor [Deschampsia antarctica]
Unigene5092_Taxus	26	75	7.75	21.73	1.48742	1.50598e-06	1.82694e-05	GO:0016023//cytoplasmic membrane-bounded vesicle	-	-	gi|208081617|gb|ACD65509.2|/1e-142/beta-glucosidase D4 [Lotus japonicus]
Unigene18978_Taxus	41	118	12.21	34.18	1.48509	1.55513e-09	2.95165e-08	-	-	-	-
Unigene12662_Taxus	551	1586	164.16	459.43	1.48474	7.06102e-14	2.81935e-12	-	-	GO:0009409//response to cold	gi|193806744|sp|Q9LPK5.2|CML44_ARATH/1e-17/RecName: Full=Probable calcium-binding protein CML44; AltName: Full=Calmodulin-like protein 44
Unigene24133_Taxus	80	230	23.83	66.63	1.48339	0	0	-	-	-	-
Unigene9845_Taxus	23	66	6.85	19.12	1.48091	7.07024e-06	7.47274e-05	-	-	-	gi|115469166|ref|NP_001058182.1|/9e-29/Os06g0643900 [Oryza sativa (japonica cultivar-group)] >gi|19879917|gb|AAM00197.1|AF356352_1 acid phosphatase [Oryza sativa] >gi|51535476|dbj|BAD37373.1| acid phosphatase [Oryza sativa Japonica Group] >gi|51535510|dbj|BAD37429.1| acid phosphatase [Oryza sativa Japonica Group] >gi|113596222|dbj|BAF20096.1| Os06g0643900 [Oryza sativa Japonica Group]
Unigene34133_Taxus	242	692	72.1	200.46	1.47524	3.5083e-13	1.12342e-11	-	-	-	gi|48431269|gb|AAT44124.1|/1e-39/F3H-like protein [Saussurea medusa]
Unigene12666_Taxus	33	94	9.83	27.23	1.46993	9.11138e-08	1.37572e-06	-	-	-	gi|116055268|emb|CAL57664.1|/1e-08/Nuclear transport receptor exportin 4 (importin beta superfamily) (ISS) [Ostreococcus tauri]
Unigene12013_Taxus	257	731	76.57	211.76	1.46758	5.03154e-13	1.53519e-11	-	-	-	gi|222424172|dbj|BAH20045.1|/3e-23/AT4G19160 [Arabidopsis thaliana]
Unigene36072_Taxus	119	338	35.45	97.91	1.46567	0	0	-	-	-	gi|58265174|ref|XP_569743.1|/5e-33/Quinone oxidoreductase [Cryptococcus neoformans var. neoformans JEC21]
Unigene15498_Taxus	25	71	7.45	20.57	1.46523	3.72686e-06	4.18521e-05	-	-	-	gi|115454813|ref|NP_001051007.1|/4e-63/Os03g0702000 [Oryza sativa (japonica cultivar-group)]
Unigene21065_Taxus	43	122	12.81	35.34	1.46403	1.22196e-09	2.36933e-08	-	-	-	gi|119496085|ref|XP_001264816.1|/2e-37/RNP domain protein [Neosartorya fischeri NRRL 181] >gi|119412978|gb|EAW22919.1| RNP domain protein [Neosartorya fischeri NRRL 181]
Unigene4946_Taxus	18	51	5.36	14.77	1.46236	9.48822e-05	0.000751391	-	GO:0004672//protein kinase activity;GO:0000166//nucleotide binding	-	gi|224551521|gb|ACN54198.1|/5e-72/mitogen activated protein kinase kinase [Salicornia brachiata]
Unigene20681_Taxus	18	51	5.36	14.77	1.46236	9.48822e-05	0.000751023	-	-	-	gi|255677902|dbj|BAH93995.1|/1e-12/Os07g0571500 [Oryza sativa Japonica Group]
Unigene18428_Taxus	59	167	17.58	48.38	1.46048	1.19527e-12	3.33828e-11	-	-	-	gi|116060733|emb|CAL57211.1|/2e-36/syntaxin (ISS) [Ostreococcus tauri]
Unigene15078_Taxus	40	113	11.92	32.73	1.45723	5.59448e-09	1.00632e-07	-	-	-	gi|195608202|gb|ACG25931.1|/8e-20/S-adenosylmethionine-dependent methyltransferase [Zea mays]
Unigene20555_Taxus	74	209	22.05	60.54	1.45711	0	0	-	-	-	gi|5815236|gb|AAD52610.1|/5e-93/splicing factor SR1B [Arabidopsis thaliana]
Unigene26806_Taxus	45	127	13.41	36.79	1.456	6.51442e-10	1.30701e-08	-	-	-	-
Unigene22109_Taxus	39	110	11.62	31.86	1.45514	9.29482e-09	1.62143e-07	-	-	-	gi|42570080|ref|NP_683294.2|/3e-09/phosphoglycerate/bisphosphoglycerate mutase family protein [Arabidopsis thaliana]
Unigene14314_Taxus	87	245	25.92	70.97	1.45314	0	0	-	-	-	gi|115455157|ref|NP_001051179.1|/3e-09/Os03g0734300 [Oryza sativa (japonica cultivar-group)] >gi|108710930|gb|ABF98725.1| type II proteinase inhibitor family protein, expressed [Oryza sativa (japonica cultivar-group)] >gi|113549650|dbj|BAF13093.1| Os03g0734300 [Oryza sativa Japonica Group]
Unigene29021_Taxus	32	90	9.53	26.07	1.45184	2.23398e-07	3.16337e-06	-	-	-	-
Unigene6060_Taxus	36	101	10.73	29.26	1.44728	4.27068e-08	6.79068e-07	-	-	-	gi|113926847|emb|CAJ53835.1|/4e-06/luminidependens [Arabidopsis thaliana]
Unigene5687_Taxus	56	157	16.68	45.48	1.44711	7.93432e-12	1.97394e-10	-	-	-	-
Unigene20172_Taxus	39	109	11.62	31.58	1.4424	1.36305e-08	2.32019e-07	GO:0016020//membrane;GO:0005739//mitochondrion	-	GO:0006810//transport	gi|30696976|ref|NP_851209.1|/1e-114/ATCNGC5 (CYCLIC NUCLEOTIDE GATED CHANNEL 5); calmodulin binding / cyclic nucleotide binding / potassium channel [Arabidopsis thaliana] >gi|42568613|ref|NP_200602.2| ATCNGC5 (CYCLIC NUCLEOTIDE GATED CHANNEL 5); calmodulin binding / cyclic nucleotide binding / potassium channel [Arabidopsis thaliana] >gi|38503077|sp|Q8RWS9.1|CNGC5_ARATH RecName: Full=Probable cyc…
Unigene17758_Taxus	24	67	7.15	19.41	1.44078	9.1978e-06	9.39593e-05	-	-	-	-
Unigene22682_Taxus	19	53	5.66	15.35	1.43936	8.32756e-05	0.000670308	-	-	-	-
Unigene13185_Taxus	55	153	16.39	44.32	1.43514	1.91456e-11	4.55969e-10	-	-	-	gi|50422463|ref|XP_459798.1|/1e-20/DhOBP1 [Debaryomyces hansenii CBS767]
Unigene653_Taxus	201	558	59.88	161.64	1.43264	0	0	-	-	-	gi|116060871|emb|CAL57349.1|/7e-64/Predicted K+/H+-antiporter (ISS) [Ostreococcus tauri]
Unigene36141_Taxus	57	158	16.98	45.77	1.43057	1.02638e-11	2.51478e-10	-	-	-	gi|108707722|gb|ABF95517.1|/1e-129/AMP-binding enzyme family protein, expressed [Oryza sativa (japonica cultivar-group)]
Unigene35660_Taxus	52	144	15.49	41.71	1.42906	8.69518e-11	1.93677e-09	-	-	-	gi|162463869|ref|NP_001105979.1|/6e-72/tassel seed1 [Zea mays] >gi|84626293|gb|ABC59691.1| lipoxygenase [Zea mays]
Unigene6034_Taxus	47	130	14	37.66	1.42761	7.41958e-10	1.47579e-08	-	-	-	gi|88770678|gb|ABD51942.1|/4e-83/chloroplast uroporphyrinogen decarboxylase [Guillardia theta]
Unigene11002_Taxus	34	94	10.13	27.23	1.42656	1.73158e-07	2.49123e-06	-	-	-	gi|226459950|gb|EEH57245.1|/1e-05/set domain protein [Micromonas pusilla CCMP1545]
Unigene1283_Taxus	34	94	10.13	27.23	1.42656	1.73158e-07	2.48901e-06	-	-	-	-
Unigene5283_Taxus	55	152	16.39	44.03	1.42567	2.7939e-11	6.5195e-10	-	-	-	gi|15229439|ref|NP_191906.1|/1e-102/scpl40 (serine carboxypeptidase-like 40); serine-type carboxypeptidase [Arabidopsis thaliana] >gi|125987782|sp|Q0WRX3.2|SCP40_ARATH RecName: Full=Serine carboxypeptidase-like 40; Flags: Precursor >gi|7573330|emb|CAB87800.1| serin carboxypeptidase-like protein [Arabidopsis thaliana] >gi|21593182|gb|AAM65131.1| serin carboxypeptidase-like protein [Arabidopsis tha…
Unigene22672_Taxus	98	270	29.2	78.21	1.42138	0	0	-	-	-	-
Unigene19021_Taxus	28	77	8.34	22.31	1.41957	2.53452e-06	2.94226e-05	-	-	-	gi|224131780|ref|XP_002328106.1|/2e-06/f-box family protein [Populus trichocarpa] >gi|222837621|gb|EEE75986.1| f-box family protein [Populus trichocarpa]
Unigene12714_Taxus	51	140	15.19	40.56	1.41694	2.09576e-10	4.51272e-09	-	-	-	gi|211953289|gb|ACJ13806.1|/6e-29/necrotic spotted lesions 1 [Helianthus annuus]
Unigene6009_Taxus	23	63	6.85	18.25	1.41372	2.26272e-05	0.000213231	-	-	-	gi|116786536|gb|ABK24148.1|/6e-12/unknown [Picea sitchensis]
Unigene13776_Taxus	19	52	5.66	15.06	1.41185	0.000122615	0.000937496	-	-	-	-
Unigene33241_Taxus	19	52	5.66	15.06	1.41185	0.000122615	0.000937053	-	-	-	-
Unigene3448_Taxus	182	498	54.22	144.26	1.41177	0	0	-	-	-	gi|67515338|gb|AAY68198.1|/3e-36/RNA polymerase IV second largest subunit [Rhododendron macrophyllum]
Unigene4263_Taxus	68	186	20.26	53.88	1.41112	1.96509e-13	6.79007e-12	-	-	-	-
Unigene19969_Taxus	22	60	6.55	17.38	1.40786	3.79308e-05	0.000336651	-	-	-	-
Unigene10174_Taxus	39	106	11.62	30.71	1.4021	4.2402e-08	6.74885e-07	-	-	-	gi|183579809|emb|CAQ42956.1|/0.0/phosphate transporter [Medicago truncatula]
Unigene12207_Taxus	21	57	6.26	16.51	1.39911	6.36432e-05	0.000532423	-	-	-	gi|115441655|ref|NP_001045107.1|/2e-17/Os01g0900900 [Oryza sativa (japonica cultivar-group)] >gi|113534638|dbj|BAF07021.1| Os01g0900900 [Oryza sativa Japonica Group]
Unigene15419_Taxus	24	65	7.15	18.83	1.39702	1.97706e-05	0.000188508	-	-	-	gi|115487706|ref|NP_001066340.1|/1e-06/Os12g0190200 [Oryza sativa (japonica cultivar-group)] >gi|113648847|dbj|BAF29359.1| Os12g0190200 [Oryza sativa Japonica Group]
Unigene31622_Taxus	27	73	8.04	21.15	1.39539	6.18052e-06	6.58834e-05	-	-	-	-
Unigene8016_Taxus	27	73	8.04	21.15	1.39539	6.18052e-06	6.584e-05	-	-	-	gi|226530852|ref|NP_001151952.1|/6e-55/LOC100285589 [Zea mays] >gi|195642064|gb|ACG40500.1| protein kinase APK1A [Zea mays] >gi|195651321|gb|ACG45128.1| protein kinase APK1A [Zea mays]
Unigene6741_Taxus	139	376	41.41	108.92	1.39522	1.43441e-13	5.20085e-12	-	-	-	-
Unigene33026_Taxus	227	613	67.63	177.57	1.39265	0	0	-	-	-	gi|38261495|gb|AAR15893.1|/2e-36/chitinase [Oryza sativa]
Unigene30950_Taxus	29	78	8.64	22.6	1.38722	3.23582e-06	3.67203e-05	-	-	-	gi|71151963|sp|Q8L725.1|MTPC1_ARATH/9e-18/RecName: Full=Metal tolerance protein C1; Short=AtMTPc1; AltName: Full=AtMTP6 >gi|30387579|gb|AAP31955.1| At2g47830 [Arabidopsis thaliana]
Unigene18672_Taxus	32	86	9.53	24.91	1.38618	1.01919e-06	1.27961e-05	-	-	-	gi|20532182|sp|Q9P8P7.1|NEP1_CANAL/2e-42/RecName: Full=Nucleolar essential protein 1 >gi|7021398|gb|AAF35325.1|AF222909_1 Ylr186 [Candida albicans]
Unigene33807_Taxus	57	153	16.98	44.32	1.38412	6.6077e-11	1.49445e-09	-	-	-	gi|224284413|gb|ACN39941.1|/2e-08/unknown [Picea sitchensis]
Unigene13288_Taxus	248	664	73.89	192.35	1.38028	4.61852e-14	1.89559e-12	-	-	-	-
Unigene16008_Taxus	31	83	9.24	24.04	1.37947	1.69591e-06	2.03748e-05	-	-	-	gi|226502272|ref|NP_001149525.1|/3e-06/ZIM motif family protein [Zea mays] >gi|195627786|gb|ACG35723.1| ZIM motif family protein [Zea mays]
Unigene28720_Taxus	138	369	41.11	106.89	1.37857	1.52101e-13	5.46582e-12	-	-	-	-
Unigene35898_Taxus	488	1303	145.39	377.45	1.37636	1.13398e-12	3.20028e-11	-	-	-	gi|115459848|ref|NP_001053524.1|/5e-66/Os04g0556300 [Oryza sativa (japonica cultivar-group)] >gi|21360380|gb|AAM47493.1| glutathione peroxidase 1 [Oryza sativa] >gi|113565095|dbj|BAF15438.1| Os04g0556300 [Oryza sativa Japonica Group]
Unigene35292_Taxus	94	251	28.01	72.71	1.37621	0	0	-	-	-	gi|50543208|ref|XP_499770.1|/2e-18/YALI0A04983p [Yarrowia lipolytica] >gi|49645635|emb|CAG83695.1| YALI0A04983p [Yarrowia lipolytica]
Unigene5148_Taxus	30	80	8.94	23.17	1.37391	2.82298e-06	3.25609e-05	-	-	-	gi|145358511|ref|NP_198199.2|/1e-112/transporter [Arabidopsis thaliana] >gi|91806916|gb|ABE66185.1| proton-dependent oligopeptide transport family protein [Arabidopsis thaliana]
Unigene17147_Taxus	184	490	54.82	141.94	1.37251	2.78e-13	9.11874e-12	-	-	-	gi|116784684|gb|ABK23437.1|/6e-06/unknown [Picea sitchensis]
Unigene23331_Taxus	196	520	58.39	150.63	1.36722	1.17906e-13	4.37305e-12	-	-	-	-
Unigene10307_Taxus	26	69	7.75	19.99	1.36701	1.50125e-05	0.000146953	-	-	-	gi|240275918|gb|EER39431.1|/2e-12/serine/threonine protein kinase RIO1 [Ajellomyces capsulatus H143]
Unigene30417_Taxus	204	541	60.78	156.72	1.36652	1.55653e-13	5.56873e-12	-	-	-	gi|164519779|gb|ABY59947.1|/2e-09/nectar protein 1 [Jacaranda mimosifolia]
Unigene3238_Taxus	37	98	11.02	28.39	1.36526	2.45522e-07	3.4615e-06	-	-	-	gi|115456802|ref|NP_001052001.1|/1e-105/Os04g0103700 [Oryza sativa (japonica cultivar-group)] >gi|21741575|emb|CAD39337.1| OSJNBa0094O15.5 [Oryza sativa (japonica cultivar-group)] >gi|113563572|dbj|BAF13915.1| Os04g0103700 [Oryza sativa Japonica Group]
Unigene26700_Taxus	76	201	22.64	58.23	1.36289	1.12133e-13	4.1781e-12	-	-	-	gi|38481843|gb|AAR21106.1|/2e-08/hydroxylase [Taxus wallichiana var. chinensis]
Unigene5827_Taxus	42	111	12.51	32.15	1.36174	4.1063e-08	6.56805e-07	-	-	-	gi|118490015|gb|ABK96801.1|/1e-39/ACRE 276-like protein [Solanum tuberosum]
Unigene31117_Taxus	25	66	7.45	19.12	1.35977	2.50646e-05	0.000232275	-	-	-	gi|261193453|ref|XP_002623132.1|/1e-06/viral protein TPX [Ajellomyces dermatitidis SLH14081] >gi|239588737|gb|EEQ71380.1| viral protein TPX [Ajellomyces dermatitidis SLH14081]
Unigene1056_Taxus	22	58	6.55	16.8	1.35889	8.074e-05	0.000652171	-	-	-	gi|77548387|gb|ABA91184.1|/7e-21/hydrolase, alpha/beta fold family protein, expressed [Oryza sativa (japonica cultivar-group)] >gi|77548388|gb|ABA91185.1| hydrolase, alpha/beta fold family protein, expressed [Oryza sativa (japonica cultivar-group)] >gi|77548389|gb|ABA91186.1| hydrolase, alpha/beta fold family protein, expressed [Oryza sativa (japonica cultivar-group)]
Unigene14127_Taxus	24	63	7.15	18.25	1.35188	4.18712e-05	0.00036739	-	-	-	-
Unigene19047_Taxus	53	139	15.79	40.27	1.35069	1.01875e-09	1.98963e-08	-	-	-	gi|202953415|emb|CAG89544.2|/5e-18/DEHA2F18766p [Debaryomyces hansenii]
Unigene17063_Taxus	34	89	10.13	25.78	1.34762	1.12077e-06	1.39953e-05	-	-	-	gi|13129479|gb|AAK13137.1|AC083945_12/5e-06/Hypothetical protein [Oryza sativa Japonica Group]
Unigene27041_Taxus	92	240	27.41	69.52	1.34273	0	0	-	-	-	gi|239613823|gb|EEQ90810.1|/1e-06/glycerol kinase [Ajellomyces dermatitidis ER-3]
Unigene31177_Taxus	38	99	11.32	28.68	1.34117	3.08396e-07	4.2955e-06	-	-	-	gi|116792940|gb|ABK26559.1|/7e-13/unknown [Picea sitchensis]
Unigene16437_Taxus	76	198	22.64	57.36	1.34117	3.76144e-13	1.1857e-11	-	-	-	gi|3342211|gb|AAC50047.1|/3e-35/Pti4 [Solanum lycopersicum]
Unigene34603_Taxus	280	729	83.42	211.18	1.34001	0	0	-	-	-	gi|115482790|ref|NP_001064988.1|/5e-13/Os10g0501900 [Oryza sativa (japonica cultivar-group)] >gi|78708867|gb|ABB47842.1| expressed protein [Oryza sativa (japonica cultivar-group)] >gi|113639597|dbj|BAF26902.1| Os10g0501900 [Oryza sativa Japonica Group]
Unigene30323_Taxus	42	109	12.51	31.58	1.33593	8.51722e-08	1.29083e-06	-	-	-	-
Unigene16100_Taxus	37	96	11.02	27.81	1.33548	5.10658e-07	6.83597e-06	-	-	-	-
Unigene34255_Taxus	59	153	17.58	44.32	1.33402	2.16248e-10	4.65019e-09	-	-	-	gi|241865204|gb|ACS68680.1|/1e-16/lecithine cholesterol acyltransferase-like protein [Sonneratia alba]
Unigene31808_Taxus	303	784	90.27	227.11	1.33107	1.75415e-13	6.19354e-12	-	-	-	gi|255677778|dbj|BAF21595.2|/2e-10/Os07g0491900 [Oryza sativa Japonica Group]
Unigene36392_Taxus	38	98	11.32	28.39	1.32651	4.43368e-07	5.97974e-06	-	-	-	gi|15225945|ref|NP_182147.1|/3e-07/BAG6 (BCL-2-ASSOCIATED ATHANOGENE 6); calmodulin binding / protein binding [Arabidopsis thaliana]
Unigene14213_Taxus	33	85	9.83	24.62	1.32457	2.67734e-06	3.09694e-05	-	-	-	gi|224143196|ref|XP_002336005.1|/1e-176/amino acid permease [Populus trichocarpa] >gi|222838437|gb|EEE76802.1| amino acid permease [Populus trichocarpa]
Unigene13961_Taxus	26	67	7.75	19.41	1.32453	3.14282e-05	0.000284084	-	-	-	gi|15228851|ref|NP_191179.1|/4e-92/amino acid transporter family protein [Arabidopsis thaliana] >gi|20453045|gb|AAM19768.1| AT3g56200/F18O21_160 [Arabidopsis thaliana]
Unigene31656_Taxus	122	314	36.35	90.96	1.32328	2.77556e-14	1.16279e-12	-	-	-	gi|226491724|ref|NP_001151279.1|/3e-19/transposon protein Mutator sub-class [Zea mays] >gi|195645492|gb|ACG42214.1| transposon protein Mutator sub-class [Zea mays]
Unigene27256_Taxus	131	337	39.03	97.62	1.32259	6.39488e-14	2.58529e-12	-	-	-	-
Unigene27044_Taxus	100	257	29.79	74.45	1.32144	1.86517e-14	8.00046e-13	-	-	-	-
Unigene33535_Taxus	171	439	50.95	127.17	1.3196	3.1597e-13	1.01784e-11	-	-	-	gi|115334817|gb|ABI94024.1|/2e-37/(iso)flavonoid glycosyltransferase [Medicago truncatula]
Unigene17174_Taxus	60	154	17.88	44.61	1.31902	2.691e-10	5.71829e-09	-	-	-	gi|108862482|gb|ABA97463.2|/3e-12/expressed protein [Oryza sativa (japonica cultivar-group)]
Unigene26305_Taxus	91	233	27.11	67.5	1.31606	0	0	GO:0016023//cytoplasmic membrane-bounded vesicle	-	-	gi|195629394|gb|ACG36338.1|/8e-08/aldose 1-epimerase [Zea mays]
Unigene25324_Taxus	1532	3923	456.42	1136.42	1.31606	2.41874e-12	6.51891e-11	-	-	-	-
Unigene13962_Taxus	38	97	11.32	28.1	1.3117	6.35736e-07	8.31755e-06	-	-	-	gi|115451799|ref|NP_001049500.1|/9e-06/Os03g0238600 [Oryza sativa (japonica cultivar-group)] >gi|113547971|dbj|BAF11414.1| Os03g0238600 [Oryza sativa Japonica Group]
Unigene8694_Taxus	58	148	17.28	42.87	1.31087	7.27298e-10	1.4502e-08	-	-	-	gi|115441075|ref|NP_001044817.1|/3e-11/Os01g0850900 [Oryza sativa (japonica cultivar-group)] >gi|20805177|dbj|BAB92846.1| SOUL heme-binding protein-like [Oryza sativa Japonica Group] >gi|113534348|dbj|BAF06731.1| Os01g0850900 [Oryza sativa Japonica Group]
Unigene34422_Taxus	267	681	79.55	197.27	1.31024	6.4948e-13	1.92006e-11	-	-	-	gi|1175703|sp|P46314.1|YCF23_ANTSP/4e-09/RecName: Full=Uncharacterized protein ycf23
Unigene984_Taxus	86	219	25.62	63.44	1.30812	0	0	GO:0005739//mitochondrion;GO:0009536//plastid	-	-	gi|226282247|gb|EEH37813.1|/3e-29/ATP-dependent RNA helicase DED1 [Paracoccidioides brasiliensis Pb01]
Unigene27493_Taxus	108	275	32.18	79.66	1.30769	0	0	-	-	-	gi|15233171|ref|NP_191723.1|/4e-06/AGP20 [Arabidopsis thaliana] >gi|75183616|sp|Q9M373.1|AGP20_ARATH RecName: Full=Arabinogalactan peptide 20; Short=AG-peptide 20; Flags: Precursor >gi|98960995|gb|ABF58981.1| At3g61640 [Arabidopsis thaliana]
Unigene35699_Taxus	883	2248	263.07	651.2	1.30765	1.86295e-13	6.49264e-12	-	-	-	gi|125661837|gb|ABN49927.1|/2e-51/hemoglobin [Myrica gale]
Unigene15412_Taxus	59	150	17.58	43.45	1.30542	6.31278e-10	1.26812e-08	-	-	-	gi|145342460|ref|XP_001416200.1|/2e-10/Phosphatidic acid Phosphatase-related protein [Ostreococcus lucimarinus CCE9901] >gi|144576425|gb|ABO94493.1| Phosphatidic acid Phosphatase-related protein [Ostreococcus lucimarinus CCE9901]
Unigene10566_Taxus	24	61	7.15	17.67	1.30529	8.73072e-05	0.000698587	-	-	-	-
Unigene24506_Taxus	100	254	29.79	73.58	1.30449	1.93179e-14	8.24247e-13	GO:0016023//cytoplasmic membrane-bounded vesicle	-	-	gi|195607360|gb|ACG25510.1|/2e-15/beta-glucosidase [Zea mays]
Unigene18315_Taxus	39	99	11.62	28.68	1.30343	5.50542e-07	7.29739e-06	-	-	-	gi|2497224|sp|Q04867.1|YM91_YEAST/5e-08/RecName: Full=Uncharacterized protein YMR310C
Unigene17455_Taxus	41	104	12.21	30.13	1.30314	2.88748e-07	4.03573e-06	-	-	-	gi|116055006|emb|CAL57083.1|/5e-34/RNA-binding protein RBM5 and related proteins, contain G-patch and RRM domains (ISS) [Ostreococcus tauri]
Unigene28610_Taxus	28	71	8.34	20.57	1.30242	2.34774e-05	0.000219961	-	-	-	gi|38707448|dbj|BAC65128.2|/2e-30/short chain alcohol dehydrogenase-like protein [Daucus carota]
Unigene33113_Taxus	49	124	14.6	35.92	1.29882	2.2048e-08	3.63444e-07	-	GO:0005488//binding	-	gi|160213480|gb|ABX11005.1|/8e-21/ZCN3 [Zea mays]
Unigene17618_Taxus	93	235	27.71	68.08	1.29682	3.28626e-14	1.36964e-12	-	-	-	gi|213402885|ref|XP_002172215.1|/1e-117/peroxisomal-coenzyme A synthetase [Schizosaccharomyces japonicus yFS275] >gi|212000262|gb|EEB05922.1| peroxisomal-coenzyme A synthetase [Schizosaccharomyces japonicus yFS275]
Unigene10265_Taxus	65	164	19.37	47.51	1.29441	1.32605e-10	2.91749e-09	-	-	-	gi|34393273|dbj|BAC83183.1|/1e-09/galactosyltransferase family-like protein [Oryza sativa Japonica Group]
Unigene23772_Taxus	135	340	40.22	98.49	1.29206	1.85851e-13	6.5052e-12	-	-	-	-
Unigene31345_Taxus	752	1889	224.04	547.21	1.28834	2.212e-12	6.02193e-11	-	-	-	gi|9843639|emb|CAC03598.1|/4e-22/Rieske FeS protein [Arabidopsis thaliana]
Unigene5008_Taxus	57	143	16.98	41.42	1.28649	2.4216e-09	4.50629e-08	-	-	-	gi|242213272|ref|XP_002472465.1|/2e-50/N-acetylhexosaminidase [Postia placenta Mad-698-R] >gi|220728447|gb|EED82341.1| N-acetylhexosaminidase [Postia placenta Mad-698-R]
Unigene17631_Taxus	55	138	16.39	39.98	1.28646	4.59076e-09	8.36947e-08	-	-	-	gi|115447863|ref|NP_001047711.1|/3e-06/Os02g0673100 [Oryza sativa (japonica cultivar-group)] >gi|50251239|dbj|BAD27825.1| aluminum-activated malate transporter-like [Oryza sativa Japonica Group] >gi|50253199|dbj|BAD29455.1| aluminum-activated malate transporter-like [Oryza sativa Japonica Group] >gi|113537242|dbj|BAF09625.1| Os02g0673100 [Oryza sativa Japonica Group]
Unigene18762_Taxus	71	178	21.15	51.56	1.28559	2.7762e-11	6.48756e-10	-	-	-	gi|115469776|ref|NP_001058487.1|/3e-14/Os06g0701900 [Oryza sativa (japonica cultivar-group)]
Unigene19740_Taxus	184	461	54.82	133.54	1.2845	2.78e-13	9.15588e-12	-	-	-	gi|224116690|ref|XP_002317367.1|/1e-60/global transcription factor group [Populus trichocarpa] >gi|222860432|gb|EEE97979.1| global transcription factor group [Populus trichocarpa]
Unigene31597_Taxus	24	60	7.15	17.38	1.28141	0.000125307	0.00095627	-	-	-	gi|115473167|ref|NP_001060182.1|/3e-07/Os07g0598400 [Oryza sativa (japonica cultivar-group)] >gi|113611718|dbj|BAF22096.1| Os07g0598400 [Oryza sativa Japonica Group]
Unigene12175_Taxus	30	75	8.94	21.73	1.28134	1.74704e-05	0.000168665	-	-	-	-
Unigene18185_Taxus	30	75	8.94	21.73	1.28134	1.74704e-05	0.000168564	-	-	-	gi|186500120|ref|NP_001118301.1|/1e-111/MGDC; 1,2-diacylglycerol 3-beta-galactosyltransferase [Arabidopsis thaliana]
Unigene23380_Taxus	111	277	33.07	80.24	1.2788	0	0	-	-	-	-
Unigene36016_Taxus	75	187	22.34	54.17	1.27786	1.09384e-11	2.67601e-10	-	-	-	gi|79325958|ref|NP_001031763.1|/3e-83/ABC1 family protein [Arabidopsis thaliana]
Unigene35628_Taxus	119	296	35.45	85.75	1.27435	0	0	-	-	-	gi|116792458|gb|ABK26374.1|/4e-06/unknown [Picea sitchensis]
Unigene35790_Taxus	37	92	11.02	26.65	1.27401	2.13864e-06	2.51703e-05	-	-	-	gi|255675993|dbj|BAH92932.1|/1e-06/Os05g0131300 [Oryza sativa Japonica Group]
Unigene15341_Taxus	282	701	84.02	203.07	1.27317	6.19282e-13	1.84427e-11	-	-	-	gi|4836897|gb|AAD30600.1|AC007369_10/1e-33/Hypothetical protein [Arabidopsis thaliana]
Unigene8054_Taxus	33	82	9.83	23.75	1.27266	7.84196e-06	8.16038e-05	-	-	-	gi|115462947|ref|NP_001055073.1|/2e-31/Os05g0275000 [Oryza sativa (japonica cultivar-group)] >gi|113578624|dbj|BAF16987.1| Os05g0275000 [Oryza sativa Japonica Group]
Unigene30906_Taxus	200	497	59.59	143.97	1.27263	0	0	-	-	-	-
Unigene13107_Taxus	56	139	16.68	40.27	1.27159	5.63452e-09	1.01127e-07	-	-	-	gi|115465833|ref|NP_001056516.1|/6e-12/Os05g0595500 [Oryza sativa (japonica cultivar-group)] >gi|113580067|dbj|BAF18430.1| Os05g0595500 [Oryza sativa Japonica Group]
Unigene10601_Taxus	27	67	8.04	19.41	1.27153	5.57754e-05	0.000474707	-	-	-	gi|38567899|emb|CAE03654.2|/1e-24/OSJNBa0060N03.19 [Oryza sativa (japonica cultivar-group)]
Unigene21106_Taxus	25	62	7.45	17.96	1.26948	0.000107736	0.000837995	-	-	-	gi|6324191|ref|NP_014261.1|/3e-51/CAP (cyclase-associated protein) subunit of adenylyl cyclase complex; N-terminus binds adenylyl cyclase and facilitates activation by RAS; C-terminus binds ADP-actin monomers, facilitating regulation of actin dynamics and cell morphogenesis [Saccharomyces cerevisiae] >gi|134897|sp|P17555.1|CAP_YEAST RecName: Full=Adenylyl cyclase-associated protein; Short=CAP >gi…
Unigene35900_Taxus	84	207	25.03	59.96	1.26034	1.47193e-12	4.0758e-11	-	-	-	gi|2191197|gb|AAB61082.1|/6e-06/contains similarity to Synechococcus PCC7942 chromosomal region used as basis of neutral siteII recombinational cloning vector (PID:g1174192) [Arabidopsis thaliana]
Unigene6147_Taxus	37	91	11.02	26.36	1.25823	3.038e-06	3.47191e-05	-	-	-	gi|115441843|ref|NP_001045201.1|/5e-80/Os01g0917400 [Oryza sativa (japonica cultivar-group)]
Unigene25703_Taxus	37	91	11.02	26.36	1.25823	3.038e-06	3.46946e-05	-	-	-	-
Unigene10600_Taxus	44	108	13.11	31.29	1.25503	3.76158e-07	5.15933e-06	-	-	-	-
Unigene7685_Taxus	47	115	14	33.31	1.25053	1.70229e-07	2.45345e-06	-	-	-	gi|226498852|ref|NP_001150448.1|/6e-06/plastid-lipid-associated protein 2 [Zea mays] >gi|195639346|gb|ACG39141.1| plastid-lipid-associated protein 2 [Zea mays]
Unigene31884_Taxus	81	198	24.13	57.36	1.24922	6.58074e-12	1.65759e-10	-	-	-	-
Unigene19815_Taxus	43	105	12.81	30.42	1.24775	6.1765e-07	8.09402e-06	-	-	-	gi|115485557|ref|NP_001067922.1|/1e-06/Os11g0488900 [Oryza sativa (japonica cultivar-group)]
Unigene13011_Taxus	109	266	32.47	77.06	1.24687	0	0	-	-	-	gi|116057903|emb|CAL54106.1|/1e-08/OTU (ovarian tumor)-like cysteine protease (ISS) [Ostreococcus tauri]
Unigene6968_Taxus	166	405	49.46	117.32	1.24611	1.66311e-13	5.89785e-12	-	-	-	-
Unigene33771_Taxus	32	78	9.53	22.6	1.24577	1.84001e-05	0.000176796	-	-	-	-
Unigene3414_Taxus	131	319	39.03	92.41	1.24347	6.39488e-14	2.59177e-12	-	-	-	gi|255671151|dbj|BAH91834.1|/4e-08/Os02g0664400 [Oryza sativa Japonica Group]
Unigene11046_Taxus	99	241	29.49	69.81	1.24321	4.81836e-14	1.9726e-12	-	-	-	gi|212542297|ref|XP_002151303.1|/4e-09/vacuolar protein sorting-associated protein vps13 [Penicillium marneffei ATCC 18224] >gi|210066210|gb|EEA20303.1| vacuolar protein sorting-associated protein vps13 [Penicillium marneffei ATCC 18224]
Unigene17831_Taxus	67	163	19.96	47.22	1.24229	5.6145e-10	1.1406e-08	-	-	-	gi|115454045|ref|NP_001050623.1|/2e-79/Os03g0602300 [Oryza sativa (japonica cultivar-group)] >gi|62510495|sp|Q8GSQ1.1|C85A1_ORYSJ RecName: Full=Cytochrome P450 85A1; AltName: Full=C6-oxidase; AltName: Full=Dwarf protein; AltName: Full=OsDWARF >gi|27127269|dbj|BAC45000.1| cytochrome P450 [Oryza sativa Japonica Group] >gi|50838910|gb|AAT81671.1| cytochrome P450 [Oryza sativa Japonica Group] >gi|113…
Unigene15427_Taxus	67	163	19.96	47.22	1.24229	5.6145e-10	1.13917e-08	-	-	-	gi|224118022|ref|XP_002331538.1|/3e-20/acyl:coa ligase acetate-coa synthetase-like protein [Populus trichocarpa] >gi|222873762|gb|EEF10893.1| acyl:coa ligase acetate-coa synthetase-like protein [Populus trichocarpa]
Unigene19838_Taxus	44	107	13.11	31	1.2416	5.31714e-07	7.07683e-06	-	-	-	gi|238844804|gb|EEQ34466.1|/1e-96/methylthioribose-1-phosphate isomerase [Microsporum canis CBS 113480]
Unigene33158_Taxus	535	1301	159.39	376.87	1.24151	0	0	GO:0016023//cytoplasmic membrane-bounded vesicle	GO:0005515//protein binding;GO:0004197//cysteine-type endopeptidase activity	GO:0006508//proteolysis	gi|94420703|gb|ABF18679.1|/9e-38/cysteine protease [Medicago sativa]
Unigene21119_Taxus	65	158	19.37	45.77	1.24058	1.06253e-09	2.07264e-08	-	-	-	gi|115478318|ref|NP_001062754.1|/3e-87/Os09g0278300 [Oryza sativa (japonica cultivar-group)] >gi|113630987|dbj|BAF24668.1| Os09g0278300 [Oryza sativa Japonica Group]
Unigene5265_Taxus	70	170	20.85	49.25	1.24008	2.56076e-10	5.47028e-09	-	-	-	gi|108864483|gb|ABA94163.2|/6e-14/Protein kinase domain containing protein, expressed [Oryza sativa (japonica cultivar-group)]
Unigene12522_Taxus	26	63	7.75	18.25	1.23563	0.000131619	0.000996915	-	-	-	gi|255674303|dbj|BAF11258.2|/9e-22/Os03g0210800 [Oryza sativa Japonica Group]
Unigene22433_Taxus	124	300	36.94	86.9	1.23417	1.11022e-13	4.14629e-12	-	-	-	-
Unigene33628_Taxus	31	75	9.24	21.73	1.23372	3.0358e-05	0.000275025	-	-	-	gi|116783723|gb|ABK23062.1|/8e-26/unknown [Picea sitchensis]
Unigene17445_Taxus	29	70	8.64	20.28	1.23095	5.84348e-05	0.000495516	-	-	-	gi|28950733|gb|AAO63290.1|/5e-06/At5g57910 [Arabidopsis thaliana]
Unigene852_Taxus	46	111	13.7	32.15	1.23064	3.93558e-07	5.37519e-06	-	GO:0004553//hydrolase activity, hydrolyzing O-glycosyl compounds	-	gi|115438633|ref|NP_001043596.1|/4e-22/Os01g0619800 [Oryza sativa (japonica cultivar-group)] >gi|113533127|dbj|BAF05510.1| Os01g0619800 [Oryza sativa Japonica Group]
Unigene1499_Taxus	80	193	23.83	55.91	1.23033	2.09382e-11	4.95017e-10	-	-	-	gi|215415833|dbj|BAG85147.1|/7e-31/Nod factor receptor protein [Glycine soja]
Unigene7081_Taxus	143	345	42.6	99.94	1.23021	0	0	-	-	-	gi|79325155|ref|NP_001031662.1|/3e-14/PUP8 (ARABIDOPSIS THALIANA PURINE PERMEASE 8); purine transmembrane transporter [Arabidopsis thaliana] >gi|122230053|sp|Q0WRB9.1|PUP8_ARATH RecName: Full=Probable purine permease 8; Short=AtPUP8
Unigene10049_Taxus	44	106	13.11	30.71	1.22804	7.4971e-07	9.60662e-06	-	-	-	gi|15219733|ref|NP_171939.1|/1e-133/CKL13 (CASEIN KINASE LIKE 13); ATP binding / kinase/ protein kinase/ protein serine/threonine kinase [Arabidopsis thaliana] >gi|53749194|gb|AAU90082.1| At1g04440 [Arabidopsis thaliana] >gi|62996994|gb|AAY24541.1| casein kinase 1-like protein 13 [Arabidopsis thaliana] >gi|63003760|gb|AAY25409.1| At1g04440 [Arabidopsis thaliana]
Unigene21863_Taxus	154	371	45.88	107.47	1.228	1.68088e-13	5.94781e-12	-	-	-	-
Unigene26319_Taxus	571	1375	170.12	398.31	1.22734	0	0	-	-	-	-
Unigene20566_Taxus	32	77	9.53	22.31	1.22714	2.60378e-05	0.000239101	-	-	-	-
Unigene1324_Taxus	32	77	9.53	22.31	1.22714	2.60378e-05	0.000238966	-	-	-	gi|38567872|emb|CAE03021.3|/2e-15/OSJNBa0091D06.14 [Oryza sativa (japonica cultivar-group)]
Unigene17650_Taxus	59	142	17.58	41.13	1.22626	1.01454e-08	1.7622e-07	-	-	-	gi|259016357|sp|Q9P6R9.3|CWC22_SCHPO/1e-23/RecName: Full=Pre-mRNA-splicing factor cwc22; AltName: Full=Complexed with cdc5 protein 22; AltName: Full=Cell cycle control protein cwf22 >gi|254745604|emb|CAA20491.3| splicing factor Cwf22 [Schizosaccharomyces pombe]
Unigene13822_Taxus	40	96	11.92	27.81	1.22222	2.72892e-06	3.15435e-05	-	-	-	gi|225561861|gb|EEH10141.1|/5e-26/DNA-directed RNA polymerase III 25 kD polypeptide [Ajellomyces capsulatus G186AR]
Unigene16837_Taxus	60	144	17.88	41.71	1.22205	8.73216e-09	1.53154e-07	-	-	-	gi|239609512|gb|EEQ86499.1|/2e-25/transformer-SR ribonucleoprotein [Ajellomyces dermatitidis ER-3]
Unigene17728_Taxus	51	122	15.19	35.34	1.21818	1.31498e-07	1.92788e-06	-	-	-	gi|256273561|gb|EEU08494.1|/4e-33/Sas10p [Saccharomyces cerevisiae JAY291]
Unigene10799_Taxus	31	74	9.24	21.44	1.21434	4.28888e-05	0.000375503	-	-	-	-
Unigene15795_Taxus	68	162	20.26	46.93	1.21188	1.33635e-09	2.56043e-08	-	-	-	gi|226494115|ref|NP_001148440.1|/4e-51/short-chain dehydrogenase/reductase SDR [Zea mays] >gi|195619288|gb|ACG31474.1| short-chain dehydrogenase/reductase SDR [Zea mays]
Unigene17218_Taxus	42	100	12.51	28.97	1.21148	2.01034e-06	2.38512e-05	-	-	-	gi|255679666|dbj|BAH95015.1|/1e-05/Os10g0575401 [Oryza sativa Japonica Group]
Unigene32305_Taxus	90	214	26.81	61.99	1.20926	3.21898e-12	8.4917e-11	-	-	-	gi|222424621|dbj|BAH20265.1|/2e-11/AT1G28100 [Arabidopsis thaliana]
Unigene30595_Taxus	164	389	48.86	112.69	1.20563	1.03251e-13	3.9011e-12	-	-	-	gi|224138406|ref|XP_002322806.1|/7e-18/iaa-amino acid hydrolase 4 [Populus trichocarpa] >gi|222867436|gb|EEF04567.1| iaa-amino acid hydrolase 4 [Populus trichocarpa]
Unigene17777_Taxus	121	287	36.05	83.14	1.20554	0	0	-	-	-	gi|255673076|dbj|BAF04554.2|/8e-41/Os01g0259600 [Oryza sativa Japonica Group]
Unigene20771_Taxus	35	83	10.43	24.04	1.2047	1.63851e-05	0.000159617	-	-	-	gi|262097848|gb|EEY55900.1|/3e-71/pirin [Phytophthora infestans T30-4]
Unigene18320_Taxus	141	334	42.01	96.75	1.20353	0	0	-	-	-	gi|283794873|ref|YP_003359226.1|/3e-24/sulfate ABC transporter protein [Cryptomonas paramecium] >gi|253981845|gb|ACT46762.1| sulfate ABC transporter protein [Cryptomonas paramecium]
Unigene34194_Taxus	44	104	13.11	30.13	1.20053	1.47902e-06	1.79694e-05	-	-	-	gi|262105113|gb|EEY63165.1|/8e-17/thioredoxin-like protein [Phytophthora infestans T30-4]
Unigene21488_Taxus	589	1391	175.48	402.95	1.19929	0	0	-	-	-	gi|42571589|ref|NP_973885.1|/3e-75/AtUGT85A5 (UDP-glucosyl transferase 85A5); glucuronosyltransferase/ transferase, transferring glycosyl groups [Arabidopsis thaliana] >gi|9392678|gb|AAF87255.1|AC068562_2 Strong similarity to UDP-glucose glucosyltransferase from Arabidopsis thaliana gb|AB016819 and contains a UDP-glucosyl transferase PF|00201 domain. ESTs gb|U74128, gb|AA713257 come from this gene
Unigene5136_Taxus	39	92	11.62	26.65	1.19753	6.28184e-06	6.67874e-05	GO:0016020//membrane	-	-	gi|195657175|gb|ACG48055.1|/8e-09/seed maturation protein [Zea mays]
Unigene16712_Taxus	96	226	28.6	65.47	1.19482	1.23013e-12	3.42972e-11	-	-	-	gi|68146503|emb|CAH60858.1|/1e-106/pinoresinol-lariciresinol reductase [Linum usitatissimum]
Unigene21032_Taxus	31	73	9.24	21.15	1.19469	6.03758e-05	0.000509305	-	-	-	gi|50543420|ref|XP_499876.1|/9e-33/YALI0A08448p [Yarrowia lipolytica] >gi|49645741|emb|CAG83803.1| YALI0A08448p [Yarrowia lipolytica]
Unigene36199_Taxus	116	273	34.56	79.08	1.19421	7.90478e-14	3.11018e-12	-	-	-	gi|115481672|ref|NP_001064429.1|/1e-109/Os10g0360100 [Oryza sativa (japonica cultivar-group)] >gi|113639038|dbj|BAF26343.1| Os10g0360100 [Oryza sativa Japonica Group]
Unigene17508_Taxus	194	456	57.8	132.09	1.19238	5.11146e-13	1.55664e-11	-	-	-	gi|77024199|gb|ABA55570.1|/2e-27/chloroplast stability factor hcf136 [Pavlova lutheri]
Unigene1649_Taxus	49	115	14.6	33.31	1.18999	4.89916e-07	6.57463e-06	-	-	-	gi|119873862|ref|NP_985816.2|/2e-08/AFR269Wp [Ashbya gossypii ATCC 10895] >gi|119367097|gb|AAS53640.2| AFR269Wp [Ashbya gossypii ATCC 10895]
Unigene6026_Taxus	32	75	9.53	21.73	1.18914	5.1602e-05	0.000442447	-	-	-	gi|115488926|ref|NP_001066950.1|/2e-24/Os12g0540800 [Oryza sativa (japonica cultivar-group)] >gi|108862787|gb|ABA99445.2| Kelch motif family protein, expressed [Oryza sativa (japonica cultivar-group)] >gi|113649457|dbj|BAF29969.1| Os12g0540800 [Oryza sativa Japonica Group]
Unigene625_Taxus	29	68	8.64	19.7	1.18909	0.000116223	0.000895396	-	-	-	-
Unigene20018_Taxus	29	68	8.64	19.7	1.18909	0.000116223	0.000894969	-	-	-	gi|98990176|gb|ABF60145.1|/4e-42/two-component histidine kinase [Monilinia fructicola]
Unigene13959_Taxus	67	157	19.96	45.48	1.18812	4.22892e-09	7.73596e-08	GO:0016023//cytoplasmic membrane-bounded vesicle	GO:0003677//DNA binding	-	gi|6624612|emb|CAB63800.1|/4e-59/heat shock factor 2 [Arabidopsis thaliana]
Unigene24147_Taxus	35	82	10.43	23.75	1.18719	2.29944e-05	0.000216187	-	-	-	-
Unigene33911_Taxus	44	103	13.11	29.84	1.18658	2.06924e-06	2.44603e-05	-	-	-	gi|226458736|gb|EEH56033.1|/6e-10/DSBA oxidoreductase [Micromonas pusilla CCMP1545]
Unigene18539_Taxus	47	110	14	31.86	1.18632	9.31376e-07	1.17391e-05	-	-	-	gi|22773244|gb|AAN06850.1|/1e-16/Hypothetical protein [Oryza sativa Japonica Group]
Unigene16077_Taxus	86	201	25.62	58.23	1.18449	3.22504e-11	7.47165e-10	-	-	-	gi|68300841|gb|AAY89359.1|/1e-05/RNA polymerase IV largest subunit [Solanum lycopersicum]
Unigene5506_Taxus	57	133	16.98	38.53	1.18215	7.3557e-08	1.12535e-06	-	-	-	gi|58264732|ref|XP_569522.1|/0.0/pre-mRNA splicing factor [Cryptococcus neoformans var. neoformans JEC21]
Unigene19935_Taxus	82	191	24.43	55.33	1.17941	1.14908e-10	2.5385e-09	-	-	-	gi|115455231|ref|NP_001051216.1|/2e-26/Os03g0739700 [Oryza sativa (japonica cultivar-group)] >gi|108710985|gb|ABF98780.1| expressed protein [Oryza sativa (japonica cultivar-group)] >gi|113549687|dbj|BAF13130.1| Os03g0739700 [Oryza sativa Japonica Group]
Unigene13887_Taxus	61	142	18.17	41.13	1.17863	2.85732e-08	4.65314e-07	-	-	-	gi|115479307|ref|NP_001063247.1|/2e-09/Os09g0433800 [Oryza sativa (japonica cultivar-group)] >gi|113631480|dbj|BAF25161.1| Os09g0433800 [Oryza sativa Japonica Group]
Unigene15580_Taxus	58	135	17.28	39.11	1.17843	6.3066e-08	9.74059e-07	-	-	-	gi|5902368|gb|AAD55470.1|AC009322_10/2e-06/Unknown protein [Arabidopsis thaliana]
Unigene12642_Taxus	49	114	14.6	33.02	1.17737	6.83458e-07	8.87727e-06	GO:0016021//integral to membrane;GO:0005739//mitochondrion	GO:0042626//ATPase activity, coupled to transmembrane movement of substances;GO:0005524//ATP binding	GO:0006810//transport	gi|58264936|ref|XP_569624.1|/3e-89/adrenoleukodystrophy protein [Cryptococcus neoformans var. neoformans JEC21]
Unigene30325_Taxus	44	102	13.11	29.55	1.17249	2.88724e-06	3.32547e-05	-	-	-	-
Unigene10047_Taxus	41	95	12.21	27.52	1.17242	6.43202e-06	6.82943e-05	-	-	-	-
Unigene29219_Taxus	151	350	44.99	101.39	1.17224	0	0	-	-	-	-
Unigene12861_Taxus	104	241	30.98	69.81	1.1721	4.53638e-13	1.40263e-11	-	-	-	gi|108794024|gb|ABG20605.1|/2e-58/PLC-A group protein Nfis1 [Neosartorya fischeri]
Unigene16231_Taxus	67	155	19.96	44.9	1.1696	8.17212e-09	1.43956e-07	-	-	-	gi|199433861|emb|CAG90119.2|/4e-12/DEHA2G02948p [Debaryomyces hansenii]
Unigene33338_Taxus	107	247	31.88	71.55	1.1663	2.55796e-13	8.5819e-12	-	-	-	gi|79318890|ref|NP_001031112.1|/3e-10/ATGA2OX2 (GIBBERELLIN 2-OXIDASE); gibberellin 2-beta-dioxygenase [Arabidopsis thaliana]
Unigene4086_Taxus	121	279	36.05	80.82	1.16471	0	0	-	-	-	-
Unigene19501_Taxus	46	106	13.7	30.71	1.16453	2.11244e-06	2.49163e-05	-	-	-	gi|115469466|ref|NP_001058332.1|/3e-91/Os06g0671700 [Oryza sativa (japonica cultivar-group)] >gi|113596372|dbj|BAF20246.1| Os06g0671700 [Oryza sativa Japonica Group]
Unigene16210_Taxus	33	76	9.83	22.02	1.16355	6.1643e-05	0.000518641	-	-	-	gi|608671|emb|CAA54631.1|/0.0/amino acid transporter [Arabidopsis thaliana]
Unigene8310_Taxus	61	140	18.17	40.56	1.1585	5.50642e-08	8.61164e-07	-	-	-	gi|82697963|gb|ABB89016.1|/3e-07/CXE carboxylesterase [Actinidia deliciosa]
Unigene27381_Taxus	149	342	44.39	99.07	1.15821	2.2582e-13	7.70408e-12	-	-	-	gi|195658169|gb|ACG48552.1|/1e-23/60S ribosomal protein L10-3 [Zea mays]
Unigene27663_Taxus	51	117	15.19	33.89	1.15774	6.96088e-07	9.03406e-06	-	-	-	gi|239794336|dbj|BAH73333.1|/1e-20/hypothetical chloroplast RF1 [Cryptomeria japonica]
Unigene33064_Taxus	34	78	10.13	22.6	1.15769	5.25778e-05	0.00044986	GO:0009536//plastid	-	-	gi|115450717|ref|NP_001048959.1|/1e-30/Os03g0146500 [Oryza sativa (japonica cultivar-group)] >gi|15451610|gb|AAK98734.1|AC090485_13 Hypothetical protein [Oryza sativa Japonica Group] >gi|108706169|gb|ABF93964.1| expressed protein [Oryza sativa (japonica cultivar-group)] >gi|113547430|dbj|BAF10873.1| Os03g0146500 [Oryza sativa Japonica Group]
Unigene12754_Taxus	41	94	12.21	27.23	1.15713	8.95508e-06	9.16535e-05	-	-	-	gi|9295275|gb|AAF86907.1|AF223359_1/1e-125/phosphoenolpyruvate/phosphate translocator precursor [Mesembryanthemum crystallinum]
Unigene17768_Taxus	31	71	9.24	20.57	1.15458	0.000118334	0.000910796	-	-	-	gi|1710116|gb|AAC49563.1|/1e-164/PRH43 [Arabidopsis thaliana]
Unigene27157_Taxus	863	1975	257.11	572.12	1.15393	0	0	-	-	-	-
Unigene2358_Taxus	39	89	11.62	25.78	1.14964	1.7076e-05	0.000165648	-	-	-	gi|261353055|gb|EEY15483.1|/2e-12/KH domain-containing protein [Verticillium albo-atrum VaMs.102]
Unigene24704_Taxus	339	773	101	223.92	1.14863	1.18572e-13	4.37768e-12	-	-	-	-
Unigene24772_Taxus	115	262	34.26	75.9	1.14757	7.59392e-14	3.00248e-12	-	-	-	gi|258642943|gb|ACV86035.1|/4e-11/glyceraldehyde-3-phosphate dehydrogenase 2 [Festuca arundinacea]
Unigene5192_Taxus	47	107	14	31	1.14684	2.50604e-06	2.91338e-05	-	-	-	-
Unigene14122_Taxus	196	446	58.39	129.2	1.14581	1.17906e-13	4.38311e-12	-	GO:0005488//binding	-	gi|226505342|ref|NP_001148879.1|/2e-07/protein binding protein [Zea mays] >gi|195622886|gb|ACG33273.1| protein binding protein [Zea mays]
Unigene21043_Taxus	141	320	42.01	92.7	1.14184	0	0	-	-	-	gi|14285705|sp|O98449.1|RK19_THAWE/3e-15/RecName: Full=50S ribosomal protein L19, chloroplastic >gi|3986414|gb|AAD12751.1| ribosomal protein L19 [Thalassiosira weissflogii]
Unigene1041_Taxus	79	179	23.54	51.85	1.13923	1.27714e-09	2.45281e-08	-	-	-	gi|255669962|dbj|BAH95476.1|/2e-31/Os12g0105375 [Oryza sativa Japonica Group]
Unigene14018_Taxus	88	199	26.22	57.65	1.13665	1.6673e-10	3.63369e-09	GO:0009507//chloroplast;GO:0009579//thylakoid;GO:0016020//membrane	GO:0051287//NAD or NADH binding;GO:0048038//quinone binding;GO:0009055//electron carrier activity;GO:0016651//oxidoreductase activity, acting on NADH or NADPH	GO:0006810//transport;GO:0055114//oxidation reduction;GO:0019684//photosynthesis, light reaction	gi|290489812|gb|ADD31313.1|/0.0/NADH-plastoquinone oxidoreductase subunit 7 protein [Nerium oleander]
Unigene30099_Taxus	54	122	16.09	35.34	1.13514	6.01764e-07	7.91792e-06	-	-	-	-
Unigene15428_Taxus	116	262	34.56	75.9	1.135	3.09308e-13	9.98367e-12	-	-	-	gi|219560622|gb|ACL27578.1|/3e-11/DnaJ cysteine-rich-domain [Cucumis melo]
Unigene7723_Taxus	39	88	11.62	25.49	1.13332	2.36856e-05	0.000221527	-	-	-	-
Unigene30257_Taxus	146	329	43.5	95.31	1.13161	0	0	-	-	-	gi|50542930|ref|XP_499631.1|/2e-08/YALI0A00847p [Yarrowia lipolytica] >gi|49645496|emb|CAG83551.1| YALI0A00847p [Yarrowia lipolytica]
Unigene32242_Taxus	56	126	16.68	36.5	1.12978	4.39152e-07	5.93277e-06	-	-	-	-
Unigene36306_Taxus	40	90	11.92	26.07	1.12901	2.01876e-05	0.000192032	-	-	-	gi|255082496|ref|XP_002504234.1|/0.0/tubulin gamma chain [Micromonas sp. RCC299] >gi|226519502|gb|ACO65492.1| tubulin gamma chain [Micromonas sp. RCC299]
Unigene33185_Taxus	130	292	38.73	84.59	1.12704	0	0	-	GO:0004103//choline kinase activity	-	gi|115434930|ref|NP_001042223.1|/1e-17/Os01g0183000 [Oryza sativa (japonica cultivar-group)]
Unigene32119_Taxus	120	269	35.75	77.92	1.12405	8.4377e-15	3.69772e-13	-	-	-	-
Unigene30373_Taxus	199	446	59.29	129.2	1.12375	2.75336e-14	1.15648e-12	-	-	-	gi|194477106|ref|YP_002049285.1|/1e-35/FeS assembly ATPase SufC [Paulinella chromatophora] >gi|171192113|gb|ACB43075.1| FeS assembly ATPase SufC [Paulinella chromatophora]
Unigene23012_Taxus	83	186	24.73	53.88	1.12349	9.42476e-10	1.84513e-08	-	-	-	-
Unigene12428_Taxus	84	188	25.03	54.46	1.12154	8.0613e-10	1.58975e-08	GO:0016020//membrane;GO:0009536//plastid	GO:0015450//P-P-bond-hydrolysis-driven protein transmembrane transporter activity	GO:0009688//abscisic acid biosynthetic process;GO:0009306//protein secretion	gi|11465730|ref|NP_053874.1|/1e-53/Sec-independent translocase component C [Porphyra purpurea] >gi|1723345|sp|P51264.1|YCF43_PORPU RecName: Full=Uncharacterized tatC-like protein ycf43 >gi|1276730|gb|AAC08150.1| ORF254 [Porphyra purpurea]
Unigene3009_Taxus	135	302	40.22	87.48	1.12104	1.92069e-13	6.66511e-12	-	-	-	gi|255675240|dbj|BAH92532.1|/5e-08/Os04g0226800 [Oryza sativa Japonica Group]
Unigene30515_Taxus	75	167	22.34	48.38	1.11478	8.5149e-09	1.49668e-07	-	-	-	gi|192766596|gb|ACF05947.1|/5e-10/MYC1 [Hevea brasiliensis]
Unigene35028_Taxus	45	100	13.41	28.97	1.11125	9.07148e-06	9.27275e-05	-	-	-	gi|83817206|gb|ABC47654.1|/5e-42/salutaridine reductase [Papaver somniferum]
Unigene29896_Taxus	50	111	14.9	32.15	1.10951	2.9662e-06	3.39946e-05	-	-	-	-
Unigene34901_Taxus	178	395	53.03	114.42	1.10946	7.37188e-14	2.92901e-12	-	-	-	gi|18415378|ref|NP_568178.1|/7e-46/proline-rich family protein [Arabidopsis thaliana]
Unigene5230_Taxus	648	1437	193.06	416.27	1.10847	0	0	GO:0016023//cytoplasmic membrane-bounded vesicle	-	GO:0006412//translation	gi|30693047|ref|NP_174696.2|/8e-08/translation initiation factor 3 (IF-3) family protein [Arabidopsis thaliana] >gi|45773942|gb|AAS76775.1| At1g34360 [Arabidopsis thaliana]
Unigene12247_Taxus	37	82	11.02	23.75	1.1078	6.23934e-05	0.000523593	-	-	-	gi|86991198|gb|ABD16060.1|/1e-29/Kelch-motif containing protein [Oryza sativa Indica Group]
Unigene18312_Taxus	51	113	15.19	32.73	1.10749	2.52892e-06	2.93787e-05	-	-	-	gi|115401922|ref|XP_001216549.1|/2e-07/thioredoxin [Aspergillus terreus NIH2624] >gi|114190490|gb|EAU32190.1| thioredoxin [Aspergillus terreus NIH2624]
Unigene12880_Taxus	102	226	30.39	65.47	1.10724	2.5651e-11	6.00293e-10	-	-	-	gi|194477092|ref|YP_002049271.1|/9e-10/possible ferredoxin (2Fe-2S) [Paulinella chromatophora] >gi|171192099|gb|ACB43061.1| possible ferredoxin (2Fe-2S) [Paulinella chromatophora]
Unigene5532_Taxus	66	146	19.66	42.29	1.10505	9.05334e-08	1.36824e-06	-	-	-	gi|195612150|gb|ACG27905.1|/0.0/1-deoxy-D-xylulose-5-phosphate synthase [Zea mays]
Unigene8298_Taxus	52	115	15.49	33.31	1.10462	2.15602e-06	2.53379e-05	-	-	-	gi|115452161|ref|NP_001049681.1|/2e-50/Os03g0269900 [Oryza sativa (japonica cultivar-group)] >gi|113548152|dbj|BAF11595.1| Os03g0269900 [Oryza sativa Japonica Group]
Unigene17793_Taxus	62	137	18.47	39.69	1.10359	2.337e-07	3.30346e-06	-	-	-	gi|115468008|ref|NP_001057603.1|/7e-07/Os06g0360300 [Oryza sativa (japonica cultivar-group)] >gi|113595643|dbj|BAF19517.1| Os06g0360300 [Oryza sativa Japonica Group]
Unigene2946_Taxus	312	689	92.95	199.59	1.10251	8.39328e-14	3.28639e-12	-	-	-	gi|115439625|ref|NP_001044092.1|/2e-70/Os01g0720700 [Oryza sativa (japonica cultivar-group)] >gi|75248562|sp|Q8W0E4.1|SAT1_ORYSJ RecName: Full=Probable serine acetyltransferase 1; AltName: Full=OsSERAT1;1 >gi|113533623|dbj|BAF06006.1| Os01g0720700 [Oryza sativa Japonica Group]
Unigene13109_Taxus	58	128	17.28	37.08	1.10154	6.04458e-07	7.94045e-06	-	-	-	gi|195629768|gb|ACG36525.1|/1e-107/fatty acid elongase [Zea mays]
Unigene26897_Taxus	63	139	18.77	40.27	1.10128	1.99426e-07	2.84886e-06	-	-	-	-
Unigene13888_Taxus	40	88	11.92	25.49	1.09655	3.83918e-05	0.000339811	-	-	-	gi|34101223|gb|AAQ57650.1|/4e-59/WRKY 12 [Theobroma cacao]
Unigene16254_Taxus	82	180	24.43	52.14	1.09374	3.87006e-09	7.11168e-08	-	GO:0030170//pyridoxal phosphate binding;GO:0016769//transferase activity, transferring nitrogenous groups;GO:0004758//serine C-palmitoyltransferase activity	GO:0009058//biosynthetic process	gi|226462652|gb|EEH59944.1|/1e-121/aminotransferase/sphingosine-1-phosphatase [Micromonas pusilla CCMP1545]
Unigene20048_Taxus	63	138	18.77	39.98	1.09085	2.72808e-07	3.82949e-06	-	-	-	gi|222423682|dbj|BAH19808.1|/2e-54/AT1G20030 [Arabidopsis thaliana]
Unigene32569_Taxus	237	519	70.61	150.34	1.09028	1.9118e-13	6.64856e-12	-	-	-	gi|7019678|emb|CAB75803.1|/7e-33/allyl alcohol dehydrogenase-like protein [Arabidopsis thaliana]
Unigene24224_Taxus	243	532	72.4	154.11	1.0899	0	0	-	-	-	-
Unigene21428_Taxus	43	94	12.81	27.23	1.08793	2.36256e-05	0.000221094	-	-	-	gi|57899840|dbj|BAD87624.1|/1e-72/MATE efflux family protein-like [Oryza sativa Japonica Group]
Unigene1620_Taxus	178	389	53.03	112.69	1.08748	7.37188e-14	2.92183e-12	-	-	-	gi|226282813|gb|EEH38379.1|/1e-24/coiled-coil domain-containing protein [Paracoccidioides brasiliensis Pb01]
Unigene14884_Taxus	56	122	16.68	35.34	1.08318	1.5571e-06	1.88472e-05	-	-	-	gi|195657215|gb|ACG48075.1|/2e-91/INDETERMINATE-related protein 1 [Zea mays]
Unigene35539_Taxus	45	98	13.41	28.39	1.08207	1.70947e-05	0.000165731	-	-	-	gi|50554149|ref|XP_504483.1|/4e-15/YALI0E27808p [Yarrowia lipolytica] >gi|74633279|sp|Q6C4C9.1|FKBP3_YARLI RecName: Full=FK506-binding protein 3; AltName: Full=Peptidyl-prolyl cis-trans isomerase; Short=PPIase; AltName: Full=Rotamase >gi|49650352|emb|CAG80086.1| YALI0E27808p [Yarrowia lipolytica]
Unigene29148_Taxus	1262	2739	375.98	793.44	1.07747	2.085e-13	7.18903e-12	-	-	-	-
Unigene32893_Taxus	524	1135	156.11	328.79	1.0746	0	0	-	-	-	gi|115444879|ref|NP_001046219.1|/2e-22/Os02g0200000 [Oryza sativa (japonica cultivar-group)] >gi|113535750|dbj|BAF08133.1| Os02g0200000 [Oryza sativa Japonica Group]
Unigene2071_Taxus	165	357	49.16	103.42	1.07296	0	0	GO:0009501//amyloplast;GO:0009507//chloroplast	GO:0009011//starch synthase activity	GO:0019252//starch biosynthetic process	gi|450485|dbj|BAA03739.1|/0.0/soluble starch synthase precursor [Oryza sativa]
Unigene7784_Taxus	43	93	12.81	26.94	1.07248	3.23412e-05	0.000291684	-	-	-	-
Unigene23244_Taxus	148	320	44.09	92.7	1.07212	0	0	-	-	-	-
Unigene18807_Taxus	44	95	13.11	27.52	1.06981	2.74882e-05	0.000250995	-	-	-	gi|159487004|ref|XP_001701526.1|/1e-33/glyoxal or galactose oxidase [Chlamydomonas reinhardtii] >gi|158271587|gb|EDO97403.1| glyoxal or galactose oxidase [Chlamydomonas reinhardtii]
Unigene20457_Taxus	233	503	69.42	145.71	1.06968	0	0	-	-	-	-
Unigene11010_Taxus	38	82	11.32	23.75	1.06905	0.000100007	0.000788112	-	-	-	gi|15235567|ref|NP_195463.1|/1e-05/hydrolase, alpha/beta fold family protein [Arabidopsis thaliana]
Unigene15782_Taxus	51	110	15.19	31.86	1.06862	6.48054e-06	6.87643e-05	-	-	-	gi|145348314|ref|XP_001418597.1|/7e-31/FBT family transporter: folate/pteridine [Ostreococcus lucimarinus CCE9901] >gi|144578827|gb|ABO96890.1| FBT family transporter: folate/pteridine [Ostreococcus lucimarinus CCE9901]
Unigene10509_Taxus	52	112	15.49	32.44	1.06644	5.51386e-06	5.95224e-05	-	-	-	gi|21698781|emb|CAD10807.1|/9e-86/nodulation receptor kinase [Medicago sativa]
Unigene12727_Taxus	59	127	17.58	36.79	1.06538	1.31126e-06	1.61251e-05	GO:0009536//plastid	-	-	gi|108710955|gb|ABF98750.1|/1e-42/expressed protein [Oryza sativa (japonica cultivar-group)]
Unigene33318_Taxus	79	170	23.54	49.25	1.06501	2.13534e-08	3.53435e-07	GO:0016021//integral to membrane	GO:0005388//calcium-transporting ATPase activity;GO:0005524//ATP binding	GO:0006754//ATP biosynthetic process;GO:0006816//calcium ion transport	gi|115489344|ref|NP_001067159.1|/9e-12/Os12g0586600 [Oryza sativa (japonica cultivar-group)] >gi|110832727|sp|Q2QMX9.1|ACA1_ORYSJ RecName: Full=Calcium-transporting ATPase 1, plasma membrane-type; AltName: Full=Ca(2+)-ATPase isoform 1; AltName: Full=Plastid envelope ATPase 1 >gi|113649666|dbj|BAF30178.1| Os12g0586600 [Oryza sativa Japonica Group]
Unigene24155_Taxus	53	114	15.79	33.02	1.06433	4.69156e-06	5.15052e-05	-	-	-	gi|108711913|gb|ABF99708.1|/3e-06/expressed protein [Oryza sativa (japonica cultivar-group)]
Unigene11812_Taxus	186	399	55.41	115.58	1.06067	5.80424e-13	1.75113e-11	GO:0005840//ribosome;GO:0009536//plastid	GO:0003735//structural constituent of ribosome;GO:0003723//RNA binding	GO:0006412//translation	gi|242620052|ref|YP_003002056.1|/6e-14/50S ribosomal protein L24 [Aureococcus anophagefferens] >gi|239997297|gb|ACS36820.1| 50S ribosomal protein L24 [Aureococcus anophagefferens]
Unigene16052_Taxus	99	212	29.49	61.41	1.05825	4.84996e-10	9.94027e-09	-	-	-	gi|159472374|ref|XP_001694326.1|/6e-26/CGLD23 protein required for cyt b6 assembly [Chlamydomonas reinhardtii] >gi|145308404|gb|ABP57444.1| CCB4 [Chlamydomonas reinhardtii] >gi|158276989|gb|EDP02759.1| CGLD23 protein required for cyt b6 assembly [Chlamydomonas reinhardtii]
Unigene6076_Taxus	43	92	12.81	26.65	1.05687	4.41358e-05	0.00038434	-	-	-	gi|15219429|ref|NP_177471.1|/1e-33/scpl3 (serine carboxypeptidase-like 3); serine-type carboxypeptidase [Arabidopsis thaliana] >gi|75169954|sp|Q9CAU1.1|SCP3_ARATH RecName: Full=Serine carboxypeptidase-like 3; Flags: Precursor
Unigene30979_Taxus	43	92	12.81	26.65	1.05687	4.41358e-05	0.000384133	-	-	-	gi|115479165|ref|NP_001063176.1|/2e-46/Os09g0416200 [Oryza sativa (japonica cultivar-group)] >gi|113631409|dbj|BAF25090.1| Os09g0416200 [Oryza sativa Japonica Group]
Unigene32331_Taxus	72	154	21.45	44.61	1.05639	1.20057e-07	1.76978e-06	-	-	-	gi|159488034|ref|XP_001702027.1|/8e-07/histone methyltransferase [Chlamydomonas reinhardtii] >gi|158271484|gb|EDO97302.1| histone methyltransferase [Chlamydomonas reinhardtii]
Unigene31408_Taxus	123	263	36.64	76.19	1.05618	4.31922e-12	1.11933e-10	-	-	-	gi|159463778|ref|XP_001690119.1|/4e-09/acetyl-coa biotin carboxyl carrier [Chlamydomonas reinhardtii] >gi|158284107|gb|EDP09857.1| acetyl-coa biotin carboxyl carrier [Chlamydomonas reinhardtii]
Unigene34199_Taxus	95	203	28.3	58.81	1.05526	1.2377e-09	2.39699e-08	-	-	-	gi|7715589|gb|AAF68107.1|AC010793_2/2e-13/F20B17.9 [Arabidopsis thaliana] >gi|15529238|gb|AAK97713.1| At1g79660/F20B17_9 [Arabidopsis thaliana] >gi|16974405|gb|AAL31128.1| At1g79660/F20B17_9 [Arabidopsis thaliana]
Unigene25996_Taxus	97	207	28.9	59.96	1.05293	9.00898e-10	1.77016e-08	-	-	-	-
Unigene30478_Taxus	46	98	13.7	28.39	1.05121	2.70462e-05	0.000247238	-	-	-	gi|225456783|ref|XP_002275118.1|/1e-07/PREDICTED: similar to Callose synthase 10 [Vitis vinifera]
Unigene21041_Taxus	54	115	16.09	33.31	1.04979	5.425e-06	5.86415e-05	-	-	-	gi|50550703|ref|XP_502824.1|/3e-16/YALI0D14498p [Yarrowia lipolytica] >gi|74634544|sp|Q6C938.1|PNS1_YARLI RecName: Full=Protein PNS1 >gi|49648692|emb|CAG81012.1| YALI0D14498p [Yarrowia lipolytica]
Unigene10324_Taxus	101	215	30.09	62.28	1.04948	4.77204e-10	9.79298e-09	-	-	-	gi|194131662|gb|ACF33190.1|/1e-59/wheat kinase-START domain protein splice variant WKS1.4 [Triticum turgidum subsp. dicoccoides]
Unigene17963_Taxus	132	281	39.33	81.4	1.0494	1.17528e-12	3.3053e-11	-	-	-	gi|189198401|ref|XP_001935538.1|/0.0/glycogen phosphorylase 1 [Pyrenophora tritici-repentis Pt-1C-BFP] >gi|187981486|gb|EDU48112.1| glycogen phosphorylase 1 [Pyrenophora tritici-repentis Pt-1C-BFP]
Unigene20680_Taxus	119	253	35.45	73.29	1.04783	1.49165e-11	3.59486e-10	-	-	-	-
Unigene7603_Taxus	104	221	30.98	64.02	1.04719	2.96268e-10	6.24635e-09	-	-	-	gi|115448273|ref|NP_001047916.1|/2e-06/Os02g0714000 [Oryza sativa (japonica cultivar-group)] >gi|113537447|dbj|BAF09830.1| Os02g0714000 [Oryza sativa Japonica Group]
Unigene31301_Taxus	616	1309	183.52	379.19	1.04698	3.88578e-13	1.22013e-11	-	-	-	-
Unigene26163_Taxus	144	306	42.9	88.64	1.04698	1.86295e-13	6.50666e-12	-	-	-	-
Unigene26018_Taxus	392	833	116.79	241.3	1.04691	0	0	-	-	-	-
Unigene17015_Taxus	265	562	78.95	162.8	1.04409	6.0485e-13	1.8113e-11	-	-	-	gi|238844331|gb|EEQ33993.1|/6e-71/ATP-dependent Clp protease ATP-binding subunit clpX [Microsporum canis CBS 113480]
Unigene20965_Taxus	42	89	12.51	25.78	1.04317	7.07528e-05	0.000583747	-	-	-	gi|3047104|gb|AAC13615.1|/1e-155/F6N23.9 gene product [Arabidopsis thaliana]
Unigene7844_Taxus	373	790	111.13	228.85	1.04215	2.6712e-13	8.83353e-12	-	-	-	gi|90265102|emb|CAH67715.1|/3e-14/H0512B01.10 [Oryza sativa (indica cultivar-group)]
Unigene31596_Taxus	127	269	37.84	77.92	1.04208	4.34298e-12	1.12369e-10	-	-	-	gi|6730643|gb|AAF27064.1|AC008262_13/2e-13/F4N2.19 [Arabidopsis thaliana]
Unigene31302_Taxus	320	676	95.34	195.82	1.03837	0	0	-	-	-	gi|116782069|gb|ABK22356.1|/1e-12/unknown [Picea sitchensis]
Unigene21496_Taxus	107	226	31.88	65.47	1.03818	2.47942e-10	5.30353e-09	-	-	-	gi|115447859|ref|NP_001047709.1|/1e-122/Os02g0672800 [Oryza sativa (japonica cultivar-group)] >gi|75256118|sp|Q6EU49.1|WNK4_ORYSJ RecName: Full=Probable serine/threonine-protein kinase WNK4; Short=OsWNK4; AltName: Full=Protein kinase with no lysine 4 >gi|113537240|dbj|BAF09623.1| Os02g0672800 [Oryza sativa Japonica Group]
Unigene20280_Taxus	81	171	24.13	49.54	1.03777	3.84178e-08	6.16324e-07	-	-	-	gi|16118887|gb|AAL14644.1|AF417856_1/8e-27/AOP1.2 [Arabidopsis thaliana]
Unigene17798_Taxus	63	133	18.77	38.53	1.03755	1.26534e-06	1.56316e-05	-	-	-	-
Unigene10609_Taxus	335	707	99.81	204.8	1.03696	7.66054e-14	3.02143e-12	-	-	-	gi|149688570|gb|ABR27730.1|/8e-80/dirigent-like protein [Picea sitchensis]
Unigene15312_Taxus	138	291	41.11	84.3	1.03604	8.98614e-13	2.59955e-11	-	-	-	gi|1346192|sp|P48640.1|GSHRP_SOYBN/1e-158/RecName: Full=Glutathione reductase, chloroplastic; Short=GRase; Short=GR; Flags: Precursor >gi|169965|gb|AAA33962.1| glutathione reductase [Glycine max]
Unigene1049_Taxus	188	396	56.01	114.71	1.03423	1.55431e-13	5.57312e-12	-	-	-	gi|28301674|emb|CAB63264.3|/4e-24/calcium-binding protein [Lotus japonicus]
Unigene29688_Taxus	76	160	22.64	46.35	1.0337	1.15534e-07	1.71246e-06	-	-	-	-
Unigene19194_Taxus	58	122	17.28	35.34	1.0322	3.84124e-06	4.30768e-05	-	-	-	gi|115440263|ref|NP_001044411.1|/1e-10/Os01g0775600 [Oryza sativa (japonica cultivar-group)]
Unigene15618_Taxus	160	336	47.67	97.33	1.0298	6.19504e-14	2.52343e-12	-	-	-	gi|162462506|ref|NP_001105125.1|/0.0/outer cell layer3 [Zea mays] >gi|8920423|emb|CAB96423.1| OCL3 protein [Zea mays]
Unigene1655_Taxus	50	105	14.9	30.42	1.02971	1.90923e-05	0.000182796	-	-	-	-
Unigene11092_Taxus	61	128	18.17	37.08	1.02908	2.3619e-06	2.7617e-05	-	GO:0005488//binding;GO:0016491//oxidoreductase activity	GO:0008152//metabolic process	gi|15233455|ref|NP_194641.1|/1e-39/6-phosphogluconate dehydrogenase NAD-binding domain-containing protein [Arabidopsis thaliana]
Unigene34_Taxus	190	398	56.61	115.29	1.02614	2.48024e-13	8.39079e-12	-	-	-	-
Unigene9399_Taxus	44	92	13.11	26.65	1.02347	6.90652e-05	0.000573039	-	-	-	gi|226707513|sp|A1CX75.1|MOCOS_NEOFI/6e-10/RecName: Full=Molybdenum cofactor sulfurase; Short=MoCo sulfurase; Short=MOS
Unigene17303_Taxus	134	280	39.92	81.11	1.02277	3.31956e-12	8.71438e-11	-	-	-	gi|115474549|ref|NP_001060871.1|/3e-26/Os08g0119300 [Oryza sativa (japonica cultivar-group)] >gi|113622840|dbj|BAF22785.1| Os08g0119300 [Oryza sativa Japonica Group]
Unigene17526_Taxus	57	119	16.98	34.47	1.0215	6.1e-06	6.5154e-05	-	-	-	gi|95113964|gb|ABF55516.1|/3e-08/chloroplast At1g16080 protein [Helianthus annuus]
Unigene962_Taxus	47	98	14	28.39	1.01996	4.21812e-05	0.000369909	-	-	-	gi|14030691|gb|AAK53020.1|AF375436_1/3e-13/AT3g57880/T10K17_90 [Arabidopsis thaliana] >gi|21464555|gb|AAM52232.1| AT3g57880/T10K17_90 [Arabidopsis thaliana]
Unigene24098_Taxus	506	1055	150.75	305.61	1.01953	3.59934e-13	1.14352e-11	GO:0009536//plastid	-	-	gi|3776581|gb|AAC64898.1|/8e-06/Similar to Beta integral membrane protein homolog gb|U43629 from A. thaliana [Arabidopsis thaliana]
Unigene30081_Taxus	48	100	14.3	28.97	1.01854	3.57974e-05	0.000320709	-	-	-	gi|162463521|ref|NP_001105345.1|/5e-27/ferredoxin-1, chloroplastic precursor [Zea mays] >gi|119928|sp|P27787.1|FER1_MAIZE RecName: Full=Ferredoxin-1, chloroplastic; AltName: Full=Ferredoxin I; Short=Fd I; Flags: Precursor >gi|168469|gb|AAA33459.1| ferredoxin [Zea mays] >gi|168471|gb|AAA33460.1| ferredoxin [Zea mays] >gi|444685|prf||1907324B ferredoxin:ISOTYPE=I
Unigene35130_Taxus	145	302	43.2	87.48	1.01792	5.56888e-13	1.68641e-11	-	-	-	gi|209971885|gb|ACJ03471.1|/1e-07/gamma-gliadin [Triticum aestivum]
Unigene23755_Taxus	85	177	25.32	51.27	1.01784	3.66352e-08	5.8948e-07	-	-	-	-
Unigene16706_Taxus	112	233	33.37	67.5	1.01634	2.71098e-10	5.75318e-09	-	-	-	-
Unigene32764_Taxus	251	522	74.78	151.21	1.01583	1.07914e-13	4.03952e-12	-	-	-	-
Unigene21109_Taxus	91	189	27.11	54.75	1.01403	1.39896e-08	2.37882e-07	-	-	-	gi|159480016|ref|XP_001698082.1|/1e-09/NADH:ubiquinone oxidoreductase 10 kDa subunit [Chlamydomonas reinhardtii] >gi|34485504|gb|AAQ73135.1| NADH:ubiquinone oxidoreductase B18-like subunit [Chlamydomonas reinhardtii] >gi|158273881|gb|EDO99667.1| NADH:ubiquinone oxidoreductase 10 kDa subunit [Chlamydomonas reinhardtii]
Unigene35077_Taxus	67	139	19.96	40.27	1.01259	1.2034e-06	1.49464e-05	-	-	-	gi|284794615|gb|ADB93680.1|/2e-06/indole-3-acetic acid inducible 31 [Arabidopsis thaliana] >gi|284794617|gb|ADB93681.1| indole-3-acetic acid inducible 31 [Arabidopsis thaliana] >gi|284794619|gb|ADB93682.1| indole-3-acetic acid inducible 31 [Arabidopsis thaliana] >gi|284794621|gb|ADB93683.1| indole-3-acetic acid inducible 31 [Arabidopsis thaliana] >gi|284794623|gb|ADB93684.1| indole-3-acetic acid …
Unigene17620_Taxus	54	112	16.09	32.44	1.01161	1.34059e-05	0.000133162	-	-	-	gi|50838965|gb|AAT81726.1|/3e-14/expressed protein, having alternative splicing products [Oryza sativa Japonica Group]
Unigene33087_Taxus	54	112	16.09	32.44	1.01161	1.34059e-05	0.00013308	-	-	-	-
Unigene15065_Taxus	42	87	12.51	25.2	1.01034	0.000129853	0.000986313	-	-	-	gi|261192092|ref|XP_002622453.1|/2e-12/DUF833 domain-containing protein [Ajellomyces dermatitidis SLH14081] >gi|239589328|gb|EEQ71971.1| DUF833 domain-containing protein [Ajellomyces dermatitidis SLH14081] >gi|239615048|gb|EEQ92035.1| DUF833 domain-containing protein [Ajellomyces dermatitidis ER-3]
Unigene6199_Taxus	57	118	16.98	34.18	1.00932	8.2156e-06	8.4891e-05	-	-	-	gi|259488835|tpe|CBF88603.1|/2e-15/TPA: DUF1014 domain protein (AFU_orthologue; AFUA_1G15390) [Aspergillus nidulans FGSC A4]
Unigene18726_Taxus	143	296	42.6	85.75	1.00928	1.27098e-12	3.53146e-11	-	-	-	gi|2443757|gb|AAB71402.1|/9e-39/cyclophilin [Arabidopsis thaliana]
Unigene7881_Taxus	46	95	13.7	27.52	1.0063	6.7086e-05	0.000558049	-	-	-	gi|116248601|gb|ABJ90445.1|/0.0/endomembrane Ca2+ ATPase 2 [Arabidopsis thaliana]
Unigene54_Taxus	63	130	18.77	37.66	1.0046	3.09316e-06	3.52498e-05	-	-	-	gi|15528677|dbj|BAB64743.1|/5e-33/P0560B06.4 [Oryza sativa Japonica Group]
Unigene9890_Taxus	49	101	14.6	29.26	1.00296	4.09452e-05	0.000360242	-	-	-	gi|59668404|emb|CAI39242.1|/0.0/arginine decarboxylase [Solanum lycopersicum]
Unigene10025_Taxus	82	169	24.43	48.96	1.00295	1.06716e-07	1.59492e-06	-	-	-	gi|255673068|dbj|BAH90991.1|/2e-07/Os01g0253500 [Oryza sativa Japonica Group]
Unigene21349_Taxus	271	558	80.74	161.64	1.00143	1.59872e-14	6.93108e-13	-	-	-	gi|38567037|emb|CAE76335.1|/8e-06/related to signal peptidase 18 KD subunit [Neurospora crassa]
Unigene2744_Taxus	281	0	83.72	0.01	-13.0314	4.7837e-87	5.08929e-85	-	-	-	-
Unigene15522_Taxus	125	0	37.24	0.01	-11.8626	3.96198e-39	3.26884e-37	-	-	-	-
Unigene35767_Taxus	123	0	36.64	0.01	-11.8392	1.63022e-38	1.32474e-36	-	-	-	gi|147854722|emb|CAN82391.1|/4e-08/hypothetical protein [Vitis vinifera]
Unigene1704_Taxus	97	0	28.9	0.01	-11.4969	1.57981e-30	1.15077e-28	-	-	-	gi|82909664|gb|ABB94000.1|/5e-62/homeobox transcription factor KN4 [Picea mariana]
Unigene6967_Taxus	89	0	26.52	0.01	-11.3729	4.5284e-28	3.18386e-26	-	-	-	gi|226529229|ref|NP_001151052.1|/1e-11/PHI-1 [Zea mays] >gi|195643924|gb|ACG41430.1| PHI-1 [Zea mays]
Unigene12449_Taxus	78	0	23.24	0.01	-11.1824	1.0834e-24	6.95225e-23	-	GO:0003677//DNA binding;GO:0005515//protein binding	-	gi|239819336|gb|ACS28250.1|/1e-81/BREVIPEDICELLUS [Brassica oleracea]
Unigene18501_Taxus	76	0	22.64	0.01	-11.1447	4.45784e-24	2.77261e-22	-	-	-	gi|168828715|gb|ACA33844.1|/2e-18/R2R3-Myb8 transcription factor [Pinus pinaster]
Unigene34994_Taxus	72	0	21.45	0.01	-11.0668	7.54736e-23	4.52031e-21	-	-	-	gi|115470375|ref|NP_001058786.1|/5e-38/Os07g0121200 [Oryza sativa (japonica cultivar-group)]
Unigene5053_Taxus	66	0	19.66	0.01	-10.941	5.25776e-21	2.98327e-19	-	-	-	gi|126567171|gb|ABO20998.1|/5e-10/anther-specific proline rich protein [Brassica rapa subsp. rapa]
Unigene13472_Taxus	46	0	13.7	0.01	-10.42	7.31396e-15	3.23153e-13	-	-	-	gi|107738137|gb|ABF83646.1|/9e-43/At1g78815 [Arabidopsis thaliana]
Unigene19964_Taxus	41	0	12.21	0.01	-10.2538	2.51184e-13	8.47995e-12	-	-	-	gi|42572167|ref|NP_974174.1|/2e-31/protein binding / zinc ion binding [Arabidopsis thaliana]
Unigene29533_Taxus	34	0	10.13	0.01	-9.98442	3.54948e-11	8.19981e-10	-	-	-	-
Unigene6991_Taxus	33	0	9.83	0.01	-9.94105	7.19998e-11	1.6216e-09	-	-	-	gi|159478619|ref|XP_001697400.1|/5e-13/hydroxyproline-rich glycoprotein, stress-induced [Chlamydomonas reinhardtii] >gi|158274558|gb|EDP00340.1| hydroxyproline-rich glycoprotein, stress-induced [Chlamydomonas reinhardtii]
Unigene17359_Taxus	32	0	9.53	0.01	-9.89633	1.46049e-10	3.20456e-09	-	-	-	-
Unigene3694_Taxus	32	0	9.53	0.01	-9.89633	1.46049e-10	3.20022e-09	-	-	-	gi|107738111|gb|ABF83638.1|/6e-06/At1g05870 [Arabidopsis thaliana]
Unigene15517_Taxus	31	0	9.24	0.01	-9.85175	2.96256e-10	6.26243e-09	-	-	-	gi|162955782|gb|ABY25275.1|/1e-153/cellulose synthase [Eucalyptus grandis]
Unigene31455_Taxus	31	0	9.24	0.01	-9.85175	2.96256e-10	6.25425e-09	-	-	-	-
Unigene31024_Taxus	29	0	8.64	0.01	-9.75489	1.21899e-09	2.37212e-08	-	-	-	gi|228480393|gb|ACQ41879.1|/5e-38/pathogenisis-related protein 1.1 [Triticum aestivum]
Unigene19827_Taxus	29	0	8.64	0.01	-9.75489	1.21899e-09	2.36927e-08	-	-	-	gi|14423859|sp|Q9M7M9.1|PROF4_HEVBR/1e-39/RecName: Full=Profilin-4; AltName: Full=Pollen allergen Hev b 8.0202; AltName: Allergen=Hev b 8.0202 >gi|6979169|gb|AAF34342.1|AF119366_1 latex profilin Hev b 8 [Hevea brasiliensis]
Unigene4021_Taxus	29	0	8.64	0.01	-9.75489	1.21899e-09	2.36643e-08	-	-	-	gi|21537188|gb|AAM61529.1|/1e-122/xyloglucan endo-transglycosylase-like protein [Arabidopsis thaliana]
Unigene21098_Taxus	26	0	7.75	0.01	-9.59805	1.01743e-08	1.76533e-07	-	-	-	gi|40539008|gb|AAR87265.1|/1e-90/expressed protein [Oryza sativa Japonica Group] >gi|108711109|gb|ABF98904.1| expressed protein [Oryza sativa (japonica cultivar-group)]
Unigene34119_Taxus	26	0	7.75	0.01	-9.59805	1.01743e-08	1.76344e-07	-	-	-	gi|11072028|gb|AAG28907.1|AC008113_23/5e-45/F12A21.12 [Arabidopsis thaliana]
Unigene18125_Taxus	25	0	7.45	0.01	-9.5411	2.06382e-08	3.43001e-07	-	-	-	gi|62421776|gb|AAX82553.1|/2e-12/120 kDa pistil extensin-like protein [Nicotiana langsdorffii]
Unigene9388_Taxus	25	0	7.45	0.01	-9.5411	2.06382e-08	3.42649e-07	-	-	-	gi|115434282|ref|NP_001041899.1|/1e-06/Os01g0126900 [Oryza sativa (japonica cultivar-group)] >gi|113531430|dbj|BAF03813.1| Os01g0126900 [Oryza sativa Japonica Group]
Unigene20029_Taxus	24	0	7.15	0.01	-9.4818	4.1864e-08	6.68295e-07	-	-	-	gi|15232407|ref|NP_190972.1|/8e-11/photoassimilate-responsive protein-related [Arabidopsis thaliana] >gi|7630024|emb|CAB88366.1| photoassimilate-responsive protein PAR-1b-like protein [Arabidopsis thaliana] >gi|18252939|gb|AAL62396.1| photoassimilate-responsive protein PAR-1b -like protein [Arabidopsis thaliana] >gi|21389647|gb|AAM48022.1| photoassimilate-responsive protein PAR-1b-like protein [A…
Unigene7938_Taxus	24	0	7.15	0.01	-9.4818	4.1864e-08	6.67636e-07	-	-	-	gi|115447703|ref|NP_001047631.1|/4e-06/Os02g0657700 [Oryza sativa (japonica cultivar-group)] >gi|113537162|dbj|BAF09545.1| Os02g0657700 [Oryza sativa Japonica Group]
Unigene11904_Taxus	24	0	7.15	0.01	-9.4818	4.1864e-08	6.66978e-07	-	-	-	gi|4049410|emb|CAA71274.1|/1e-122/L-ascorbate oxidase [Cucumis melo]
Unigene21248_Taxus	22	0	6.55	0.01	-9.35535	1.72256e-07	2.48046e-06	-	-	-	gi|75756057|gb|ABA27080.1|/1e-06/TO118-23rc [Taraxacum officinale]
Unigene22494_Taxus	21	0	6.26	0.01	-9.29002	3.49416e-07	4.81706e-06	-	-	-	-
Unigene20425_Taxus	20	0	5.96	0.01	-9.21917	7.08778e-07	9.17666e-06	-	-	-	gi|211853240|emb|CAP16664.1|/5e-26/homeodomain leucine zipper protein [Solanum lycopersicum]
Unigene8888_Taxus	20	0	5.96	0.01	-9.21917	7.08778e-07	9.16932e-06	-	-	-	gi|226494167|ref|NP_001147346.1|/2e-17/LOC100280954 [Zea mays] >gi|105990544|gb|ABF81694.1| GASA-like protein [Zea mays] >gi|195610350|gb|ACG27005.1| gibberellin-regulated protein 1 precursor [Zea mays]
Unigene27145_Taxus	20	0	5.96	0.01	-9.21917	7.08778e-07	9.16199e-06	-	-	-	-
Unigene20248_Taxus	20	0	5.96	0.01	-9.21917	7.08778e-07	9.15467e-06	-	GO:0016206//catechol O-methyltransferase activity;GO:0046983//protein dimerization activity	-	gi|54634527|gb|AAV36309.1|/4e-27/caffeate O-methyltransferase [Pinus taeda] >gi|54634582|gb|AAV36331.1| caffeate O-methyltransferase [Pinus taeda]
Unigene16930_Taxus	19	0	5.66	0.01	-9.14466	1.43773e-06	1.75204e-05	-	-	-	gi|115468730|ref|NP_001057964.1|/3e-12/Os06g0589800 [Oryza sativa (japonica cultivar-group)] >gi|113596004|dbj|BAF19878.1| Os06g0589800 [Oryza sativa Japonica Group]
Unigene12012_Taxus	19	0	5.66	0.01	-9.14466	1.43773e-06	1.75072e-05	-	GO:0020037//heme binding;GO:0004601//peroxidase activity;GO:0009055//electron carrier activity;GO:0005509//calcium ion binding	GO:0055114//oxidation reduction;GO:0006979//response to oxidative stress	gi|62318877|dbj|BAD93948.1|/1e-11/peroxidase ATP4a [Arabidopsis thaliana]
Unigene29331_Taxus	19	0	5.66	0.01	-9.14466	1.43773e-06	1.7494e-05	-	-	-	-
Unigene33057_Taxus	18	0	5.36	0.01	-9.06609	2.91638e-06	3.35664e-05	-	-	-	gi|51104383|gb|AAT96852.1|/1e-19/allene oxide cyclase C4 [Humulus lupulus]
Unigene7975_Taxus	18	0	5.36	0.01	-9.06609	2.91638e-06	3.35425e-05	-	-	-	gi|68131792|gb|AAY85180.1|/3e-19/pectate lyase [Gossypium hirsutum]
Unigene33764_Taxus	18	0	5.36	0.01	-9.06609	2.91638e-06	3.35187e-05	-	-	-	gi|15235160|ref|NP_193708.1|/1e-23/glycosyl hydrolase family 18 protein [Arabidopsis thaliana] >gi|67633752|gb|AAY78800.1| glycosyl hydrolase family 18 protein [Arabidopsis thaliana]
Unigene13021_Taxus	18	0	5.36	0.01	-9.06609	2.91638e-06	3.34949e-05	-	-	-	gi|116781014|gb|ABK21926.1|/1e-06/unknown [Picea sitchensis] >gi|116782710|gb|ABK22622.1| unknown [Picea sitchensis]
Unigene29517_Taxus	17	0	5.06	0.01	-8.98299	5.9158e-06	6.35222e-05	-	-	-	-
Unigene26466_Taxus	17	0	5.06	0.01	-8.98299	5.9158e-06	6.348e-05	GO:0016023//cytoplasmic membrane-bounded vesicle	GO:0008233//peptidase activity	GO:0006508//proteolysis	gi|42562538|ref|NP_174800.2|/8e-08/protease-associated zinc finger (C3HC4-type RING finger) family protein [Arabidopsis thaliana]
Unigene34870_Taxus	17	0	5.06	0.01	-8.98299	5.9158e-06	6.34379e-05	-	-	-	gi|192383221|gb|ACF04633.1|/3e-06/exocyst subunit Exo70-interacting protein Roh1 [Nicotiana tabacum]
Unigene12071_Taxus	17	0	5.06	0.01	-8.98299	5.9158e-06	6.33959e-05	GO:0016023//cytoplasmic membrane-bounded vesicle	-	-	gi|115488074|ref|NP_001066524.1|/2e-10/Os12g0263100 [Oryza sativa (japonica cultivar-group)] >gi|77554561|gb|ABA97357.1| DHHC zinc finger domain containing protein, expressed [Oryza sativa (japonica cultivar-group)] >gi|113649031|dbj|BAF29543.1| Os12g0263100 [Oryza sativa Japonica Group]
Unigene1035_Taxus	17	0	5.06	0.01	-8.98299	5.9158e-06	6.33539e-05	-	-	-	gi|224055833|ref|XP_002298676.1|/1e-09/fasciclin-like AGP 14.8 protein [Populus trichocarpa] >gi|222845934|gb|EEE83481.1| fasciclin-like AGP 14.8 protein [Populus trichocarpa]
Unigene15435_Taxus	16	0	4.77	0.01	-8.89785	1.2e-05	0.00012023	-	-	-	gi|6691215|gb|AAF24553.1|AC007508_16/1e-36/F1K23.24 [Arabidopsis thaliana]
Unigene31192_Taxus	16	0	4.77	0.01	-8.89785	1.2e-05	0.000120156	-	-	-	gi|226495911|ref|NP_001147026.1|/6e-07/glyoxalase/bleomycin resistance protein/dioxygenase [Zea mays] >gi|195606588|gb|ACG25124.1| glyoxalase/bleomycin resistance protein/dioxygenase [Zea mays]
Unigene24105_Taxus	16	0	4.77	0.01	-8.89785	1.2e-05	0.000120081	-	-	-	-
Unigene22898_Taxus	15	0	4.47	0.01	-8.80413	2.43416e-05	0.000227006	-	-	-	gi|40018852|gb|AAR36911.1|/2e-19/disease resistance gene [Pinus sylvestris]
Unigene6771_Taxus	15	0	4.47	0.01	-8.80413	2.43416e-05	0.000226875	-	-	-	gi|115448895|ref|NP_001048227.1|/4e-14/Os02g0767000 [Oryza sativa (japonica cultivar-group)] >gi|46805746|dbj|BAD17133.1| remorin protein-like [Oryza sativa Japonica Group] >gi|46806073|dbj|BAD17321.1| remorin protein-like [Oryza sativa Japonica Group] >gi|113537758|dbj|BAF10141.1| Os02g0767000 [Oryza sativa Japonica Group]
Unigene4244_Taxus	15	0	4.47	0.01	-8.80413	2.43416e-05	0.000226744	-	-	-	gi|205933563|gb|ACI05085.1|/1e-100/receptor-like protein kinase RHG1 [Glycine max]
Unigene21395_Taxus	15	0	4.47	0.01	-8.80413	2.43416e-05	0.000226614	-	-	-	gi|115439843|ref|NP_001044201.1|/2e-57/Os01g0740400 [Oryza sativa (japonica cultivar-group)] >gi|113533732|dbj|BAF06115.1| Os01g0740400 [Oryza sativa Japonica Group]
Unigene10137_Taxus	15	0	4.47	0.01	-8.80413	2.43416e-05	0.000226483	-	-	-	gi|50251982|dbj|BAD27916.1|/5e-27/heat shock protein-related-like [Oryza sativa Japonica Group] >gi|50252658|dbj|BAD28827.1| heat shock protein-related-like [Oryza sativa Japonica Group]
Unigene8674_Taxus	15	0	4.47	0.01	-8.80413	2.43416e-05	0.000226353	-	-	-	gi|149929216|gb|ABR37213.1|/1e-64/flowering locus D [Phaseolus vulgaris]
Unigene13206_Taxus	15	0	4.47	0.01	-8.80413	2.43416e-05	0.000226223	-	-	-	-
Unigene34979_Taxus	14	0	4.17	0.01	-8.7039	4.9376e-05	0.000425618	-	-	-	gi|159469568|ref|XP_001692935.1|/1e-102/cullin [Chlamydomonas reinhardtii] >gi|158277737|gb|EDP03504.1| cullin [Chlamydomonas reinhardtii]
Unigene35242_Taxus	14	0	4.17	0.01	-8.7039	4.9376e-05	0.000425391	-	-	-	gi|18405560|ref|NP_565947.1|/1e-11/nucleic acid binding [Arabidopsis thaliana] >gi|20196933|gb|AAB86456.2| expressed protein [Arabidopsis thaliana] >gi|20197117|gb|AAM14924.1| expressed protein [Arabidopsis thaliana]
Unigene31706_Taxus	14	0	4.17	0.01	-8.7039	4.9376e-05	0.000425165	-	-	-	-
Unigene24755_Taxus	14	0	4.17	0.01	-8.7039	4.9376e-05	0.000424938	-	-	-	gi|116793691|gb|ABK26844.1|/4e-16/unknown [Picea sitchensis]
Unigene34452_Taxus	14	0	4.17	0.01	-8.7039	4.9376e-05	0.000424712	-	-	-	gi|1279598|emb|CAA96434.1|/7e-28/pectin methylesterase [Nicotiana plumbaginifolia]
Unigene22710_Taxus	14	0	4.17	0.01	-8.7039	4.9376e-05	0.000424487	-	-	-	-
Unigene12781_Taxus	13	0	3.87	0.01	-8.59619	0.000100158	0.000788918	-	-	-	-
Unigene33284_Taxus	13	0	3.87	0.01	-8.59619	0.000100158	0.000788534	-	GO:0005515//protein binding;GO:0005524//ATP binding;GO:0004674//protein serine/threonine kinase activity	GO:0006468//protein amino acid phosphorylation	gi|26051191|gb|AAB52224.3|/6e-83/StubSNF1 protein [Solanum tuberosum]
Unigene26950_Taxus	13	0	3.87	0.01	-8.59619	0.000100158	0.00078815	-	-	-	gi|37625029|gb|AAQ96338.1|/1e-06/lipid transfer protein [Vitis aestivalis]
Unigene15255_Taxus	13	0	3.87	0.01	-8.59619	0.000100158	0.000787767	-	-	-	gi|225433502|ref|XP_002265250.1|/8e-06/PREDICTED: hypothetical protein [Vitis vinifera]
Unigene9720_Taxus	13	0	3.87	0.01	-8.59619	0.000100158	0.000787384	-	-	-	gi|18400628|ref|NP_565577.1|/5e-06/AtGDU4 (Arabidopsis thaliana GLUTAMINE DUMPER 4) >gi|20198236|gb|AAM15477.1| Expressed protein [Arabidopsis thaliana] >gi|88900418|gb|ABD57521.1| At2g24762 [Arabidopsis thaliana]
Unigene11491_Taxus	13	0	3.87	0.01	-8.59619	0.000100158	0.000787001	-	-	-	gi|461532|sp|P34727.3|ARF_AJECA/3e-11/RecName: Full=ADP-ribosylation factor >gi|407693|gb|AAA17548.1| ADP-ribosylation factor [Ajellomyces capsulatus] >gi|240278839|gb|EER42345.1| ADP-ribosylation factor [Ajellomyces capsulatus H143]
Unigene32598_Taxus	13	0	3.87	0.01	-8.59619	0.000100158	0.000786619	-	-	-	gi|115400095|ref|XP_001215636.1|/4e-48/40S ribosomal protein S13-1 [Aspergillus terreus NIH2624] >gi|114191302|gb|EAU33002.1| 40S ribosomal protein S13-1 [Aspergillus terreus NIH2624]
Unigene21062_Taxus	13	0	3.87	0.01	-8.59619	0.000100158	0.000786237	-	-	-	gi|255676146|dbj|BAF16885.2|/2e-28/Os05g0228400 [Oryza sativa Japonica Group]
Unigene28237_Taxus	332	2	98.91	0.58	-7.41392	1.49468e-98	1.63314e-96	-	-	-	gi|4099828|gb|AAD00692.1|/3e-20/homeobox transcription factor SKN2 [Picea mariana]
Unigene13848_Taxus	164	3	48.86	0.87	-5.81149	4.27638e-46	3.92917e-44	GO:0016023//cytoplasmic membrane-bounded vesicle	-	-	gi|15240856|ref|NP_198633.1|/4e-13/protease inhibitor/seed storage/lipid transfer protein (LTP) family protein [Arabidopsis thaliana]
Unigene35772_Taxus	113	3	33.67	0.87	-5.2743	6.68712e-31	4.91534e-29	-	-	-	gi|224713626|gb|ACN62086.1|/1e-38/response regulator 1 [Pinus pinea]
Unigene7039_Taxus	109	3	32.47	0.87	-5.22195	1.01997e-29	7.2982e-28	-	-	-	gi|115459986|ref|NP_001053593.1|/4e-18/Os04g0568900 [Oryza sativa (japonica cultivar-group)]
Unigene7595_Taxus	173	5	51.54	1.45	-5.15157	3.56252e-46	3.29197e-44	-	-	-	gi|255676398|dbj|BAH93172.1|/6e-07/Os05g0434200 [Oryza sativa Japonica Group]
Unigene34948_Taxus	202	6	60.18	1.74	-5.11212	1.66255e-53	1.59083e-51	-	-	-	gi|115482400|ref|NP_001064793.1|/2e-09/Os10g0464300 [Oryza sativa (japonica cultivar-group)] >gi|31432561|gb|AAP54176.1| AWPM-19-like family protein, expressed [Oryza sativa (japonica cultivar-group)] >gi|113639402|dbj|BAF26707.1| Os10g0464300 [Oryza sativa Japonica Group]
Unigene19805_Taxus	59	2	17.58	0.58	-4.92174	3.72854e-16	1.78915e-14	-	-	-	gi|115440985|ref|NP_001044772.1|/4e-81/Os01g0842400 [Oryza sativa (japonica cultivar-group)] >gi|75321217|sp|Q5N9X2.1|LAC4_ORYSJ RecName: Full=Laccase-4; AltName: Full=Benzenediol:oxygen oxidoreductase 4; AltName: Full=Urishiol oxidase 4; AltName: Full=Diphenol oxidase 4; Flags: Precursor >gi|113534303|dbj|BAF06686.1| Os01g0842400 [Oryza sativa Japonica Group]
Unigene16623_Taxus	111	4	33.07	1.16	-4.83333	3.87566e-29	2.76094e-27	-	-	-	gi|116793491|gb|ABK26767.1|/2e-12/unknown [Picea sitchensis]
Unigene32709_Taxus	1353	50	403.09	14.48	-4.79897	0	0	-	-	-	-
Unigene48_Taxus	48	2	14.3	0.58	-4.62382	6.05678e-13	1.80709e-11	-	-	-	gi|110931830|gb|ABH02914.1|/1e-40/MYB transcription factor MYB78 [Glycine max]
Unigene35498_Taxus	69	3	20.56	0.87	-4.56268	5.32206e-18	2.71492e-16	-	-	-	gi|35187456|gb|AAQ84319.1|/9e-76/fiber glycosyl hydrolase family 19 protein [Gossypium barbadense]
Unigene19514_Taxus	66	3	19.66	0.87	-4.4981	3.91672e-17	1.94286e-15	-	-	-	gi|240273024|gb|EER36547.1|/3e-13/catechol O-methyltransferase [Ajellomyces capsulatus H143]
Unigene10334_Taxus	65	3	19.37	0.87	-4.47666	7.60936e-17	3.72882e-15	-	-	-	gi|195623778|gb|ACG33719.1|/2e-86/COBRA-like protein 4 precursor [Zea mays]
Unigene14916_Taxus	39	2	11.62	0.58	-4.32441	2.3985e-10	5.14405e-09	-	-	-	gi|226509930|ref|NP_001152142.1|/2e-09/growth regulator like protein [Zea mays] >gi|195653163|gb|ACG46049.1| growth regulator like protein [Zea mays]
Unigene16842_Taxus	58	3	17.28	0.87	-4.31194	7.80182e-15	3.43769e-13	-	-	-	-
Unigene4663_Taxus	169	9	50.35	2.61	-4.26987	1.19552e-40	1.01752e-38	-	-	-	gi|116783089|gb|ABK22789.1|/3e-12/unknown [Picea sitchensis] >gi|224284674|gb|ACN40069.1| unknown [Picea sitchensis] >gi|224286671|gb|ACN41039.1| unknown [Picea sitchensis]
Unigene27923_Taxus	551	30	164.16	8.69	-4.2396	1.29557e-128	1.49648e-126	-	-	-	-
Unigene15999_Taxus	108	6	32.18	1.74	-4.20901	3.33126e-26	2.20778e-24	-	-	-	gi|6782436|gb|AAF28385.1|AF151214_1/9e-23/lipid-transfer protein [Nicotiana glauca]
Unigene31167_Taxus	339	20	101	5.79	-4.12465	3.1359e-78	3.27165e-76	-	-	-	gi|87162599|gb|ABD28394.1|/8e-06/Embryo-specific 3 [Medicago truncatula]
Unigene27193_Taxus	50	3	14.9	0.87	-4.09815	1.47786e-12	4.0852e-11	-	-	-	-
Unigene17161_Taxus	81	5	24.13	1.45	-4.0567	1.70561e-19	9.16328e-18	-	-	-	gi|115452355|ref|NP_001049778.1|/1e-34/Os03g0287400 [Oryza sativa (japonica cultivar-group)] >gi|113548249|dbj|BAF11692.1| Os03g0287400 [Oryza sativa Japonica Group]
Unigene3981_Taxus	62	4	18.47	1.16	-3.99299	4.79546e-15	2.1722e-13	-	-	-	-
Unigene32009_Taxus	1545	101	460.3	29.26	-3.97557	0	0	-	-	-	gi|40018852|gb|AAR36911.1|/1e-18/disease resistance gene [Pinus sylvestris]
Unigene34864_Taxus	2281	150	679.57	43.45	-3.96719	0	0	-	-	-	gi|1769907|emb|CAA63553.1|/3e-71/xyloglucan endo-transglycosylase [Arabidopsis thaliana]
Unigene16571_Taxus	149	10	44.39	2.9	-3.93611	4.58776e-34	3.58399e-32	GO:0016023//cytoplasmic membrane-bounded vesicle	-	GO:0006952//defense response	gi|115447427|ref|NP_001047493.1|/5e-06/Os02g0629800 [Oryza sativa (japonica cultivar-group)] >gi|113537024|dbj|BAF09407.1| Os02g0629800 [Oryza sativa Japonica Group]
Unigene4019_Taxus	102	7	30.39	2.03	-3.90405	1.34811e-23	8.25771e-22	-	-	-	-
Unigene31666_Taxus	43	3	12.81	0.87	-3.88011	1.37738e-10	3.0263e-09	-	-	-	gi|115451113|ref|NP_001049157.1|/5e-06/Os03g0179700 [Oryza sativa (japonica cultivar-group)] >gi|27436754|gb|AAO13473.1| Hypothetical protein [Oryza sativa Japonica Group] >gi|108706500|gb|ABF94295.1| expressed protein [Oryza sativa (japonica cultivar-group)]
Unigene6655_Taxus	556	40	165.65	11.59	-3.83719	9.72368e-121	1.10734e-118	-	-	-	gi|62642092|gb|AAX92685.1|/4e-36/probable aquaporin [Picea abies]
Unigene22055_Taxus	27	2	8.04	0.58	-3.79307	5.99688e-07	7.90991e-06	GO:0016023//cytoplasmic membrane-bounded vesicle	-	-	gi|195619088|gb|ACG31374.1|/6e-06/transmembrane protein PFT27 [Zea mays]
Unigene12680_Taxus	27	2	8.04	0.58	-3.79307	5.99688e-07	7.90347e-06	-	-	-	gi|87162595|gb|ABD28390.1|/7e-06/Embryo-specific 3 [Medicago truncatula]
Unigene35122_Taxus	27	2	8.04	0.58	-3.79307	5.99688e-07	7.89703e-06	-	-	-	gi|115470221|ref|NP_001058709.1|/1e-23/Os07g0107300 [Oryza sativa (japonica cultivar-group)] >gi|113610245|dbj|BAF20623.1| Os07g0107300 [Oryza sativa Japonica Group]
Unigene4962_Taxus	26	2	7.75	0.58	-3.74007	1.13806e-06	1.41784e-05	-	-	-	-
Unigene1525_Taxus	2527	197	752.86	57.07	-3.72158	0	0	-	-	-	gi|40362748|gb|AAR84643.1|/8e-06/defensin [Picea glauca]
Unigene11638_Taxus	25	2	7.45	0.58	-3.68312	2.1548e-06	2.5342e-05	-	-	-	gi|255670709|dbj|BAH91579.1|/1e-08/Os02g0208700 [Oryza sativa Japonica Group]
Unigene20869_Taxus	111	9	33.07	2.61	-3.6634	2.1432e-24	1.35912e-22	-	-	-	-
Unigene14640_Taxus	49	4	14.6	1.16	-3.65377	1.97913e-11	4.69963e-10	-	-	-	gi|116779973|gb|ABK21500.1|/5e-11/unknown [Picea sitchensis]
Unigene1317_Taxus	49	4	14.6	1.16	-3.65377	1.97913e-11	4.69274e-10	-	-	-	gi|75264583|sp|Q9M210.1|ERF35_ARATH/4e-23/RecName: Full=Ethylene-responsive transcription factor ERF035 >gi|7287997|emb|CAB81835.1| transcription factor-like protein [Arabidopsis thaliana] >gi|117958769|gb|ABK59687.1| At3g60490 [Arabidopsis thaliana]
Unigene20164_Taxus	61	5	18.17	1.45	-3.64743	6.32234e-14	2.56881e-12	-	-	-	gi|49643318|emb|CAG99270.1|/3e-06/KLLA0E05281p [Kluyveromyces lactis]
Unigene17692_Taxus	84	7	25.03	2.03	-3.62411	1.27292e-18	6.55555e-17	-	-	-	gi|22003724|gb|AAM88862.1|AF526507_1/2e-08/expansin [Vicia faba]
Unigene16461_Taxus	48	4	14.3	1.16	-3.62382	3.72308e-11	8.57634e-10	-	-	-	-
Unigene31872_Taxus	155	13	46.18	3.77	-3.61463	3.5239e-33	2.70071e-31	-	-	-	-
Unigene16039_Taxus	214	18	63.76	5.21	-3.6133	3.16486e-45	2.82757e-43	-	-	-	-
Unigene8790_Taxus	47	4	14	1.16	-3.59323	6.99366e-11	1.57733e-09	-	-	-	gi|6959488|gb|AAF33112.1|AF181683_1/1e-115/RPT2 [Arabidopsis thaliana]
Unigene8853_Taxus	759	67	226.13	19.41	-3.54228	7.01974e-154	8.28586e-152	-	-	-	gi|116310801|emb|CAH67591.1|/3e-19/OSIGBa0092M08.3 [Oryza sativa (indica cultivar-group)]
Unigene35015_Taxus	102	9	30.39	2.61	-3.54147	6.1044e-22	3.56369e-20	-	-	-	gi|62861393|gb|AAY16798.1|/2e-23/early salt stress and cold acclimation-induced protein 2-1 [Lophopyrum elongatum]
Unigene34493_Taxus	67	6	19.96	1.74	-3.51995	8.8972e-15	3.88856e-13	-	-	-	gi|79329010|ref|NP_001031966.1|/4e-17/adenylate kinase family protein [Arabidopsis thaliana]
Unigene106_Taxus	44	4	13.11	1.16	-3.49847	4.59292e-10	9.44938e-09	-	-	-	gi|6606532|gb|AAF19195.1|AF206319_1/1e-68/pectate lyase 1 [Musa acuminata AAA Group]
Unigene31354_Taxus	33	3	9.83	0.87	-3.4981	7.93286e-08	1.21135e-06	-	-	-	gi|186506069|ref|NP_001118461.1|/2e-39/peroxidase 21 (PER21) (P21) (PRXR5) [Arabidopsis thaliana]
Unigene20753_Taxus	118	11	35.16	3.19	-3.46231	1.01577e-24	6.54423e-23	-	-	-	-
Unigene5576_Taxus	63	6	18.77	1.74	-3.43127	1.07202e-13	4.0222e-12	-	-	-	gi|15232837|ref|NP_186850.1|/1e-103/pentatricopeptide (PPR) repeat-containing protein [Arabidopsis thaliana] >gi|75193830|sp|Q9S7F4.1|PP206_ARATH RecName: Full=Putative pentatricopeptide repeat-containing protein At2g01510
Unigene15635_Taxus	42	4	12.51	1.16	-3.43089	1.59729e-09	3.02103e-08	-	-	-	gi|18416614|ref|NP_567728.1|/2e-06/AtGDU2 (Arabidopsis thaliana GLUTAMINE DUMPER 2)
Unigene28514_Taxus	31	3	9.24	0.87	-3.40881	2.76372e-07	3.86945e-06	-	-	-	-
Unigene17594_Taxus	40	4	11.92	1.16	-3.36119	5.51418e-09	9.96311e-08	-	-	-	gi|79327201|ref|NP_001031847.1|/3e-06/ATS3 (ARABIDOPSIS THALIANA SEED GENE 3) [Arabidopsis thaliana] >gi|222424008|dbj|BAH19965.1| AT5G07190 [Arabidopsis thaliana]
Unigene22167_Taxus	30	3	8.94	0.87	-3.36119	5.14008e-07	6.86944e-06	GO:0005853//eukaryotic translation elongation factor 1 complex	GO:0003746//translation elongation factor activity	GO:0006414//translational elongation	gi|13626393|sp|Q9FVT2.1|EF1G2_ARATH/7e-18/RecName: Full=Probable elongation factor 1-gamma 2; Short=EF-1-gamma 2; AltName: Full=eEF-1B gamma 2 >gi|13877603|gb|AAK43879.1|AF370502_1 Unknown protein [Arabidopsis thaliana] >gi|15983511|gb|AAL11623.1|AF424630_1 At1g57720/T8L23_18 [Arabidopsis thaliana] >gi|16226841|gb|AAL16277.1|AF428347_1 At1g57720/T8L23_18 [Arabidopsis thaliana] >gi|21360471|gb|AAM…
Unigene22090_Taxus	30	3	8.94	0.87	-3.36119	5.14008e-07	6.86377e-06	-	-	-	-
Unigene5628_Taxus	20	2	5.96	0.58	-3.36119	5.03418e-05	0.0004321	-	-	-	-
Unigene6668_Taxus	20	2	5.96	0.58	-3.36119	5.03418e-05	0.000431871	-	-	-	gi|222423173|dbj|BAH19564.1|/6e-32/AT1G76590 [Arabidopsis thaliana]
Unigene19290_Taxus	493	50	146.88	14.48	-3.3425	1.39296e-95	1.51178e-93	-	-	-	gi|15241268|ref|NP_200470.1|/8e-89/glycosyl hydrolase family 17 protein [Arabidopsis thaliana] >gi|75171106|sp|Q9FJU9.1|E1313_ARATH RecName: Full=Glucan endo-1,3-beta-glucosidase 13; AltName: Full=(1->3)-beta-glucan endohydrolase 13; Short=(1->3)-beta-glucanase 13; AltName: Full=Beta-1,3-endoglucanase 13; Short=Beta-1,3-glucanase 13; Flags: Precursor >gi|10176762|dbj|BAB09876.1| beta-1,3-glucanas…
Unigene24218_Taxus	59	6	17.58	1.74	-3.33678	1.26559e-12	3.52252e-11	-	-	-	-
Unigene32092_Taxus	39	4	11.62	1.16	-3.32441	1.02151e-08	1.76671e-07	-	-	-	gi|68131792|gb|AAY85180.1|/2e-30/pectate lyase [Gossypium hirsutum]
Unigene12478_Taxus	19	2	5.66	0.58	-3.28668	9.36266e-05	0.000742903	GO:0030529//ribonucleoprotein complex;GO:0005739//mitochondrion	-	-	gi|116054773|emb|CAL56850.1|/3e-09/Ribosomal protein S18 (ISS) [Ostreococcus tauri]
Unigene32450_Taxus	19	2	5.66	0.58	-3.28668	9.36266e-05	0.000742538	-	-	-	gi|115448323|ref|NP_001047941.1|/4e-06/Os02g0718900 [Oryza sativa (japonica cultivar-group)] >gi|399015|sp|P31691.1|ADT_ORYSJ RecName: Full=ADP,ATP carrier protein, mitochondrial; AltName: Full=ADP/ATP translocase; AltName: Full=Adenine nucleotide translocator; Short=ANT; Flags: Precursor >gi|218145|dbj|BAA02161.1| ATP/ADP translocator [Oryza sativa Japonica Group] >gi|45735874|dbj|BAD12908.1| AT…
Unigene18693_Taxus	122	13	36.35	3.77	-3.26932	2.60362e-24	1.6319e-22	-	-	-	gi|226496167|ref|NP_001149912.1|/2e-27/seed specific protein Bn15D14A [Zea mays] >gi|195635405|gb|ACG37171.1| seed specific protein Bn15D14A [Zea mays]
Unigene20819_Taxus	194	21	57.8	6.08	-3.24893	1.36524e-37	1.10386e-35	-	-	-	gi|29839377|sp|Q8W013.1|COMT1_CATRO/2e-21/RecName: Full=Caffeic acid 3-O-methyltransferase; AltName: Full=S-adenosysl-L-methionine:caffeic acid 3-O-methyltransferase; Short=CAOMT; Short=COMT >gi|18025321|gb|AAK20170.1| caffeic acid O-methyltransferase [Catharanthus roseus]
Unigene22008_Taxus	55	6	16.39	1.74	-3.23566	1.46012e-11	3.5294e-10	-	-	-	-
Unigene32699_Taxus	315	35	93.85	10.14	-3.2103	1.86596e-59	1.82875e-57	-	-	-	-
Unigene36073_Taxus	44	5	13.11	1.45	-3.17654	2.38204e-09	4.44803e-08	-	-	-	gi|212675232|gb|ACJ37363.1|/9e-27/HSA32 [Garcinia mangostana]
Unigene35527_Taxus	140	16	41.71	4.63	-3.17131	6.18064e-27	4.21718e-25	-	-	-	gi|15232856|ref|NP_189427.1|/3e-24/NQR (NADPH:QUINONE OXIDOREDUCTASE); FMN reductase [Arabidopsis thaliana] >gi|75273736|sp|Q9LK88.1|NQR_ARATH RecName: Full=NADPH:quinone oxidoreductase >gi|11994494|dbj|BAB02535.1| NADPH:quinone oxidoreductase [Arabidopsis thaliana] >gi|88193780|gb|ABD42979.1| At3g27890 [Arabidopsis thaliana]
Unigene9531_Taxus	34	4	10.13	1.16	-3.12644	2.155e-07	3.06495e-06	-	-	-	gi|15242928|ref|NP_197655.1|/1e-73/ADT5 (arogenate dehydratase 5); arogenate dehydratase/ prephenate dehydratase [Arabidopsis thaliana] >gi|75171870|sp|Q9FNJ8.1|AROD5_ARATH RecName: Full=Arogenate dehydratase 5, chloroplastic; Short=AtADT5; Flags: Precursor >gi|10178237|dbj|BAB11669.1| chorismate mutase/prephenate dehydratase-like protein [Arabidopsis thaliana] >gi|16604398|gb|AAL24205.1| AT5g226…
Unigene34928_Taxus	126	15	37.54	4.35	-3.10934	5.66582e-24	3.51042e-22	-	-	-	gi|166690|gb|AAA32785.1|/1e-104/3-deoxy-D-arabino-heptulosonate 7-phosphate synthase [Arabidopsis thaliana]
Unigene36020_Taxus	42	5	12.51	1.45	-3.10896	7.96146e-09	1.40551e-07	-	-	-	gi|45190467|ref|NP_984721.1|/1e-06/AEL140Cp [Ashbya gossypii ATCC 10895] >gi|44983409|gb|AAS52545.1| AEL140Cp [Ashbya gossypii ATCC 10895]
Unigene5729_Taxus	25	3	7.45	0.87	-3.09815	1.0967e-05	0.000110772	-	-	-	gi|226531702|ref|NP_001151367.1|/2e-12/RING-H2 finger protein ATL5A [Zea mays] >gi|195646232|gb|ACG42584.1| RING-H2 finger protein ATL5A [Zea mays]
Unigene35080_Taxus	25	3	7.45	0.87	-3.09815	1.0967e-05	0.000110703	-	-	-	gi|108711250|gb|ABF99045.1|/4e-16/expressed protein [Oryza sativa (japonica cultivar-group)] >gi|255674924|dbj|BAH92380.1| Os03g0765400 [Oryza sativa Japonica Group]
Unigene19862_Taxus	25	3	7.45	0.87	-3.09815	1.0967e-05	0.000110634	-	-	-	-
Unigene31444_Taxus	683	85	203.48	24.62	-3.04698	8.72114e-121	1.00021e-118	-	-	-	-
Unigene4906_Taxus	40	5	11.92	1.45	-3.03926	2.63712e-08	4.30756e-07	-	-	-	-
Unigene228_Taxus	24	3	7.15	0.87	-3.03886	2.00298e-05	0.000190643	-	-	-	gi|115447905|ref|NP_001047732.1|/6e-86/Os02g0678300 [Oryza sativa (japonica cultivar-group)]
Unigene6248_Taxus	23	3	6.85	0.87	-2.97702	3.6444e-05	0.00032596	-	-	-	-
Unigene29951_Taxus	23	3	6.85	0.87	-2.97702	3.6444e-05	0.00032578	-	-	-	-
Unigene30846_Taxus	23	3	6.85	0.87	-2.97702	3.6444e-05	0.0003256	-	-	-	gi|125951512|sp|Q0DM48.2|MAN3_ORYSJ/4e-06/RecName: Full=Mannan endo-1,4-beta-mannosidase 3; AltName: Full=Beta-mannanase 3; AltName: Full=Endo-beta-1,4-mannanase 3; AltName: Full=OsMAN3; Flags: Precursor
Unigene17999_Taxus	23	3	6.85	0.87	-2.97702	3.6444e-05	0.00032542	-	-	-	-
Unigene21000_Taxus	53	7	15.79	2.03	-2.95946	2.2129e-10	4.7523e-09	-	-	-	gi|21536895|gb|AAM61227.1|/0.0/amino acid transport protein AAP2 [Arabidopsis thaliana]
Unigene8064_Taxus	360	48	107.25	13.9	-2.94782	2.16816e-62	2.17772e-60	-	-	-	-
Unigene963_Taxus	195	26	58.1	7.53	-2.94782	1.67463e-34	1.31459e-32	-	-	-	-
Unigene8653_Taxus	45	6	13.41	1.74	-2.94615	5.83778e-09	1.04428e-07	-	-	-	-
Unigene30035_Taxus	22	3	6.55	0.87	-2.91241	6.604e-05	0.000550765	GO:0009536//plastid	-	-	gi|213402669|ref|XP_002172107.1|/4e-19/RNA exonuclease [Schizosaccharomyces japonicus yFS275] >gi|212000154|gb|EEB05814.1| RNA exonuclease [Schizosaccharomyces japonicus yFS275]
Unigene4507_Taxus	29	4	8.64	1.16	-2.89691	4.2498e-06	4.71032e-05	-	GO:0004872//receptor activity	-	gi|49654651|emb|CAG87150.1|/2e-06/DEHA2D11858p [Debaryomyces hansenii]
Unigene35430_Taxus	21	3	6.26	0.87	-2.84708	0.000119147	0.000916181	-	-	-	gi|186478575|ref|NP_173166.2|/3e-55/ATP binding / protein binding / protein kinase/ protein serine/threonine kinase/ protein tyrosine kinase [Arabidopsis thaliana]
Unigene31988_Taxus	21	3	6.26	0.87	-2.84708	0.000119147	0.000915746	-	-	-	-
Unigene29327_Taxus	21	3	6.26	0.87	-2.84708	0.000119147	0.000915311	-	-	-	gi|99033701|gb|ABF61872.1|/2e-15/chaperone [Agave tequilana]
Unigene27184_Taxus	21	3	6.26	0.87	-2.84708	0.000119147	0.000914876	-	-	-	-
Unigene11295_Taxus	28	4	8.34	1.16	-2.84592	7.63992e-06	7.98611e-05	-	-	-	gi|195638818|gb|ACG38877.1|/2e-44/histone H4 [Zea mays]
Unigene12432_Taxus	28	4	8.34	1.16	-2.84592	7.63992e-06	7.98095e-05	GO:0016023//cytoplasmic membrane-bounded vesicle	GO:0004672//protein kinase activity	GO:0006468//protein amino acid phosphorylation	gi|263505419|sp|C0LGV1.1|RCH1_ARATH/6e-06/RecName: Full=LRR receptor-like serine/threonine-protein kinase RCH1; AltName: Full=Protein ROOT CLAVATA-HOMOLOG1 1; Flags: Precursor >gi|224589709|gb|ACN59386.1| leucine-rich repeat receptor-like protein kinase [Arabidopsis thaliana]
Unigene2674_Taxus	62	9	18.47	2.61	-2.82306	1.93743e-11	4.60737e-10	-	-	-	gi|15235255|ref|NP_194561.1|/4e-45/glycosyl hydrolase family 5 protein / cellulase family protein [Arabidopsis thaliana] >gi|75264520|sp|Q9M0H6.1|MAN5_ARATH RecName: Full=Mannan endo-1,4-beta-mannosidase 5; AltName: Full=Beta-mannanase 5; AltName: Full=Endo-beta-1,4-mannanase 5; Short=AtMAN5; Flags: Precursor >gi|109946603|gb|ABG48480.1| At4g28320 [Arabidopsis thaliana]
Unigene1097_Taxus	27	4	8.04	1.16	-2.79307	1.36831e-05	0.000135499	-	-	-	-
Unigene14630_Taxus	282	42	84.02	12.17	-2.7874	1.58173e-46	1.47851e-44	GO:0009505//plant-type cell wall	-	-	gi|15221033|ref|NP_173261.1|/2e-49/ATLP-1 [Arabidopsis thaliana] >gi|27735265|sp|P50699.2|TLPH_ARATH RecName: Full=Thaumatin-like protein; Flags: Precursor
Unigene34134_Taxus	60	9	17.88	2.61	-2.77623	6.12104e-11	1.38827e-09	-	-	-	gi|115465445|ref|NP_001056322.1|/4e-14/Os05g0562800 [Oryza sativa (japonica cultivar-group)] >gi|113579873|dbj|BAF18236.1| Os05g0562800 [Oryza sativa Japonica Group]
Unigene28332_Taxus	100	15	29.79	4.35	-2.77574	2.2821e-17	1.13901e-15	-	-	-	-
Unigene5248_Taxus	1306	197	389.09	57.07	-2.7693	7.4764e-208	9.09029e-206	-	-	-	gi|162319704|gb|ABX84378.1|/1e-10/amylase inhibitor-like protein [Triticum aestivum]
Unigene32355_Taxus	26	4	7.75	1.16	-2.74007	2.44092e-05	0.000226721	-	-	-	gi|2894574|emb|CAA17163.1|/5e-56/peroxidase prxr1 [Arabidopsis thaliana] >gi|7269041|emb|CAB79151.1| peroxidase prxr1 [Arabidopsis thaliana]
Unigene1337_Taxus	26	4	7.75	1.16	-2.74007	2.44092e-05	0.000226591	-	-	-	gi|60299997|gb|AAX18647.1|/3e-98/cellulose synthase catalytic subunit [Pinus taeda]
Unigene13138_Taxus	115	18	34.26	5.21	-2.71717	2.4665e-19	1.31203e-17	-	-	-	gi|147833382|emb|CAN66234.1|/1e-08/hypothetical protein [Vitis vinifera]
Unigene35127_Taxus	657	103	195.74	29.84	-2.71362	3.29622e-103	3.70161e-101	-	-	-	-
Unigene21155_Taxus	215	34	64.05	9.85	-2.701	1.08001e-34	8.56117e-33	-	-	-	gi|108863994|gb|ABG22362.1|/5e-17/heavy metal-associated domain containing protein, expressed [Oryza sativa (japonica cultivar-group)]
Unigene22374_Taxus	86	14	25.62	4.06	-2.65772	1.69704e-14	7.33764e-13	-	-	-	-
Unigene29498_Taxus	98	16	29.2	4.63	-2.65688	2.62858e-16	1.27266e-14	-	-	-	-
Unigene29260_Taxus	67	11	19.96	3.19	-2.64548	1.57254e-11	3.77853e-10	-	-	-	gi|32400295|dbj|BAC78635.1|/8e-06/hydroxyanthranilate hydroxycinnamoyltransferase 3 [Avena sativa]
Unigene35915_Taxus	151	25	44.99	7.24	-2.63554	3.52868e-24	2.20318e-22	-	-	-	gi|15239113|ref|NP_196720.1|/6e-38/TINY2 (TINY2); DNA binding / transcription factor [Arabidopsis thaliana] >gi|75264381|sp|Q9LYD3.1|DREB3_ARATH RecName: Full=Dehydration-responsive element-binding protein 3; AltName: Full=Protein TINY 2 >gi|7573416|emb|CAB87719.1| transcription factor like protein [Arabidopsis thaliana] >gi|61104875|gb|AAX38232.1| DREB3 [Arabidopsis thaliana]
Unigene28929_Taxus	24	4	7.15	1.16	-2.62382	7.66736e-05	0.000623687	-	-	-	gi|115473311|ref|NP_001060254.1|/4e-34/Os07g0613200 [Oryza sativa (japonica cultivar-group)] >gi|113611790|dbj|BAF22168.1| Os07g0613200 [Oryza sativa Japonica Group]
Unigene12392_Taxus	127	22	37.84	6.37	-2.57055	4.91914e-20	2.68741e-18	-	-	-	gi|283970962|gb|ADB54807.1|/3e-10/universal stress protein 11741 [Hordeum vulgare subsp. vulgare] >gi|283970964|gb|ADB54808.1| universal stress protein 11741 [Hordeum vulgare subsp. vulgare]
Unigene11029_Taxus	69	12	20.56	3.48	-2.56268	1.79589e-11	4.29605e-10	-	GO:0004386//helicase activity;GO:0005488//binding	-	gi|213405633|ref|XP_002173588.1|/0.0/ATP-dependent RNA helicase DOB1 [Schizosaccharomyces japonicus yFS275] >gi|212001635|gb|EEB07295.1| ATP-dependent RNA helicase DOB1 [Schizosaccharomyces japonicus yFS275]
Unigene22447_Taxus	46	8	13.7	2.32	-2.56198	4.61786e-08	7.29965e-07	-	-	-	gi|224284360|gb|ACN39915.1|/6e-09/unknown [Picea sitchensis]
Unigene12121_Taxus	34	6	10.13	1.74	-2.54147	3.21466e-06	3.65058e-05	-	-	-	gi|18411885|ref|NP_565175.1|/9e-24/RNA recognition motif (RRM)-containing protein [Arabidopsis thaliana] >gi|21537200|gb|AAM61541.1| RNA recognition motif-containing protein SEB-4 [Arabidopsis thaliana] >gi|124300976|gb|ABN04740.1| At1g78260 [Arabidopsis thaliana]
Unigene4705_Taxus	51	9	15.19	2.61	-2.541	9.74868e-09	1.69694e-07	-	GO:0005488//binding	GO:0006979//response to oxidative stress;GO:0009628//response to abiotic stimulus;GO:0009737//response to abscisic acid stimulus;GO:0006281//DNA repair	gi|195653273|gb|ACG46104.1|/1e-06/phosphoesterase [Zea mays]
Unigene903_Taxus	28	5	8.34	1.45	-2.52399	2.73026e-05	0.000249441	-	-	-	gi|213401719|ref|XP_002171632.1|/4e-06/guanyl-nucleotide exchange factor Vma6 [Schizosaccharomyces japonicus yFS275] >gi|211999679|gb|EEB05339.1| guanyl-nucleotide exchange factor Vma6 [Schizosaccharomyces japonicus yFS275]
Unigene35228_Taxus	262	47	78.06	13.62	-2.51886	6.5918e-39	5.38364e-37	-	-	-	gi|14488301|gb|AAK63882.1|AC074105_11/3e-62/Putative thaumatin-like protein [Oryza sativa] >gi|110288604|gb|ABB46741.2| Thaumatin family protein, expressed [Oryza sativa (japonica cultivar-group)]
Unigene34924_Taxus	33	6	9.83	1.74	-2.4981	5.59496e-06	6.03576e-05	-	-	-	gi|15218080|ref|NP_175607.1|/2e-23/IAA18 (INDOLE-3-ACETIC ACID INDUCIBLE 18); transcription factor [Arabidopsis thaliana] >gi|11386629|sp|O24408.2|IAA18_ARATH RecName: Full=Auxin-responsive protein IAA18; AltName: Full=Indoleacetic acid-induced protein 18 >gi|9802794|gb|AAF99863.1|AC015448_13 IAA18 [Arabidopsis thaliana] >gi|14194115|gb|AAK56252.1|AF367263_1 At1g51950/T14L22_14 [Arabidopsis thali…
Unigene15903_Taxus	27	5	8.04	1.45	-2.47114	4.7525e-05	0.000411858	-	-	-	-
Unigene19979_Taxus	27	5	8.04	1.45	-2.47114	4.7525e-05	0.000411637	-	-	-	gi|168618|gb|AAA33509.1|/1e-115/protein kinase [Zea mays]
Unigene21089_Taxus	27	5	8.04	1.45	-2.47114	4.7525e-05	0.000411417	-	-	-	gi|31339158|dbj|BAC77063.1|/0.0/NADP-specific isocitrate dehydrogenase [Lupinus albus]
Unigene3810_Taxus	271	51	80.74	14.77	-2.45061	5.77352e-39	4.73927e-37	-	-	-	gi|5381253|dbj|BAA82306.1|/1e-109/peroxidase [Nicotiana tabacum]
Unigene20641_Taxus	190	36	56.61	10.43	-2.44032	1.18129e-27	8.23388e-26	-	-	-	gi|227206254|dbj|BAH57182.1|/1e-09/AT3G03150 [Arabidopsis thaliana]
Unigene24312_Taxus	79	15	23.54	4.35	-2.43603	2.69452e-12	7.21409e-11	GO:0005737//cytoplasm;GO:0016021//integral to membrane	GO:0042626//ATPase activity, coupled to transmembrane movement of substances;GO:0004512//inositol-3-phosphate synthase activity;GO:0005524//ATP binding	GO:0006810//transport;GO:0008654//phospholipid biosynthetic process;GO:0006021//inositol biosynthetic process	gi|3062907|dbj|BAA25729.1|/1e-22/myo-inositol phosphate synthase [Oryza sativa Japonica Group]
Unigene20380_Taxus	42	8	12.51	2.32	-2.43089	4.1571e-07	5.65387e-06	-	-	-	-
Unigene6263_Taxus	68	13	20.26	3.77	-2.426	1.01364e-10	2.24234e-09	-	-	-	gi|115484609|ref|NP_001067448.1|/4e-12/Os11g0202600 [Oryza sativa (japonica cultivar-group)]
Unigene22386_Taxus	47	9	14	2.61	-2.42331	8.69428e-08	1.31643e-06	-	GO:0016301//kinase activity;GO:0005515//protein binding	-	gi|66710730|emb|CAI96818.1|/3e-09/SNF1-related protein kinase [Vicia faba]
Unigene9365_Taxus	26	5	7.75	1.45	-2.41814	8.23302e-05	0.000663359	-	-	-	gi|255944885|ref|XP_002563210.1|/4e-07/Pc20g06850 [Penicillium chrysogenum Wisconsin 54-1255] >gi|211587945|emb|CAP86014.1| Pc20g06850 [Penicillium chrysogenum Wisconsin 54-1255]
Unigene31743_Taxus	212	41	63.16	11.88	-2.41048	2.88218e-30	2.0807e-28	-	-	-	-
Unigene20535_Taxus	31	6	9.24	1.74	-2.40881	1.67434e-05	0.000162813	GO:0005634//nucleus	GO:0043565//sequence-specific DNA binding;GO:0046983//protein dimerization activity;GO:0003700//sequence-specific DNA binding transcription factor activity	GO:0006355//regulation of transcription, DNA-dependent	gi|113367190|gb|ABI34652.1|/2e-17/bZIP transcription factor bZIP73B [Glycine max]
Unigene36191_Taxus	191	37	56.9	10.72	-2.40812	2.1809e-27	1.51362e-25	-	-	-	gi|115449043|ref|NP_001048301.1|/3e-91/Os02g0779200 [Oryza sativa (japonica cultivar-group)] >gi|113537832|dbj|BAF10215.1| Os02g0779200 [Oryza sativa Japonica Group]
Unigene29617_Taxus	144	28	42.9	8.11	-2.4032	5.86898e-21	3.31844e-19	-	-	-	-
Unigene34772_Taxus	41	8	12.21	2.32	-2.39587	7.14294e-07	9.21855e-06	-	-	-	gi|222423527|dbj|BAH19733.1|/3e-10/AT4G12400 [Arabidopsis thaliana]
Unigene10961_Taxus	30	6	8.94	1.74	-2.36119	2.87764e-05	0.000261723	GO:0016020//membrane	-	-	gi|115439705|ref|NP_001044132.1|/8e-11/Os01g0729100 [Oryza sativa (japonica cultivar-group)] >gi|113533663|dbj|BAF06046.1| Os01g0729100 [Oryza sativa Japonica Group]
Unigene2241_Taxus	50	10	14.9	2.9	-2.36119	5.34806e-08	8.37207e-07	-	-	-	gi|255671026|dbj|BAF09146.2|/6e-10/Os02g0580000 [Oryza sativa Japonica Group]
Unigene14666_Taxus	74	15	22.05	4.35	-2.34169	3.89332e-11	8.94302e-10	-	-	-	gi|116793257|gb|ABK26675.1|/9e-46/unknown [Picea sitchensis]
Unigene29318_Taxus	230	47	68.52	13.62	-2.3308	1.74477e-31	1.30021e-29	-	-	-	-
Unigene14040_Taxus	136	28	40.52	8.11	-2.32086	4.01902e-19	2.11699e-17	-	-	-	gi|255673293|dbj|BAF05115.2|/6e-25/Os01g0518000 [Oryza sativa Japonica Group]
Unigene16200_Taxus	67	14	19.96	4.06	-2.29756	5.24132e-10	1.06882e-08	-	-	-	gi|30697666|ref|NP_201042.2|/6e-18/invertase/pectin methylesterase inhibitor family protein [Arabidopsis thaliana] >gi|8809649|dbj|BAA97200.1| ripening-related protein-like; contains similarity to pectinesterase [Arabidopsis thaliana]
Unigene16373_Taxus	43	9	12.81	2.61	-2.29515	7.384e-07	9.51448e-06	-	-	-	-
Unigene32443_Taxus	65	14	19.37	4.06	-2.25427	1.48968e-09	2.83408e-08	-	-	-	-
Unigene6692_Taxus	46	10	13.7	2.9	-2.24005	4.415e-07	5.95951e-06	-	-	-	gi|116310435|emb|CAH67441.1|/4e-22/H0501D11.5 [Oryza sativa (indica cultivar-group)]
Unigene28791_Taxus	78	17	23.24	4.92	-2.23988	4.09614e-11	9.36898e-10	-	-	-	gi|115439941|ref|NP_001044250.1|/4e-21/Os01g0750000 [Oryza sativa (japonica cultivar-group)] >gi|14209558|dbj|BAB56054.1| GTP-binding protein GTP1 [Oryza sativa Japonica Group] >gi|32966065|gb|AAP92129.1| GTP-binding protein GTP1 [Oryza sativa] >gi|113533781|dbj|BAF06164.1| Os01g0750000 [Oryza sativa Japonica Group]
Unigene31825_Taxus	11444	2492	3409.47	721.88	-2.23972	0	0	-	-	-	-
Unigene36188_Taxus	155	34	46.18	9.85	-2.22907	1.25197e-20	6.95723e-19	-	-	-	gi|219879374|gb|ACL51019.1|/1e-12/F-box family protein [Citrus trifoliata]
Unigene15441_Taxus	41	9	12.21	2.61	-2.22594	2.10768e-06	2.48965e-05	-	-	-	gi|119943202|dbj|BAF43420.1|/2e-11/ethylene response factor [Malus x domestica]
Unigene29055_Taxus	41	9	12.21	2.61	-2.22594	2.10768e-06	2.48783e-05	-	-	-	gi|188474281|gb|ACD49740.1|/9e-15/BURP domain-containing protein [Solanum lycopersicum]
Unigene24601_Taxus	113	25	33.67	7.24	-2.2174	2.50062e-15	1.15207e-13	-	-	-	-
Unigene4195_Taxus	473	105	140.92	30.42	-2.21178	3.28176e-59	3.19695e-57	-	-	-	gi|195642856|gb|ACG40896.1|/3e-08/VAMP protein SEC22 [Zea mays]
Unigene31490_Taxus	45	10	13.41	2.9	-2.20918	7.42176e-07	9.54032e-06	-	-	-	gi|30038051|gb|AAN86683.1|/2e-14/beta expansin EXPB2.1 [Mirabilis jalapa]
Unigene6856_Taxus	54	12	16.09	3.48	-2.20901	5.54234e-08	8.65944e-07	-	-	-	gi|148909054|gb|ABR17630.1|/3e-10/unknown [Picea sitchensis]
Unigene10906_Taxus	85	19	25.32	5.5	-2.20277	8.83858e-12	2.1888e-10	-	-	-	gi|255953427|ref|XP_002567466.1|/4e-06/Pc21g04200 [Penicillium chrysogenum Wisconsin 54-1255] >gi|211589177|emb|CAP95317.1| Pc21g04200 [Penicillium chrysogenum Wisconsin 54-1255]
Unigene18322_Taxus	71	16	21.15	4.63	-2.19157	5.34354e-10	1.08692e-08	-	-	-	gi|116793259|gb|ABK26676.1|/5e-13/unknown [Picea sitchensis]
Unigene3035_Taxus	346	78	103.08	22.6	-2.18937	3.1465e-43	2.76533e-41	-	-	-	gi|115456387|ref|NP_001051794.1|/9e-06/Os03g0831400 [Oryza sativa (japonica cultivar-group)] >gi|108711914|gb|ABF99709.1| expressed protein [Oryza sativa (japonica cultivar-group)] >gi|113550265|dbj|BAF13708.1| Os03g0831400 [Oryza sativa Japonica Group]
Unigene34429_Taxus	97	22	28.9	6.37	-2.1817	4.10522e-13	1.28654e-11	-	-	-	-
Unigene21424_Taxus	296	69	88.19	19.99	-2.14134	3.1625e-36	2.51925e-34	-	-	-	gi|18394111|ref|NP_563950.1|/3e-07/IQD28 (IQ67 DOMAIN PROTEIN 28); calmodulin binding [Arabidopsis thaliana] >gi|79317970|ref|NP_001031046.1| IQD28 (IQ67 DOMAIN PROTEIN 28); calmodulin binding [Arabidopsis thaliana] >gi|29028982|gb|AAO64870.1| At1g14380 [Arabidopsis thaliana]
Unigene9687_Taxus	30	7	8.94	2.03	-2.1388	8.2065e-05	0.000661552	-	-	-	gi|19352041|dbj|BAB85914.1|/1e-168/auxin response factor 6a [Oryza sativa]
Unigene15140_Taxus	34	8	10.13	2.32	-2.12644	2.83828e-05	0.000258434	-	-	-	gi|22327873|ref|NP_680442.1|/2e-08/ATP binding / nucleotide binding / phenylalanine-tRNA ligase [Arabidopsis thaliana]
Unigene17563_Taxus	309	73	92.06	21.15	-2.12192	2.46974e-37	1.98697e-35	-	-	-	gi|15222069|ref|NP_175347.1|/2e-27/zinc finger (C3HC4-type RING finger) family protein [Arabidopsis thaliana] >gi|68565177|sp|Q6NML0.1|ATL1J_ARATH RecName: Full=RING-H2 finger protein ATL1J >gi|38603930|gb|AAR24710.1| At1g49210 [Arabidopsis thaliana] >gi|44681426|gb|AAS47653.1| At1g49210 [Arabidopsis thaliana] >gi|70905097|gb|AAZ14074.1| At1g49210 [Arabidopsis thaliana]
Unigene16967_Taxus	42	10	12.51	2.9	-2.10896	3.44896e-06	3.89205e-05	-	-	-	gi|226693510|sp|P41747.2|ADH1_ASPFN/4e-28/RecName: Full=Alcohol dehydrogenase 1; AltName: Full=Alcohol dehydrogenase I
Unigene31493_Taxus	587	140	174.88	40.56	-2.10824	7.19724e-69	7.46068e-67	-	-	-	gi|195605652|gb|ACG24656.1|/1e-13/16.9 kDa class I heat shock protein 1 [Zea mays]
Unigene26715_Taxus	58	14	17.28	4.06	-2.08955	5.30972e-08	8.3201e-07	-	-	-	-
Unigene15554_Taxus	33	8	9.83	2.32	-2.08307	4.71986e-05	0.000409249	-	-	-	-
Unigene17882_Taxus	37	9	11.02	2.61	-2.078	1.63767e-05	0.000159631	-	-	-	gi|195641604|gb|ACG40270.1|/1e-29/blue copper protein precursor [Zea mays]
Unigene12009_Taxus	552	135	164.46	39.11	-2.07213	1.79501e-63	1.8256e-61	-	-	-	-
Unigene30446_Taxus	278	68	82.82	19.7	-2.07178	8.92524e-33	6.7444e-31	-	-	-	-
Unigene10074_Taxus	49	12	14.6	3.48	-2.06881	7.02542e-07	9.10321e-06	-	-	-	gi|115434616|ref|NP_001042066.1|/1e-18/Os01g0155600 [Oryza sativa (japonica cultivar-group)] >gi|113531597|dbj|BAF03980.1| Os01g0155600 [Oryza sativa Japonica Group]
Unigene30180_Taxus	268	66	79.84	19.12	-2.06203	1.80485e-31	1.33882e-29	-	-	-	gi|45357074|gb|AAS58496.1|/6e-33/chloroplast ferredoxin I [Nicotiana tabacum]
Unigene26905_Taxus	64	16	19.07	4.63	-2.04222	1.80112e-08	3.02137e-07	-	-	-	gi|116787769|gb|ABK24634.1|/5e-18/unknown [Picea sitchensis]
Unigene6695_Taxus	36	9	10.73	2.61	-2.03953	2.70456e-05	0.000247512	-	-	-	gi|164564739|dbj|BAF98220.1|/1e-11/CM0216.380.nc [Lotus japonicus]
Unigene32108_Taxus	36	9	10.73	2.61	-2.03953	2.70456e-05	0.000247372	-	-	-	-
Unigene17196_Taxus	60	15	17.88	4.35	-2.03926	5.08062e-08	7.97657e-07	-	-	-	gi|116780182|gb|ABK21579.1|/3e-09/unknown [Picea sitchensis] >gi|116790720|gb|ABK25716.1| unknown [Picea sitchensis]
Unigene4373_Taxus	60	15	17.88	4.35	-2.03926	5.08062e-08	7.96884e-07	-	-	-	gi|6323879|ref|NP_013950.1|/1e-11/Ubiquitin-specific protease that is a component of the SAGA (Spt-Ada-Gcn5-Acetyltransferase) acetylation complex; required for SAGA-mediated deubiquitination of histone H2B [Saccharomyces cerevisiae] >gi|1717872|sp|P50102.1|UBP8_YEAST RecName: Full=Ubiquitin carboxyl-terminal hydrolase 8; AltName: Full=Ubiquitin thioesterase 8; AltName: Full=Ubiquitin-specific-pr…
Unigene10689_Taxus	48	12	14.3	3.48	-2.03886	1.15561e-06	1.4386e-05	-	-	-	gi|28416815|gb|AAO42938.1|/2e-06/At3g62640 [Arabidopsis thaliana]
Unigene4615_Taxus	55	14	16.39	4.06	-2.01326	2.35036e-07	3.31945e-06	-	-	-	gi|115487254|ref|NP_001066114.1|/2e-11/Os12g0138600 [Oryza sativa (japonica cultivar-group)] >gi|113648621|dbj|BAF29133.1| Os12g0138600 [Oryza sativa Japonica Group]
Unigene36262_Taxus	51	13	15.19	3.77	-2.01049	6.66262e-07	8.67482e-06	-	-	-	gi|197309902|gb|ACH61302.1|/4e-27/phloem protein [Pseudotsuga menziesii]
Unigene26625_Taxus	43	11	12.81	3.19	-2.00564	5.4006e-06	5.8495e-05	-	-	-	-
Unigene14011_Taxus	74	19	22.05	5.5	-2.00328	2.15658e-09	4.03635e-08	-	-	-	gi|115469386|ref|NP_001058292.1|/1e-27/Os06g0663500 [Oryza sativa (japonica cultivar-group)] >gi|75114661|sp|Q653Z5.1|SPL11_ORYSJ RecName: Full=Squamosa promoter-binding-like protein 11
Unigene13168_Taxus	35	9	10.43	2.61	-1.99862	4.44528e-05	0.000386476	-	-	-	gi|115447977|ref|NP_001047768.1|/3e-16/Os02g0686100 [Oryza sativa (japonica cultivar-group)] >gi|113537299|dbj|BAF09682.1| Os02g0686100 [Oryza sativa Japonica Group]
Unigene15533_Taxus	31	8	9.24	2.32	-1.99377	0.000128541	0.000977261	-	-	-	gi|38567956|emb|CAD39696.3|/9e-31/OSJNBb0115I21.12 [Oryza sativa (japonica cultivar-group)]
Unigene18924_Taxus	31	8	9.24	2.32	-1.99377	0.000128541	0.000976801	-	-	-	gi|224115768|ref|XP_002332052.1|/3e-33/magnesium transporter [Populus trichocarpa] >gi|222831938|gb|EEE70415.1| magnesium transporter [Populus trichocarpa]
Unigene9544_Taxus	58	15	17.28	4.35	-1.99002	1.35534e-07	1.97808e-06	-	-	-	gi|15228362|ref|NP_190407.1|/6e-06/octicosapeptide/Phox/Bem1p (PB1) domain-containing protein [Arabidopsis thaliana] >gi|48310282|gb|AAT41790.1| At3g48240 [Arabidopsis thaliana] >gi|52218812|gb|AAU29476.1| At3g48240 [Arabidopsis thaliana]
Unigene29938_Taxus	393	102	117.09	29.55	-1.98639	2.60994e-43	2.3063e-41	-	-	-	-
Unigene27410_Taxus	38	10	11.32	2.9	-1.96475	2.5265e-05	0.00023373	-	-	-	-
Unigene30305_Taxus	261	69	77.76	19.99	-1.95975	8.23884e-29	5.84343e-27	-	-	-	-
Unigene137_Taxus	101	27	30.09	7.82	-1.94404	6.42546e-12	1.621e-10	-	-	-	gi|21539447|gb|AAM53276.1|/4e-62/quinone oxidoreductase-like protein [Arabidopsis thaliana]
Unigene15613_Taxus	41	11	12.21	3.19	-1.93643	1.43464e-05	0.000141461	-	-	-	gi|79318128|ref|NP_001031064.1|/1e-73/ATLP-1 [Arabidopsis thaliana]
Unigene21791_Taxus	1053	283	313.72	81.98	-1.93613	2.1542e-109	2.43605e-107	-	-	-	-
Unigene23584_Taxus	1879	508	559.8	147.16	-1.92753	1.44405e-192	1.74267e-190	-	-	-	-
Unigene27185_Taxus	37	10	11.02	2.9	-1.926	4.10968e-05	0.000361379	-	-	-	-
Unigene15560_Taxus	59	16	17.58	4.63	-1.92485	2.04252e-07	2.91523e-06	-	-	-	-
Unigene12213_Taxus	44	12	13.11	3.48	-1.91351	8.14208e-06	8.4239e-05	-	-	-	gi|16118978|gb|AAL14687.1|/5e-29/2-oxoglutarate-dependent dioxygenase [Arabidopsis halleri]
Unigene35044_Taxus	311	85	92.66	24.62	-1.91212	5.68856e-33	4.31877e-31	-	-	-	gi|1486472|emb|CAA68164.1|/2e-53/oxoglutarate malate translocator [Solanum tuberosum]
Unigene16319_Taxus	201	55	59.88	15.93	-1.91033	7.85498e-22	4.55279e-20	GO:0016023//cytoplasmic membrane-bounded vesicle	-	-	gi|115464081|ref|NP_001055640.1|/3e-06/Os05g0434800 [Oryza sativa (japonica cultivar-group)]
Unigene15548_Taxus	84	23	25.03	6.66	-1.91006	6.23918e-10	1.2549e-08	-	-	-	gi|195615324|gb|ACG29492.1|/1e-10/adhesive/proline-rich protein [Zea mays]
Unigene31959_Taxus	51	14	15.19	4.06	-1.90357	1.62987e-06	1.96545e-05	-	-	-	-
Unigene36403_Taxus	112	31	33.37	8.98	-1.89376	1.14475e-12	3.22506e-11	-	-	-	gi|149391577|gb|ABR25803.1|/5e-16/cov1 [Oryza sativa Indica Group]
Unigene32849_Taxus	255	71	75.97	20.57	-1.88489	7.82988e-27	5.29778e-25	-	-	-	-
Unigene12228_Taxus	197	55	58.69	15.93	-1.88137	5.07878e-21	2.89186e-19	-	-	-	gi|254033594|gb|ACT55265.1|/6e-06/formin 2B [Physcomitrella patens]
Unigene22775_Taxus	43	12	12.81	3.48	-1.88011	1.31295e-05	0.000130737	-	-	-	-
Unigene15337_Taxus	43	12	12.81	3.48	-1.88011	1.31295e-05	0.000130657	-	-	-	gi|161137763|gb|ABX57881.1|/2e-58/DnaJ [Viola baoshanensis]
Unigene33006_Taxus	64	18	19.07	5.21	-1.87195	1.06938e-07	1.59676e-06	-	-	-	gi|116783995|gb|ABK23174.1|/7e-06/unknown [Picea sitchensis]
Unigene24640_Taxus	39	11	11.62	3.19	-1.86498	3.74326e-05	0.000332961	-	-	-	-
Unigene18420_Taxus	99	28	29.49	8.11	-1.86245	3.89744e-11	8.93979e-10	-	-	-	gi|116782253|gb|ABK22432.1|/5e-08/unknown [Picea sitchensis] >gi|116783467|gb|ABK22954.1| unknown [Picea sitchensis] >gi|116784816|gb|ABK23482.1| unknown [Picea sitchensis]
Unigene11018_Taxus	88	25	26.22	7.24	-1.85661	5.244e-10	1.06802e-08	-	-	-	-
Unigene11382_Taxus	35	10	10.43	2.9	-1.84661	0.000107119	0.000834403	-	-	-	gi|193806552|sp|A1CIM7.1|TVP23_ASPCL/3e-16/RecName: Full=Golgi apparatus membrane protein tvp23
Unigene14419_Taxus	35	10	10.43	2.9	-1.84661	0.000107119	0.000834002	-	-	-	-
Unigene3226_Taxus	42	12	12.51	3.48	-1.84592	2.10784e-05	0.000199566	-	-	-	-
Unigene19202_Taxus	87	25	25.92	7.24	-1.84	8.33744e-10	1.6422e-08	-	-	-	gi|2499553|sp|Q43125.1|CRY1_ARATH/0.0/RecName: Full=Cryptochrome-1; AltName: Full=Blue light photoreceptor; AltName: Full=Protein OUT OF PHASE 2; Short=OOP2; AltName: Full=Protein BLUE LIGHT UNINHIBITED 1; AltName: Full=Protein ELONGATED HYPOCOTYL 4 >gi|442529|gb|AAB28724.1| flavin-type blue-light photoreceptor [Arabidopsis thaliana]
Unigene35339_Taxus	215	62	64.05	17.96	-1.83441	4.33808e-22	2.55095e-20	-	-	-	gi|194476827|ref|YP_002049006.1|/6e-12/50S ribosomal protein L10 [Paulinella chromatophora] >gi|171191834|gb|ACB42796.1| 50S ribosomal protein L10 [Paulinella chromatophora]
Unigene18091_Taxus	52	15	15.49	4.35	-1.83225	2.37522e-06	2.77326e-05	-	-	-	gi|253762018|gb|ACT35473.1|/1e-100/peroxidase 52 [Brassica rapa]
Unigene34898_Taxus	38	11	11.32	3.19	-1.82725	6.00318e-05	0.000506667	-	-	-	gi|88010940|gb|ABD38875.1|/6e-18/At4g30390 [Arabidopsis thaliana]
Unigene14482_Taxus	55	16	16.39	4.63	-1.82373	1.34438e-06	1.64573e-05	-	GO:0004664//prephenate dehydratase activity	GO:0009094//L-phenylalanine biosynthetic process	gi|115474283|ref|NP_001060740.1|/1e-52/Os07g0694600 [Oryza sativa (japonica cultivar-group)] >gi|113612276|dbj|BAF22654.1| Os07g0694600 [Oryza sativa Japonica Group]
Unigene32938_Taxus	85	25	25.32	7.24	-1.80622	2.0924e-09	3.92076e-08	-	-	-	-
Unigene6476_Taxus	78	23	23.24	6.66	-1.80302	1.01883e-08	1.76397e-07	-	-	-	gi|166208407|gb|ABY84869.1|/9e-63/glutathione S transferase 1 [Pteris vittata] >gi|166208409|gb|ABY84870.1| glutathione S transferase 1 [Pteris vittata]
Unigene28901_Taxus	247	73	73.59	21.15	-1.79885	1.58815e-24	1.0111e-22	-	-	-	-
Unigene17424_Taxus	71	21	21.15	6.08	-1.79851	4.979e-08	7.83224e-07	-	-	-	gi|226530995|ref|NP_001147190.1|/8e-06/LOC100280798 [Zea mays] >gi|195608304|gb|ACG25982.1| calcitonin peptide-receptor component protein [Zea mays]
Unigene3043_Taxus	44	13	13.11	3.77	-1.79803	1.89226e-05	0.000181385	-	-	-	gi|115478356|ref|NP_001062773.1|/5e-37/Os09g0283600 [Oryza sativa (japonica cultivar-group)] >gi|50253098|dbj|BAD29345.1| ubiquitin conjugating enzyme 7 interacting protein 4-like [Oryza sativa Japonica Group] >gi|113631006|dbj|BAF24687.1| Os09g0283600 [Oryza sativa Japonica Group]
Unigene26328_Taxus	1698	503	505.88	145.71	-1.7957	2.50822e-158	3.00448e-156	-	-	-	-
Unigene17717_Taxus	209	62	62.27	17.96	-1.79375	6.61594e-21	3.72775e-19	-	-	-	-
Unigene17667_Taxus	121	36	36.05	10.43	-1.78926	1.13069e-12	3.19658e-11	-	-	-	gi|255949048|ref|XP_002565291.1|/7e-54/Pc22g13650 [Penicillium chrysogenum Wisconsin 54-1255] >gi|211592308|emb|CAP98653.1| Pc22g13650 [Penicillium chrysogenum Wisconsin 54-1255]
Unigene29771_Taxus	37	11	11.02	3.19	-1.7885	9.57884e-05	0.000757454	-	-	-	-
Unigene33809_Taxus	47	14	14	4.06	-1.78588	1.06414e-05	0.000107754	-	-	-	gi|115435800|ref|NP_001042658.1|/4e-29/Os01g0263500 [Oryza sativa (japonica cultivar-group)]
Unigene27874_Taxus	342	102	101.89	29.55	-1.78578	4.9145e-33	3.7487e-31	-	-	-	-
Unigene33278_Taxus	278	83	82.82	24.04	-1.78454	4.05114e-27	2.77589e-25	-	-	-	-
Unigene17907_Taxus	77	23	22.94	6.66	-1.78427	1.60809e-08	2.71728e-07	-	-	-	-
Unigene24886_Taxus	83	25	24.73	7.24	-1.7722	5.19932e-09	9.41525e-08	-	-	-	-
Unigene4593_Taxus	116	35	34.56	10.14	-1.76905	4.87706e-12	1.25385e-10	GO:0005737//cytoplasm	GO:0003676//nucleic acid binding;GO:0004816//asparagine-tRNA ligase activity;GO:0005524//ATP binding	GO:0046686//response to cadmium ion;GO:0006421//asparaginyl-tRNA aminoacylation	gi|254565879|ref|XP_002490050.1|/2e-49/Mitochondrial asparaginyl-tRNA synthetase [Pichia pastoris GS115] >gi|238029846|emb|CAY67769.1| Mitochondrial asparaginyl-tRNA synthetase [Pichia pastoris GS115]
Unigene19965_Taxus	192	58	57.2	16.8	-1.76755	5.7393e-19	3.01332e-17	-	-	-	gi|247421902|gb|ACS96447.1|/7e-16/protease inhibitor/seed storage/lipid transfer protein family protein [Jatropha curcas]
Unigene22856_Taxus	1478	449	440.34	130.07	-1.75933	3.04594e-134	3.54359e-132	-	-	-	gi|148908683|gb|ABR17449.1|/3e-13/unknown [Picea sitchensis]
Unigene9394_Taxus	217	66	64.65	19.12	-1.75757	4.32612e-21	2.48077e-19	-	-	-	gi|40645464|dbj|BAD06577.1|/8e-10/cell wall protein Awa1p [Saccharomyces cerevisiae]
Unigene6347_Taxus	46	14	13.7	4.06	-1.75462	1.68346e-05	0.000163601	-	-	-	gi|225556795|gb|EEH05083.1|/2e-95/glycylpeptide N-tetradecanoyltransferase [Ajellomyces capsulatus G186AR]
Unigene9701_Taxus	128	39	38.13	11.3	-1.7546	5.19796e-13	1.58e-11	-	-	-	gi|62149368|dbj|BAD93484.1|/4e-68/pollen major allergen No.121 isoform 1 [Cryptomeria japonica]
Unigene33362_Taxus	59	18	17.58	5.21	-1.75458	1.0744e-06	1.34474e-05	-	-	-	-
Unigene34022_Taxus	278	85	82.82	24.62	-1.75015	1.94597e-26	1.30034e-24	-	-	-	gi|15226809|ref|NP_181634.1|/3e-06/ATCAMBP25 (ARABIDOPSIS THALIANA CALMODULIN (CAM)-BINDING PROTEIN OF 25 KDA); calmodulin binding [Arabidopsis thaliana] >gi|42565013|gb|AAS20952.1| calmodulin binding protein 25 [Arabidopsis thaliana] >gi|88196749|gb|ABD43017.1| At2g41010 [Arabidopsis thaliana]
Unigene30130_Taxus	153	47	45.58	13.62	-1.74267	3.80578e-15	1.73361e-13	-	-	-	-
Unigene35289_Taxus	423	130	126.02	37.66	-1.74255	3.61186e-39	2.99525e-37	-	-	-	gi|1167484|emb|CAA64614.1|/2e-63/transcription factor [Solanum lycopersicum]
Unigene19108_Taxus	52	16	15.49	4.63	-1.74225	5.31756e-06	5.76729e-05	-	-	-	-
Unigene19083_Taxus	1726	531	514.22	153.82	-1.74114	3.30638e-154	3.93143e-152	-	-	-	gi|226530419|ref|NP_001152533.1|/2e-06/adhesive/proline-rich protein [Zea mays] >gi|226958534|ref|NP_001152928.1| adhesive/proline-rich protein [Zea mays] >gi|195610792|gb|ACG27226.1| adhesive/proline-rich protein [Zea mays] >gi|195657199|gb|ACG48067.1| adhesive/proline-rich protein [Zea mays]
Unigene22049_Taxus	39	12	11.62	3.48	-1.73945	8.4782e-05	0.000680402	-	-	-	-
Unigene32626_Taxus	39	12	11.62	3.48	-1.73945	8.4782e-05	0.000680064	-	-	-	gi|238841803|gb|EEQ31465.1|/4e-06/mitochondria fission 1 protein [Microsporum canis CBS 113480]
Unigene4566_Taxus	133	41	39.62	11.88	-1.73769	2.64962e-13	8.78012e-12	GO:0005840//ribosome	GO:0003735//structural constituent of ribosome	GO:0006412//translation	gi|15236757|ref|NP_193544.1|/2e-24/60S ribosomal protein L32 (RPL32A) [Arabidopsis thaliana] >gi|27735239|sp|P49211.2|RL321_ARATH RecName: Full=60S ribosomal protein L32-1 >gi|5816996|emb|CAB53651.1| ribosomal protein L32-like protein [Arabidopsis thaliana] >gi|7268562|emb|CAB78812.1| ribosomal protein L32-like protein [Arabidopsis thaliana] >gi|15982917|gb|AAL09805.1| AT4g18100/F15J5_70 [Arabido…
Unigene32163_Taxus	155	48	46.18	13.9	-1.73218	3.3916e-15	1.5537e-13	-	-	-	gi|115459164|ref|NP_001053182.1|/3e-26/Os04g0493100 [Oryza sativa (japonica cultivar-group)] >gi|21740790|emb|CAD41535.1| OSJNBb0091E11.4 [Oryza sativa (japonica cultivar-group)] >gi|38346229|emb|CAE02051.2| OJ990528_30.9 [Oryza sativa (japonica cultivar-group)] >gi|113564753|dbj|BAF15096.1| Os04g0493100 [Oryza sativa Japonica Group]
Unigene33391_Taxus	342	106	101.89	30.71	-1.73023	1.10982e-31	8.30872e-30	-	-	-	gi|116789012|gb|ABK25082.1|/4e-15/unknown [Picea sitchensis]
Unigene19076_Taxus	61	19	18.17	5.5	-1.72405	9.51452e-07	1.19642e-05	-	-	-	gi|261360991|gb|EEY23419.1|/9e-41/beta-1,6-galactanase [Verticillium albo-atrum VaMs.102]
Unigene33834_Taxus	48	15	14.3	4.35	-1.71693	1.48632e-05	0.000146111	-	-	-	gi|115447269|ref|NP_001047414.1|/9e-25/Os02g0612700 [Oryza sativa (japonica cultivar-group)] >gi|47497627|dbj|BAD19696.1| potassium channel tetramerisation domain-containing protein-like [Oryza sativa Japonica Group] >gi|113536945|dbj|BAF09328.1| Os02g0612700 [Oryza sativa Japonica Group]
Unigene33675_Taxus	48	15	14.3	4.35	-1.71693	1.48632e-05	0.000146023	-	-	-	gi|226496003|ref|NP_001149114.1|/6e-31/GAST1 protein [Zea mays] >gi|195624828|gb|ACG34244.1| GAST1 protein precursor [Zea mays]
Unigene18990_Taxus	48	15	14.3	4.35	-1.71693	1.48632e-05	0.000145934	-	-	-	gi|195643808|gb|ACG41372.1|/1e-36/cytochrome b561 [Zea mays]
Unigene21013_Taxus	118	37	35.16	10.72	-1.71363	9.42878e-12	2.32783e-10	-	-	-	gi|226287985|gb|EEH43498.1|/1e-173/transcriptional regulator [Paracoccidioides brasiliensis Pb18]
Unigene14271_Taxus	54	17	16.09	4.92	-1.70943	4.68968e-06	5.15546e-05	-	-	-	gi|255945211|ref|XP_002563373.1|/2e-22/Pc20g08500 [Penicillium chrysogenum Wisconsin 54-1255] >gi|211588108|emb|CAP86179.1| Pc20g08500 [Penicillium chrysogenum Wisconsin 54-1255]
Unigene31990_Taxus	54	17	16.09	4.92	-1.70943	4.68968e-06	5.15196e-05	-	-	-	-
Unigene35631_Taxus	241	76	71.8	22.02	-1.70517	2.3452e-22	1.39427e-20	-	-	-	gi|281494520|gb|ADA72016.1|/4e-42/anthocyanin-O-methyltransferase [Vitis amurensis]
Unigene15000_Taxus	82	26	24.43	7.53	-1.69793	1.763e-08	2.96048e-07	-	-	-	-
Unigene34228_Taxus	126	40	37.54	11.59	-1.69555	2.70956e-12	7.24236e-11	-	-	-	gi|255675054|dbj|BAH92446.1|/5e-09/Os03g0852000 [Oryza sativa Japonica Group]
Unigene5234_Taxus	41	13	12.21	3.77	-1.69543	7.44118e-05	0.000609273	-	-	-	gi|261201500|ref|XP_002627150.1|/5e-06/pre-mRNA-splicing factor spp2 [Ajellomyces dermatitidis SLH14081] >gi|239592209|gb|EEQ74790.1| pre-mRNA-splicing factor spp2 [Ajellomyces dermatitidis SLH14081]
Unigene10374_Taxus	94	30	28.01	8.69	-1.68851	1.82691e-09	3.43522e-08	-	-	-	gi|115458514|ref|NP_001052857.1|/3e-09/Os04g0437300 [Oryza sativa (japonica cultivar-group)] >gi|38344067|emb|CAD40819.2| OSJNBa0006B20.11 [Oryza sativa (japonica cultivar-group)] >gi|113564428|dbj|BAF14771.1| Os04g0437300 [Oryza sativa Japonica Group] >gi|116310783|emb|CAH67575.1| H0315A08.5 [Oryza sativa (indica cultivar-group)]
Unigene22040_Taxus	730	235	217.49	68.08	-1.67565	6.9631e-63	7.03752e-61	-	-	-	-
Unigene34532_Taxus	283	92	84.31	26.65	-1.66157	4.25648e-25	2.75326e-23	-	-	-	gi|56201797|dbj|BAD73247.1|/3e-06/bZIP protein-like [Oryza sativa Japonica Group] >gi|255673275|dbj|BAH91100.1| Os01g0500550 [Oryza sativa Japonica Group]
Unigene18842_Taxus	49	16	14.6	4.63	-1.65688	2.02854e-05	0.000192848	-	-	-	gi|168058383|ref|XP_001781188.1|/2e-17/GLP6 GID1-like protein [Physcomitrella patens subsp. patens] >gi|162667341|gb|EDQ53973.1| GLP6 GID1-like protein [Physcomitrella patens subsp. patens]
Unigene7084_Taxus	52	17	15.49	4.92	-1.65461	1.13725e-05	0.000114511	-	-	-	gi|115447621|ref|NP_001047590.1|/1e-25/Os02g0651000 [Oryza sativa (japonica cultivar-group)] >gi|113537121|dbj|BAF09504.1| Os02g0651000 [Oryza sativa Japonica Group]
Unigene24386_Taxus	61	20	18.17	5.79	-1.64992	2.01968e-06	2.38919e-05	GO:0016023//cytoplasmic membrane-bounded vesicle	-	-	gi|225556566|gb|EEH04854.1|/8e-06/PER1 precursor [Ajellomyces capsulatus G186AR]
Unigene27555_Taxus	134	44	39.92	12.75	-1.64661	1.61837e-12	4.43572e-11	-	-	-	-
Unigene18646_Taxus	73	24	21.75	6.95	-1.64593	2.04502e-07	2.91623e-06	-	-	-	gi|116786404|gb|ABK24093.1|/1e-24/unknown [Picea sitchensis]
Unigene18424_Taxus	73	24	21.75	6.95	-1.64593	2.04502e-07	2.91366e-06	-	-	-	gi|15225053|ref|NP_181454.1|/4e-80/nodulin family protein [Arabidopsis thaliana] >gi|16930479|gb|AAL31925.1|AF419593_1 At2g39210/T16B24.15 [Arabidopsis thaliana] >gi|3402684|gb|AAC28987.1| nodulin-like protein [Arabidopsis thaliana]
Unigene16091_Taxus	82	27	24.43	7.82	-1.64341	3.70044e-08	5.94238e-07	-	-	-	gi|74624930|sp|Q9P3A8.1|CAND1_SCHPO/3e-39/RecName: Full=Cullin-associated NEDD8-dissociated protein 1; AltName: Full=Cullin-associated and neddylation-dissociated protein 1 >gi|9408179|emb|CAB99274.1| human CAND1/TIP120 ortholog [Schizosaccharomyces pombe]
Unigene16517_Taxus	94	31	28.01	8.98	-1.64115	3.81836e-09	7.02465e-08	-	-	-	-
Unigene33269_Taxus	112	37	33.37	10.72	-1.63825	1.28263e-10	2.82581e-09	GO:0005737//cytoplasm	GO:0045548//phenylalanine ammonia-lyase activity;GO:0016211//ammonia ligase activity	GO:0009698//phenylpropanoid metabolic process;GO:0009058//biosynthetic process;GO:0006559//L-phenylalanine catabolic process	gi|15228269|ref|NP_187645.1|/3e-22/PAL4 (Phenylalanine ammonia-lyase 4); ammonia ligase/ ammonia-lyase/ catalytic [Arabidopsis thaliana] >gi|14195018|sp|Q9SS45.1|PAL4_ARATH RecName: Full=Phenylalanine ammonia-lyase 4 >gi|32140425|gb|AAP59440.1| phenylalanine ammonia lyase [Arabidopsis thaliana]
Unigene32559_Taxus	145	48	43.2	13.9	-1.63595	2.6223e-13	8.77955e-12	-	-	-	gi|226507466|ref|NP_001151964.1|/1e-05/LOC100285601 [Zea mays] >gi|195651379|gb|ACG45157.1| flavoprotein wrbA [Zea mays]
Unigene16968_Taxus	145	48	43.2	13.9	-1.63595	2.6223e-13	8.76141e-12	-	-	-	-
Unigene4598_Taxus	284	94	84.61	27.23	-1.63563	1.17903e-24	7.53598e-23	-	-	-	-
Unigene4525_Taxus	54	18	16.09	5.21	-1.62681	9.87226e-06	0.000100279	-	-	-	gi|61966513|emb|CAI72574.1|/3e-07/HMW subunit of glutenin 1Dx2.2* precursor [Triticum aestivum]
Unigene16554_Taxus	60	20	17.88	5.79	-1.62671	3.11832e-06	3.55115e-05	-	-	-	gi|224007829|ref|XP_002292874.1|/3e-56/serine threonine protein kinase [Thalassiosira pseudonana CCMP1335] >gi|220971736|gb|EED90070.1| serine threonine protein kinase [Thalassiosira pseudonana CCMP1335]
Unigene19534_Taxus	72	24	21.45	6.95	-1.62589	3.15028e-07	4.37656e-06	-	-	-	-
Unigene10206_Taxus	78	26	23.24	7.53	-1.62589	1.00627e-07	1.5095e-06	-	-	-	gi|102139798|gb|ABF69983.1|/7e-09/zinc finger (C3HC4 type RING finger) family protein [Musa acuminata]
Unigene11170_Taxus	42	14	12.51	4.06	-1.62353	0.000100694	0.000788914	GO:0016028//rhabdomere;GO:0005737//cytoplasm;GO:0000922//spindle pole	GO:0004723//calcium-dependent protein serine/threonine phosphatase activity;GO:0000166//nucleotide binding;GO:0004672//protein kinase activity;GO:0005509//calcium ion binding;GO:0032036//myosin heavy chain binding	GO:0006468//protein amino acid phosphorylation;GO:0016062//adaptation of rhodopsin mediated signaling;GO:0016060//metarhodopsin inactivation;GO:0051383//kinetochore organization;GO:0007052//mitotic spindle organization;GO:0051533//positive regulation of NFAT protein import into nucleus;GO:0005513//detection of calcium ion;GO:0048538//thymus development;GO:0030098//lymphocyte differentiation;GO:00…	gi|168041409|ref|XP_001773184.1|/1e-180/crk2 CDPK-related kinase [Physcomitrella patens subsp. patens] >gi|162675543|gb|EDQ62037.1| crk2 CDPK-related kinase [Physcomitrella patens subsp. patens]
Unigene3213_Taxus	241	81	71.8	23.46	-1.61378	8.96344e-21	5.01549e-19	-	-	-	gi|22329119|ref|NP_195070.2|/1e-118/glycoside hydrolase family 28 protein / polygalacturonase (pectinase) family protein [Arabidopsis thaliana]
Unigene34307_Taxus	128	43	38.13	12.46	-1.61362	1.02197e-11	2.50779e-10	-	-	-	gi|7770352|gb|AAF69722.1|AC016041_27/7e-22/F27J15.3 [Arabidopsis thaliana]
Unigene35000_Taxus	304	103	90.57	29.84	-1.60179	1.4997e-25	9.73963e-24	-	-	-	gi|42573630|ref|NP_974911.1|/3e-24/thioesterase family protein [Arabidopsis thaliana]
Unigene30843_Taxus	318	108	94.74	31.29	-1.59827	1.41024e-26	9.46264e-25	-	-	-	gi|57116677|gb|AAW33813.1|/5e-43/sorbitol dehydrogenase [Malus x domestica]
Unigene13198_Taxus	250	85	74.48	24.62	-1.59702	3.3902e-21	1.95099e-19	-	-	-	gi|15241990|ref|NP_201092.1|/8e-06/F-box family protein-related [Arabidopsis thaliana]
Unigene20642_Taxus	44	15	13.11	4.35	-1.59158	8.67258e-05	0.000694967	-	-	-	gi|238055371|sp|B9HTK2.1|U4972_POPTR/5e-10/RecName: Full=UPF0497 membrane protein 2
Unigene35428_Taxus	79	27	23.54	7.82	-1.58987	1.33597e-07	1.95158e-06	-	-	-	gi|115438851|ref|NP_001043705.1|/1e-106/Os01g0646300 [Oryza sativa (japonica cultivar-group)] >gi|13603445|dbj|BAB40172.1| gibberellin response modulator-like [Oryza sativa Japonica Group] >gi|21901982|dbj|BAC05533.1| gibberellin response modulator-like [Oryza sativa Japonica Group] >gi|113533236|dbj|BAF05619.1| Os01g0646300 [Oryza sativa Japonica Group]
Unigene13062_Taxus	120	41	35.75	11.88	-1.58941	7.33744e-11	1.65026e-09	-	-	-	gi|493723|emb|CAA45523.1|/9e-07/photosystem I light-harvesting chlorophyll a/b-binding protein [Nicotiana tabacum]
Unigene28855_Taxus	626	214	186.5	61.99	-1.58907	2.5895e-50	2.43458e-48	-	-	-	-
Unigene11263_Taxus	70	24	20.85	6.95	-1.58496	7.40448e-07	9.52568e-06	-	-	-	gi|115482136|ref|NP_001064661.1|/7e-08/Os10g0430700 [Oryza sativa (japonica cultivar-group)] >gi|110289123|gb|ABG66089.1| expressed protein [Oryza sativa (japonica cultivar-group)] >gi|113639270|dbj|BAF26575.1| Os10g0430700 [Oryza sativa Japonica Group]
Unigene28776_Taxus	265	91	78.95	26.36	-1.58259	4.17714e-22	2.46527e-20	-	-	-	-
Unigene36420_Taxus	61	21	18.17	6.08	-1.57942	4.13454e-06	4.59516e-05	-	-	-	gi|167017618|gb|ABZ04780.1|/3e-35/At1g04360 [Arabidopsis thaliana]
Unigene30144_Taxus	61	21	18.17	6.08	-1.57942	4.13454e-06	4.59201e-05	-	-	-	-
Unigene9387_Taxus	52	18	15.49	5.21	-1.57198	2.33114e-05	0.000218659	-	-	-	gi|57898928|emb|CAI44933.1|/6e-13/N-rich protein [Glycine max]
Unigene28941_Taxus	127	44	37.84	12.75	-1.56941	3.12622e-11	7.26352e-10	-	-	-	gi|26454607|sp|P93208.2|14332_SOLLC/3e-40/RecName: Full=14-3-3 protein 2 >gi|22095152|emb|CAA65146.2| 14-3-3 protein [Solanum lycopersicum]
Unigene13241_Taxus	49	17	14.6	4.92	-1.56924	4.16024e-05	0.000365229	-	-	-	-
Unigene34068_Taxus	121	42	36.05	12.17	-1.56667	9.64128e-11	2.13574e-09	-	-	-	gi|115460006|ref|NP_001053603.1|/2e-22/Os04g0570800 [Oryza sativa (japonica cultivar-group)] >gi|38567915|emb|CAD41579.3| OSJNBa0088I22.11 [Oryza sativa (japonica cultivar-group)] >gi|113565174|dbj|BAF15517.1| Os04g0570800 [Oryza sativa Japonica Group]
Unigene32476_Taxus	46	16	13.7	4.63	-1.56509	7.43652e-05	0.000609199	-	-	-	gi|255670400|dbj|BAH95739.1|/2e-21/Os12g0566100 [Oryza sativa Japonica Group]
Unigene25755_Taxus	69	24	20.56	6.95	-1.56476	1.1296e-06	1.40947e-05	-	-	-	gi|116791356|gb|ABK25950.1|/9e-21/unknown [Picea sitchensis]
Unigene18709_Taxus	109	38	32.47	11.01	-1.56029	9.201e-10	1.8057e-08	-	-	-	-
Unigene3822_Taxus	63	22	18.77	6.37	-1.55906	3.5527e-06	4.00353e-05	-	-	-	gi|38347224|emb|CAE05019.2|/9e-06/OSJNBa0044M19.6 [Oryza sativa (japonica cultivar-group)]
Unigene14908_Taxus	209	73	62.27	21.15	-1.55788	2.18266e-17	1.09275e-15	-	-	-	-
Unigene19568_Taxus	80	28	23.83	8.11	-1.55501	1.75301e-07	2.51758e-06	-	-	-	gi|226506948|ref|NP_001149776.1|/1e-15/glycine-rich RNA-binding protein 7 [Zea mays] >gi|195633803|gb|ACG36746.1| glycine-rich RNA-binding protein 7 [Zea mays]
Unigene30217_Taxus	128	45	38.13	13.04	-1.54798	4.08134e-11	9.34835e-10	-	-	-	-
Unigene28729_Taxus	159	56	47.37	16.22	-1.5462	1.93949e-13	6.71594e-12	-	-	-	-
Unigene432_Taxus	68	24	20.26	6.95	-1.54355	1.71743e-06	2.0618e-05	-	-	-	gi|15234374|ref|NP_194534.1|/1e-54/TET7 (TETRASPANIN7) [Arabidopsis thaliana] >gi|4455364|emb|CAB36774.1| senescence-associated protein-like [Arabidopsis thaliana] >gi|7269659|emb|CAB79607.1| senescence-associated protein-like [Arabidopsis thaliana] >gi|17065396|gb|AAL32852.1| senescence-associated protein-like [Arabidopsis thaliana] >gi|20148629|gb|AAM10205.1| senescence-associated protein-like …
Unigene19640_Taxus	65	23	19.37	6.66	-1.54023	3.04426e-06	3.47415e-05	-	-	-	gi|115474283|ref|NP_001060740.1|/3e-69/Os07g0694600 [Oryza sativa (japonica cultivar-group)] >gi|113612276|dbj|BAF22654.1| Os07g0694600 [Oryza sativa Japonica Group]
Unigene23683_Taxus	62	22	18.47	6.37	-1.53582	5.40104e-06	5.84607e-05	-	-	-	gi|224284234|gb|ACN39853.1|/5e-23/unknown [Picea sitchensis]
Unigene34974_Taxus	62	22	18.47	6.37	-1.53582	5.40104e-06	5.84216e-05	-	-	-	gi|255070501|ref|XP_002507332.1|/8e-47/histone-like transcription factor [Micromonas sp. RCC299] >gi|226522607|gb|ACO68590.1| histone-like transcription factor [Micromonas sp. RCC299]
Unigene17734_Taxus	324	115	96.53	33.31	-1.53502	1.38998e-25	9.06345e-24	-	-	-	gi|15238957|ref|NP_199057.1|/7e-52/transporter-related [Arabidopsis thaliana] >gi|94442449|gb|ABF19012.1| At5g42420 [Arabidopsis thaliana]
Unigene31853_Taxus	45	16	13.41	4.63	-1.53423	0.000113576	0.000877511	-	-	-	gi|84028276|sp|O22711.2|PRX2D_ARATH/8e-29/RecName: Full=Peroxiredoxin-2D; AltName: Full=Peroxiredoxin IID; AltName: Full=Thioredoxin reductase 2D >gi|194708796|gb|ACF88482.1| At1g60740 [Arabidopsis thaliana]
Unigene29857_Taxus	385	137	114.7	39.69	-1.53102	5.31642e-30	3.82097e-28	-	-	-	-
Unigene26597_Taxus	300	107	89.38	31	-1.52768	1.17911e-23	7.27764e-22	-	-	-	-
Unigene20366_Taxus	120	43	35.75	12.46	-1.52064	2.85736e-10	6.04795e-09	-	-	-	gi|115481976|ref|NP_001064581.1|/7e-23/Os10g0411100 [Oryza sativa (japonica cultivar-group)] >gi|113639190|dbj|BAF26495.1| Os10g0411100 [Oryza sativa Japonica Group]
Unigene13440_Taxus	89	32	26.52	9.27	-1.51644	6.25544e-08	9.67081e-07	-	-	-	gi|15230734|ref|NP_187304.1|/2e-08/agenet domain-containing protein [Arabidopsis thaliana]
Unigene18530_Taxus	235	85	70.01	24.62	-1.50773	1.59761e-18	8.20157e-17	-	-	-	-
Unigene12248_Taxus	58	21	17.28	6.08	-1.50696	1.45233e-05	0.00014303	GO:0016023//cytoplasmic membrane-bounded vesicle	-	GO:0010200//response to chitin	gi|255671228|dbj|BAF09923.2|/3e-11/Os02g0729900 [Oryza sativa Japonica Group]
Unigene12302_Taxus	116	42	34.56	12.17	-1.50577	7.5341e-10	1.49673e-08	GO:0009536//plastid	-	-	gi|72388687|gb|AAZ67986.1|/3e-27/At5g63850 [Arabidopsis thaliana] >gi|72388689|gb|AAZ67987.1| At5g63850 [Arabidopsis thaliana] >gi|72388691|gb|AAZ67988.1| At5g63850 [Arabidopsis thaliana] >gi|72388693|gb|AAZ67989.1| At5g63850 [Arabidopsis thaliana] >gi|72388695|gb|AAZ67990.1| At5g63850 [Arabidopsis thaliana] >gi|72388697|gb|AAZ67991.1| At5g63850 [Arabidopsis thaliana] >gi|72388701|gb|AAZ67993.1| …
Unigene19235_Taxus	621	225	185.01	65.18	-1.5051	3.09102e-46	2.87269e-44	-	-	-	gi|115458670|ref|NP_001052935.1|/3e-06/Os04g0450000 [Oryza sativa (japonica cultivar-group)] >gi|21740708|emb|CAD40829.1| OSJNBa0086B14.1 [Oryza sativa (japonica cultivar-group)] >gi|113564506|dbj|BAF14849.1| Os04g0450000 [Oryza sativa Japonica Group] >gi|116310077|emb|CAH67098.1| H0818E04.15 [Oryza sativa (indica cultivar-group)]
Unigene14513_Taxus	66	24	19.66	6.95	-1.50018	3.9285e-06	4.39639e-05	-	-	-	gi|115440701|ref|NP_001044630.1|/2e-78/Os01g0818300 [Oryza sativa (japonica cultivar-group)] >gi|113534161|dbj|BAF06544.1| Os01g0818300 [Oryza sativa Japonica Group]
Unigene33820_Taxus	200	73	59.59	21.15	-1.49441	8.45952e-16	3.99997e-14	-	-	-	gi|195605744|gb|ACG24702.1|/6e-63/40S ribosomal protein S27a [Zea mays] >gi|195605886|gb|ACG24773.1| 40S ribosomal protein S27a [Zea mays] >gi|195629274|gb|ACG36278.1| 40S ribosomal protein S27a [Zea mays] >gi|195637524|gb|ACG38230.1| 40S ribosomal protein S27a [Zea mays]
Unigene2164_Taxus	49	18	14.6	5.21	-1.48661	8.18324e-05	0.000660335	-	-	-	gi|15232296|ref|NP_188691.1|/2e-07/DDL (DAWDLE) [Arabidopsis thaliana] >gi|75162460|sp|Q8W4D8.1|DDL_ARATH RecName: Full=FHA domain-containing protein DDL; AltName: Full=Protein DAWDLE >gi|17065100|gb|AAL32704.1| Unknown protein [Arabidopsis thaliana] >gi|23197594|gb|AAN15324.1| Unknown protein [Arabidopsis thaliana]
Unigene20676_Taxus	68	25	20.26	7.24	-1.48457	3.33984e-06	3.77682e-05	-	-	-	gi|15219845|ref|NP_173641.1|/5e-45/F-box family protein [Arabidopsis thaliana] >gi|75264008|sp|Q9LM18.1|FB303_ARATH RecName: Full=F-box protein At1g22220 >gi|46931332|gb|AAT06470.1| At1g22220 [Arabidopsis thaliana]
Unigene22746_Taxus	454	168	135.26	48.67	-1.47463	2.81954e-33	2.17118e-31	-	-	-	gi|68299211|emb|CAJ13706.1|/4e-15/Phi-1 protein [Capsicum chinense]
Unigene29529_Taxus	81	30	24.13	8.69	-1.4734	4.38042e-07	5.92272e-06	-	-	-	gi|255677849|dbj|BAF21800.2|/3e-24/Os07g0539400 [Oryza sativa Japonica Group]
Unigene12257_Taxus	89	33	26.52	9.56	-1.472	1.20076e-07	1.76845e-06	-	-	-	gi|116781049|gb|ABK21943.1|/2e-07/unknown [Picea sitchensis]
Unigene34669_Taxus	89	33	26.52	9.56	-1.472	1.20076e-07	1.76684e-06	-	-	-	gi|92856586|gb|ABE77403.1|/8e-06/At3g04700 [Arabidopsis thaliana]
Unigene11070_Taxus	62	23	18.47	6.66	-1.47159	1.04638e-05	0.000106022	GO:0016020//membrane	GO:0016491//oxidoreductase activity;GO:0005506//iron ion binding	-	gi|15228011|ref|NP_181813.1|/1e-31/CYP718; electron carrier/ heme binding / iron ion binding / monooxygenase/ oxygen binding [Arabidopsis thaliana] >gi|111074222|gb|ABH04484.1| At2g42850 [Arabidopsis thaliana]
Unigene13932_Taxus	78	29	23.24	8.4	-1.46815	7.72002e-07	9.82222e-06	-	-	-	-
Unigene20482_Taxus	277	103	82.53	29.84	-1.46767	8.81744e-21	4.95093e-19	-	-	-	gi|219124534|ref|XP_002182556.1|/2e-22/delta 6 desaturase [Phaeodactylum tricornutum CCAP 1055/1] >gi|217405902|gb|EEC45843.1| delta 6 desaturase [Phaeodactylum tricornutum CCAP 1055/1]
Unigene31091_Taxus	317	118	94.44	34.18	-1.46625	1.59131e-23	9.71058e-22	-	-	-	-
Unigene30161_Taxus	94	35	28.01	10.14	-1.46588	5.80298e-08	9.04918e-07	-	-	-	gi|115456113|ref|NP_001051657.1|/6e-14/Os03g0809300 [Oryza sativa (japonica cultivar-group)] >gi|50540768|gb|AAT77924.1| expressed protein [Oryza sativa Japonica Group] >gi|113550128|dbj|BAF13571.1| Os03g0809300 [Oryza sativa Japonica Group]
Unigene4337_Taxus	51	19	15.19	5.5	-1.46562	6.91946e-05	0.000573818	GO:0016020//membrane	-	-	gi|224060415|ref|XP_002300188.1|/1e-124/white-brown-complex ABC transporter family [Populus trichocarpa] >gi|222847446|gb|EEE84993.1| white-brown-complex ABC transporter family [Populus trichocarpa]
Unigene33032_Taxus	751	281	223.74	81.4	-1.45872	4.22636e-53	4.02026e-51	-	-	-	gi|75165223|sp|Q94CC0.1|Y5994_ARATH/3e-20/RecName: Full=Uncharacterized protein At5g49945; Flags: Precursor
Unigene33280_Taxus	56	21	16.68	6.08	-1.45598	3.2888e-05	0.00029645	-	-	-	gi|255560588|ref|XP_002521308.1|/1e-07/copper ion binding protein, putative [Ricinus communis] >gi|223539493|gb|EEF41082.1| copper ion binding protein, putative [Ricinus communis]
Unigene20421_Taxus	104	39	30.98	11.3	-1.45501	1.35819e-08	2.31436e-07	-	-	-	-
Unigene11417_Taxus	69	26	20.56	7.53	-1.44912	4.23778e-06	4.70022e-05	-	-	-	gi|225216988|gb|ACN85278.1|/2e-79/aspartic proteinase nepenthesin-1 precursor [Oryza alta]
Unigene19721_Taxus	103	39	30.69	11.3	-1.44145	2.01896e-08	3.35891e-07	-	-	-	-
Unigene23587_Taxus	55	21	16.39	6.08	-1.43067	4.91748e-05	0.00042411	-	-	-	-
Unigene30256_Taxus	304	116	90.57	33.6	-1.43057	7.37848e-22	4.29199e-20	-	-	-	-
Unigene29859_Taxus	207	79	61.67	22.88	-1.43048	2.32976e-15	1.07642e-13	GO:0016020//membrane;GO:0016023//cytoplasmic membrane-bounded vesicle	-	-	gi|115460932|ref|NP_001054066.1|/2e-11/Os04g0645600 [Oryza sativa (japonica cultivar-group)] >gi|38344006|emb|CAE03174.2| OSJNBa0070O11.5 [Oryza sativa (japonica cultivar-group)] >gi|113565637|dbj|BAF15980.1| Os04g0645600 [Oryza sativa Japonica Group]
Unigene27204_Taxus	260	100	77.46	28.97	-1.41889	1.04659e-18	5.40714e-17	-	-	-	gi|116786878|gb|ABK24278.1|/1e-11/unknown [Picea sitchensis]
Unigene31972_Taxus	314	121	93.55	35.05	-1.41632	3.2546e-22	1.92784e-20	-	-	-	gi|195642890|gb|ACG40913.1|/2e-22/40S ribosomal protein S27 [Zea mays]
Unigene12719_Taxus	327	126	97.42	36.5	-1.41632	4.51392e-23	2.72368e-21	GO:0005634//nucleus	GO:0043565//sequence-specific DNA binding;GO:0003700//sequence-specific DNA binding transcription factor activity	GO:0006355//regulation of transcription, DNA-dependent	gi|4433048|dbj|BAA21017.1|/7e-29/DNA-binding protein [Daucus carota]
Unigene18543_Taxus	101	39	30.09	11.3	-1.41296	4.42806e-08	7.01334e-07	-	-	-	-
Unigene3205_Taxus	62	24	18.47	6.95	-1.4101	1.9662e-05	0.000187583	-	-	-	gi|22325457|ref|NP_565309.2|/2e-86/AIR3; serine-type endopeptidase [Arabidopsis thaliana] >gi|4218991|gb|AAD12260.1| subtilisin-like protease [Arabidopsis thaliana]
Unigene30877_Taxus	493	191	146.88	55.33	-1.4085	1.05512e-33	8.16377e-32	-	-	-	gi|223994675|ref|XP_002287021.1|/7e-07/RL28, ribosomal protein 28 60S large ribosomal subunit [Thalassiosira pseudonana CCMP1335] >gi|220978336|gb|EED96662.1| RL28, ribosomal protein 28 60S large ribosomal subunit [Thalassiosira pseudonana CCMP1335]
Unigene19925_Taxus	281	109	83.72	31.58	-1.40656	7.46788e-20	4.05245e-18	-	-	-	gi|4582787|emb|CAB40376.1|/1e-12/adenosine kinase [Zea mays]
Unigene15169_Taxus	67	26	19.96	7.53	-1.40639	9.37246e-06	9.55625e-05	-	-	-	gi|149770636|emb|CAM06621.1|/2e-69/LysM receptor kinase 3 [Medicago truncatula]
Unigene28723_Taxus	208	81	61.97	23.46	-1.40137	5.32394e-15	2.39148e-13	-	-	-	-
Unigene33925_Taxus	113	44	33.67	12.75	-1.40097	8.71786e-09	1.53069e-07	-	-	-	gi|19113320|ref|NP_596528.1|/8e-11/ubiquitin C-terminal hydrolase Ubp3 [Schizosaccharomyces pombe 972h-] >gi|24638294|sp|O94269.1|UBP3_SCHPO RecName: Full=Probable ubiquitin carboxyl-terminal hydrolase 3; AltName: Full=Ubiquitin thioesterase 3; AltName: Full=Ubiquitin-specific-processing protease 3; AltName: Full=Deubiquitinating enzyme 3 >gi|3810845|emb|CAA21806.1| ubiquitin C-terminal hydrolase…
Unigene29104_Taxus	59	23	17.58	6.66	-1.40034	3.47234e-05	0.000312125	-	-	-	gi|115447981|ref|NP_001047770.1|/4e-06/Os02g0686400 [Oryza sativa (japonica cultivar-group)] >gi|113537301|dbj|BAF09684.1| Os02g0686400 [Oryza sativa Japonica Group]
Unigene11243_Taxus	177	69	52.73	19.99	-1.39935	5.82868e-13	1.75523e-11	-	-	-	gi|255676941|dbj|BAH93451.1|/8e-06/Os06g0286351 [Oryza sativa Japonica Group]
Unigene34950_Taxus	159	62	47.37	17.96	-1.39919	8.79198e-12	2.1806e-10	-	-	-	gi|19075598|ref|NP_588098.1|/2e-19/mitochondrial heat shock protein Hsp10 [Schizosaccharomyces pombe 972h-] >gi|5921736|sp|O59804.1|CH10_SCHPO RecName: Full=10 kDa heat shock protein, mitochondrial; Short=HSP10; AltName: Full=10 kDa chaperonin >gi|3136051|emb|CAA19110.1| mitochondrial heat shock protein Hsp10 [Schizosaccharomyces pombe]
Unigene30693_Taxus	164	64	48.86	18.54	-1.39801	4.27508e-12	1.11145e-10	-	-	-	-
Unigene20998_Taxus	56	22	16.68	6.37	-1.38875	6.13548e-05	0.000517024	-	-	-	gi|115465005|ref|NP_001056102.1|/1e-32/Os05g0526400 [Oryza sativa (japonica cultivar-group)] >gi|113579653|dbj|BAF18016.1| Os05g0526400 [Oryza sativa Japonica Group]
Unigene19176_Taxus	231	91	68.82	26.36	-1.38448	3.1582e-16	1.52451e-14	-	-	-	gi|15232400|ref|NP_191628.1|/4e-14/auxin-responsive family protein [Arabidopsis thaliana] >gi|14190479|gb|AAK55720.1|AF380639_1 AT3g60690/T4C21_100 [Arabidopsis thaliana] >gi|15809736|gb|AAL06796.1| AT3g60690/T4C21_100 [Arabidopsis thaliana]
Unigene8607_Taxus	385	152	114.7	44.03	-1.38131	6.09406e-26	4.00598e-24	-	-	-	gi|255644860|gb|ACU22930.1|/1e-10/unknown [Glycine max]
Unigene33534_Taxus	114	45	33.96	13.04	-1.38089	1.07982e-08	1.85567e-07	-	-	-	gi|148908895|gb|ABR17552.1|/1e-06/unknown [Picea sitchensis]
Unigene11130_Taxus	96	38	28.6	11.01	-1.3772	1.67879e-07	2.42391e-06	-	-	-	gi|57282092|emb|CAD29427.1|/4e-75/cinnamoyl-CoA reductase [Linum album]
Unigene17849_Taxus	96	38	28.6	11.01	-1.3772	1.67879e-07	2.42174e-06	-	-	-	-
Unigene36225_Taxus	78	31	23.24	8.98	-1.37182	2.65284e-06	3.0708e-05	-	-	-	gi|53792194|dbj|BAD52827.1|/1e-127/receptor-like protein kinase 1-like [Oryza sativa Japonica Group] >gi|53793399|dbj|BAD53058.1| receptor-like protein kinase 1-like [Oryza sativa Japonica Group]
Unigene33163_Taxus	1586	631	472.51	182.79	-1.37016	2.4479e-100	2.7113e-98	-	-	-	-
Unigene32873_Taxus	304	121	90.57	35.05	-1.36962	1.45611e-20	8.06397e-19	-	-	-	-
Unigene33235_Taxus	216	86	64.35	24.91	-1.36922	4.88924e-15	2.20234e-13	GO:0005886//plasma membrane;GO:0016021//integral to membrane	GO:0015293//symporter activity	GO:0006865//amino acid transport;GO:0009734//auxin mediated signaling pathway	gi|75265396|sp|Q9S836.1|LAX2_ARATH/2e-35/RecName: Full=Auxin transporter-like protein 2; AltName: Full=AUX1-like protein 2 >gi|4803938|gb|AAD29811.1| AUX1-like amino acid permease [Arabidopsis thaliana] >gi|15451208|gb|AAK96875.1| AUX1-like amino acid permease [Arabidopsis thaliana] >gi|22136072|gb|AAM91114.1| AUX1-like amino acid permease [Arabidopsis thaliana]
Unigene30273_Taxus	128	51	38.13	14.77	-1.36826	1.78869e-09	3.3712e-08	-	-	-	-
Unigene15499_Taxus	118	47	35.16	13.62	-1.36821	7.64436e-09	1.35248e-07	-	-	-	gi|115476934|ref|NP_001062063.1|/7e-18/Os08g0481200 [Oryza sativa (japonica cultivar-group)] >gi|113624032|dbj|BAF23977.1| Os08g0481200 [Oryza sativa Japonica Group]
Unigene16953_Taxus	168	67	50.05	19.41	-1.36657	5.49412e-12	1.40578e-10	-	-	-	gi|108706230|gb|ABF94025.1|/1e-43/expressed protein [Oryza sativa (japonica cultivar-group)]
Unigene10289_Taxus	70	28	20.85	8.11	-1.36227	9.73142e-06	9.90351e-05	-	-	-	-
Unigene36122_Taxus	227	91	67.63	26.36	-1.35931	1.42752e-15	6.6718e-14	-	-	-	gi|38346117|emb|CAE04595.2|/2e-52/OSJNBb0006N15.12 [Oryza sativa (japonica cultivar-group)]
Unigene32288_Taxus	411	165	122.45	47.8	-1.35711	6.75688e-27	4.59099e-25	-	-	-	gi|116787304|gb|ABK24455.1|/1e-21/unknown [Picea sitchensis]
Unigene36125_Taxus	112	45	33.37	13.04	-1.35561	2.31282e-08	3.80862e-07	-	-	-	gi|229558096|gb|ACQ76798.1|/8e-55/WRKY transcription factor 11 [Brassica napus]
Unigene1496_Taxus	92	37	27.41	10.72	-1.3544	4.2931e-07	5.81438e-06	-	-	-	gi|28950779|gb|AAO63313.1|/6e-73/At4g16060 [Arabidopsis thaliana]
Unigene33831_Taxus	77	31	22.94	8.98	-1.35308	3.89208e-06	4.36166e-05	-	-	-	gi|116780206|gb|ABK21589.1|/1e-20/unknown [Picea sitchensis]
Unigene15237_Taxus	345	139	102.78	40.27	-1.35178	1.04589e-22	6.24097e-21	-	-	-	gi|62319571|dbj|BAD95021.1|/6e-22/cytosolic factor [Arabidopsis thaliana]
Unigene13865_Taxus	114	46	33.96	13.33	-1.34916	1.94125e-08	3.23962e-07	-	-	-	gi|159490980|ref|XP_001703451.1|/2e-06/lipid-binding START protein [Chlamydomonas reinhardtii] >gi|158280375|gb|EDP06133.1| lipid-binding START protein [Chlamydomonas reinhardtii]
Unigene31728_Taxus	89	36	26.52	10.43	-1.34634	7.48752e-07	9.60196e-06	-	-	-	gi|17065032|gb|AAL32670.1|/1e-37/similar to homeobox protein [Arabidopsis thaliana]
Unigene31447_Taxus	69	28	20.56	8.11	-1.34207	1.42683e-05	0.000140777	-	-	-	gi|222840526|gb|ACM68702.1|/4e-51/lycopene beta-cyclase [Brassica rapa subsp. pekinensis]
Unigene1880_Taxus	312	127	92.95	36.79	-1.33714	2.31096e-20	1.27544e-18	-	-	-	-
Unigene4852_Taxus	1007	410	300.01	118.77	-1.33684	4.66278e-62	4.65443e-60	-	GO:0003700//sequence-specific DNA binding transcription factor activity	GO:0045449//regulation of transcription	gi|73811199|gb|AAZ86536.1|/5e-10/truncated COL1 [Lolium perenne]
Unigene34001_Taxus	1536	626	457.62	181.34	-1.33545	1.50435e-93	1.62179e-91	-	-	-	gi|115456333|ref|NP_001051767.1|/1e-07/Os03g0826800 [Oryza sativa (japonica cultivar-group)] >gi|108711857|gb|ABF99652.1| expressed protein [Oryza sativa (japonica cultivar-group)] >gi|113550238|dbj|BAF13681.1| Os03g0826800 [Oryza sativa Japonica Group]
Unigene35923_Taxus	71	29	21.15	8.4	-1.3322	1.19143e-05	0.000119446	-	-	-	gi|6056395|gb|AAF02859.1|AC009324_8/7e-23/Hypothetical protein [Arabidopsis thaliana]
Unigene33343_Taxus	344	141	102.49	40.85	-1.32708	4.69682e-22	2.75189e-20	-	-	-	gi|18408744|ref|NP_566913.1|/7e-18/copper-binding family protein [Arabidopsis thaliana]
Unigene33099_Taxus	100	41	29.79	11.88	-1.32629	2.11132e-07	3.00547e-06	GO:0005737//cytoplasm	GO:0003676//nucleic acid binding;GO:0004816//asparagine-tRNA ligase activity;GO:0005524//ATP binding;GO:0004815//aspartate-tRNA ligase activity	GO:0046686//response to cadmium ion;GO:0006422//aspartyl-tRNA aminoacylation;GO:0006421//asparaginyl-tRNA aminoacylation	gi|254565879|ref|XP_002490050.1|/6e-39/Mitochondrial asparaginyl-tRNA synthetase [Pichia pastoris GS115] >gi|238029846|emb|CAY67769.1| Mitochondrial asparaginyl-tRNA synthetase [Pichia pastoris GS115]
Unigene19914_Taxus	129	53	38.43	15.35	-1.32399	3.88644e-09	7.13367e-08	-	-	-	gi|168023746|ref|XP_001764398.1|/1e-71/CLL4A clavata1-like receptor S/T protein kinase protein [Physcomitrella patens subsp. patens] >gi|162684262|gb|EDQ70665.1| CLL4A clavata1-like receptor S/T protein kinase protein [Physcomitrella patens subsp. patens]
Unigene31012_Taxus	214	88	63.76	25.49	-1.32272	3.23016e-14	1.34974e-12	-	-	-	gi|15224582|ref|NP_180644.1|/5e-25/GSTF10 (HALIANA GLUTATHIONE S-TRANSFERASE PHI 10); copper ion binding / glutathione binding / glutathione transferase [Arabidopsis thaliana] >gi|1170089|sp|P42761.3|GSTF3_ARATH RecName: Full=Glutathione S-transferase ERD13; AltName: Full=GST class-phi >gi|497789|dbj|BAA04554.1| glutathione S-transferase [Arabidopsis thaliana] >gi|3201614|gb|AAC20721.1| glutathio…
Unigene35902_Taxus	85	35	25.32	10.14	-1.32022	1.90138e-06	2.2675e-05	-	-	-	gi|195606660|gb|ACG25160.1|/4e-33/DAG protein [Zea mays]
Unigene19275_Taxus	737	304	219.57	88.06	-1.31812	6.1979e-45	5.50694e-43	-	-	-	-
Unigene17808_Taxus	58	24	17.28	6.95	-1.31402	9.22736e-05	0.000733968	-	-	-	-
Unigene3791_Taxus	70	29	20.85	8.4	-1.31159	1.73668e-05	0.000167966	-	-	-	gi|226533391|ref|NP_001151827.1|/7e-34/versicolorin reductase [Zea mays] >gi|195650017|gb|ACG44476.1| versicolorin reductase [Zea mays]
Unigene12641_Taxus	70	29	20.85	8.4	-1.31159	1.73668e-05	0.000167865	GO:0005856//cytoskeleton;GO:0005737//cytoplasm	GO:0005524//ATP binding;GO:0005515//protein binding	-	gi|149938964|gb|ABR45727.1|/0.0/ACT1 [Actinidia deliciosa]
Unigene36082_Taxus	65	27	19.37	7.82	-1.30858	3.64528e-05	0.000325319	-	-	-	gi|55583883|sp|Q6BIS1.1|TRXB_DEBHA/1e-110/RecName: Full=Thioredoxin reductase
Unigene35832_Taxus	108	45	32.18	13.04	-1.30322	1.03073e-07	1.54332e-06	-	-	-	gi|224708766|gb|ACN60401.1|/1e-59/chalcone isomerase [Capsicum annuum]
Unigene6942_Taxus	151	63	44.99	18.25	-1.30171	3.14396e-10	6.61992e-09	-	-	-	gi|115474173|ref|NP_001060685.1|/3e-06/Os07g0686600 [Oryza sativa (japonica cultivar-group)] >gi|113612221|dbj|BAF22599.1| Os07g0686600 [Oryza sativa Japonica Group]
Unigene20458_Taxus	79	33	23.54	9.56	-1.30003	5.75998e-06	6.19725e-05	-	-	-	-
Unigene35451_Taxus	249	104	74.18	30.13	-1.29983	6.4714e-16	3.07791e-14	-	-	-	gi|5932432|gb|AAD56957.1|AF187103_1/6e-45/LIM domain protein PLIM1b [Helianthus annuus]
Unigene18649_Taxus	67	28	19.96	8.11	-1.29934	3.0327e-05	0.000274898	-	-	-	gi|49652931|emb|CAG85267.1|/6e-06/DEHA2B07084p [Debaryomyces hansenii]
Unigene36008_Taxus	98	41	29.2	11.88	-1.29743	4.43534e-07	5.97699e-06	-	-	-	gi|20499|emb|CAA44874.1|/3e-33/legumin-like storage protein [Picea glauca]
Unigene5254_Taxus	69	29	20.56	8.4	-1.29138	2.52196e-05	0.000233444	-	-	-	gi|115446705|ref|NP_001047132.1|/4e-66/Os02g0556700 [Oryza sativa (japonica cultivar-group)] >gi|113536663|dbj|BAF09046.1| Os02g0556700 [Oryza sativa Japonica Group]
Unigene18112_Taxus	176	74	52.44	21.44	-1.29036	1.48111e-11	3.57477e-10	-	-	-	gi|15529234|gb|AAK97711.1|/9e-06/AT3g15630/MSJ11_3 [Arabidopsis thaliana] >gi|16974391|gb|AAL31121.1| AT3g15630/MSJ11_3 [Arabidopsis thaliana]
Unigene1883_Taxus	107	45	31.88	13.04	-1.28971	1.48828e-07	2.16429e-06	-	-	-	gi|195615500|gb|ACG29580.1|/5e-38/POT family protein [Zea mays]
Unigene31183_Taxus	449	189	133.77	54.75	-1.28882	4.04864e-27	2.78598e-25	-	-	-	gi|261190885|ref|XP_002621851.1|/2e-07/cytokinesis protein sepA [Ajellomyces dermatitidis SLH14081] >gi|239590895|gb|EEQ73476.1| cytokinesis protein sepA [Ajellomyces dermatitidis SLH14081]
Unigene17685_Taxus	102	43	30.39	12.46	-1.28629	3.08516e-07	4.29347e-06	-	-	-	gi|162460362|ref|NP_001105210.1|/1e-116/fructokinase-1 [Zea mays] >gi|75293604|sp|Q6XZ79.1|SCRK1_MAIZE RecName: Full=Fructokinase-1; AltName: Full=ZmFRK1 >gi|31652274|gb|AAP42805.1| fructokinase 1 [Zea mays]
Unigene36132_Taxus	83	35	24.73	10.14	-1.2862	3.99434e-06	4.44546e-05	-	-	-	gi|18396961|ref|NP_566233.1|/1e-23/WDL1 [Arabidopsis thaliana] >gi|87116648|gb|ABD19688.1| At3g04630 [Arabidopsis thaliana]
Unigene23079_Taxus	90	38	26.81	11.01	-1.28396	1.59709e-06	1.92735e-05	-	-	-	-
Unigene10902_Taxus	130	55	38.73	15.93	-1.28171	8.1675e-09	1.44031e-07	-	-	-	gi|255675058|dbj|BAH92448.1|/4e-12/Os03g0854400 [Oryza sativa Japonica Group]
Unigene28099_Taxus	66	28	19.66	8.11	-1.27749	4.39556e-05	0.000382977	-	-	-	-
Unigene32985_Taxus	99	42	29.49	12.17	-1.2769	5.33338e-07	7.09261e-06	-	-	-	-
Unigene4682_Taxus	68	29	20.26	8.4	-1.27017	3.64824e-05	0.000325404	-	-	-	-
Unigene36130_Taxus	295	126	87.89	36.5	-1.2678	6.32542e-18	3.20653e-16	-	-	-	gi|159475828|ref|XP_001696016.1|/8e-07/subunit of the ESCRT-I complex [Chlamydomonas reinhardtii] >gi|158275187|gb|EDP00965.1| subunit of the ESCRT-I complex [Chlamydomonas reinhardtii]
Unigene27850_Taxus	110	47	32.77	13.62	-1.26665	1.48762e-07	2.16528e-06	-	-	-	gi|125578|sp|P27774.1|KPPR_MESCR/2e-47/RecName: Full=Phosphoribulokinase, chloroplastic; Short=PRKase; Short=PRK; AltName: Full=Phosphopentokinase; Flags: Precursor >gi|167266|gb|AAA33034.1| phosphoribulokinase [Mesembryanthemum crystallinum]
Unigene30451_Taxus	311	133	92.66	38.53	-1.26596	8.90038e-19	4.61308e-17	-	-	-	gi|255676927|dbj|BAH93439.1|/4e-16/Os06g0277900 [Oryza sativa Japonica Group]
Unigene33234_Taxus	63	27	18.77	7.82	-1.26319	7.6574e-05	0.00062319	-	-	-	-
Unigene20231_Taxus	86	37	25.62	10.72	-1.25697	3.97846e-06	4.44001e-05	-	-	-	gi|15983779|gb|AAL10486.1|/2e-33/AT5g22310/MWD9_9 [Arabidopsis thaliana] >gi|22137020|gb|AAM91355.1| At5g22310/MWD9_9 [Arabidopsis thaliana]
Unigene31317_Taxus	209	90	62.27	26.07	-1.25615	5.84072e-13	1.75558e-11	-	-	-	gi|145341950|ref|XP_001416062.1|/1e-16/Ribosomal protein L15, component of cytosolic 80S ribosome and 60S large subunit [Ostreococcus lucimarinus CCE9901] >gi|144576286|gb|ABO94354.1| Ribosomal protein L15, component of cytosolic 80S ribosome and 60S large subunit [Ostreococcus lucimarinus CCE9901]
Unigene2791_Taxus	88	38	26.22	11.01	-1.25185	3.30494e-06	3.73997e-05	-	-	-	gi|225684634|gb|EEH22918.1|/1e-18/WD repeat-containing protein 5B [Paracoccidioides brasiliensis Pb03]
Unigene31152_Taxus	1431	620	426.33	179.6	-1.24718	1.1607e-78	1.21881e-76	-	-	-	-
Unigene25289_Taxus	1107	480	329.8	139.05	-1.24599	3.54446e-61	3.51641e-59	-	-	-	-
Unigene32340_Taxus	242	105	72.1	30.42	-1.24498	1.347e-14	5.85548e-13	-	-	-	gi|189094613|emb|CAQ56034.1|/2e-09/peroxiredoxin [Pisum sativum]
Unigene13333_Taxus	76	33	22.64	9.56	-1.24379	1.72682e-05	0.000167212	-	-	-	-
Unigene34339_Taxus	76	33	22.64	9.56	-1.24379	1.72682e-05	0.000167112	-	-	-	gi|15231354|ref|NP_187988.1|/4e-30/BGAL1 (Beta galactosidase 1); beta-galactosidase/ catalytic/ cation binding / heme binding / peroxidase/ sugar binding [Arabidopsis thaliana] >gi|75274602|sp|Q9SCW1.1|BGAL1_ARATH RecName: Full=Beta-galactosidase 1; Short=Lactase 1; Flags: Precursor >gi|9294020|dbj|BAB01923.1| beta-galactosidase [Arabidopsis thaliana]
Unigene32332_Taxus	122	53	36.35	15.35	-1.24372	4.9489e-08	7.79247e-07	-	-	-	gi|19352049|dbj|BAB85918.1|/3e-41/auxin response factor 8 [Oryza sativa]
Unigene8905_Taxus	140	61	41.71	17.67	-1.23909	5.6018e-09	1.00652e-07	-	-	-	gi|110349544|gb|ABG73247.1|/8e-97/class III HD-Zip protein HDZ33 [Pinus taeda]
Unigene13847_Taxus	188	82	56.01	23.75	-1.23776	1.45591e-11	3.52448e-10	GO:0005783//endoplasmic reticulum	-	GO:0016192//vesicle-mediated transport	gi|15220814|ref|NP_173212.1|/8e-25/PRA1.F1 (PRENYLATED RAB ACCEPTOR 1.F1) [Arabidopsis thaliana] >gi|75173367|sp|Q9FZ63.1|PR1F1_ARATH RecName: Full=PRA1 family protein F1; Short=AtPRA1.F1 >gi|9802742|gb|AAF99811.1|AC034257_3 Unknown protein [Arabidopsis thaliana] >gi|46931216|gb|AAT06412.1| At1g17700 [Arabidopsis thaliana] >gi|48310324|gb|AAT41798.1| At1g17700 [Arabidopsis thaliana]
Unigene11825_Taxus	119	52	35.45	15.06	-1.23506	8.48504e-08	1.28716e-06	-	-	-	gi|255675629|dbj|BAH92749.1|/7e-08/Os04g0521200 [Oryza sativa Japonica Group]
Unigene22850_Taxus	135	59	40.22	17.09	-1.23476	1.15168e-08	1.97495e-07	-	-	-	-
Unigene11412_Taxus	80	35	23.83	10.14	-1.23272	1.18668e-05	0.000119118	-	-	-	gi|255678122|dbj|BAH94095.1|/2e-13/Os08g0129900 [Oryza sativa Japonica Group]
Unigene8184_Taxus	121	53	36.05	15.35	-1.23176	7.0539e-08	1.08224e-06	-	-	-	gi|18416148|ref|NP_567682.1|/3e-16/zinc finger (C3HC4-type RING finger) family protein [Arabidopsis thaliana] >gi|15982927|gb|AAL09810.1| AT4g23450/F16G20_150 [Arabidopsis thaliana] >gi|20334768|gb|AAM16245.1| AT4g23450/F16G20_150 [Arabidopsis thaliana] >gi|66865950|gb|AAY57609.1| RING finger family protein [Arabidopsis thaliana]
Unigene22212_Taxus	404	177	120.36	51.27	-1.23117	5.68528e-23	3.41772e-21	-	-	-	-
Unigene21364_Taxus	130	57	38.73	16.51	-1.23011	2.36862e-08	3.88468e-07	-	-	-	gi|4914343|gb|AAD32891.1|AC005489_29/6e-29/F14N23.29 [Arabidopsis thaliana]
Unigene2975_Taxus	148	65	44.09	18.83	-1.22742	2.6866e-09	4.98795e-08	-	-	-	gi|151943856|gb|EDN62156.1|/2e-26/ribokinase [Saccharomyces cerevisiae YJM789]
Unigene22544_Taxus	141	62	42.01	17.96	-1.22595	6.62894e-09	1.17928e-07	-	-	-	-
Unigene31008_Taxus	551	243	164.16	70.39	-1.22166	2.14704e-30	1.55694e-28	-	-	-	-
Unigene35589_Taxus	478	212	142.41	61.41	-1.2135	2.5529e-26	1.69889e-24	-	-	-	gi|121702271|ref|XP_001269400.1|/2e-23/zinc knuckle domain protein [Aspergillus clavatus NRRL 1] >gi|119397543|gb|EAW07974.1| zinc knuckle domain protein [Aspergillus clavatus NRRL 1]
Unigene16344_Taxus	106	47	31.58	13.62	-1.21328	6.1826e-07	8.09545e-06	-	-	-	-
Unigene28913_Taxus	101	45	30.09	13.04	-1.20634	1.27613e-06	1.57529e-05	-	-	-	-
Unigene34490_Taxus	199	89	59.29	25.78	-1.20154	1.1446e-11	2.79597e-10	-	-	-	gi|196122124|gb|ACG69537.1|/6e-67/caleosin CLO1-5 [Brassica napus]
Unigene19135_Taxus	85	38	25.32	11.01	-1.20146	9.60834e-06	9.79058e-05	-	-	-	gi|115485019|ref|NP_001067653.1|/3e-24/Os11g0264500 [Oryza sativa (japonica cultivar-group)] >gi|113644875|dbj|BAF28016.1| Os11g0264500 [Oryza sativa Japonica Group]
Unigene20177_Taxus	76	34	22.64	9.85	-1.20068	2.91588e-05	0.000265052	-	-	-	gi|190899682|gb|ACE98354.1|/4e-55/expressed protein [Populus tremula]
Unigene21457_Taxus	96	43	28.6	12.46	-1.19871	2.6356e-06	3.05303e-05	-	-	-	gi|14517480|gb|AAK62630.1|/8e-06/At2g18690/MSF3.7 [Arabidopsis thaliana] >gi|23505851|gb|AAN28785.1| At2g18690/MSF3.7 [Arabidopsis thaliana]
Unigene28866_Taxus	1640	735	488.6	212.92	-1.19834	1.66987e-84	1.76493e-82	-	-	-	-
Unigene14910_Taxus	303	136	90.27	39.4	-1.19605	6.72616e-17	3.31612e-15	-	-	-	-
Unigene7640_Taxus	89	40	26.52	11.59	-1.1942	6.58144e-06	6.97892e-05	-	-	-	gi|213402077|ref|XP_002171811.1|/1e-32/nicotinamide riboside kinase [Schizosaccharomyces japonicus yFS275] >gi|211999858|gb|EEB05518.1| nicotinamide riboside kinase [Schizosaccharomyces japonicus yFS275]
Unigene31729_Taxus	264	119	78.65	34.47	-1.19011	8.32654e-15	3.65893e-13	-	-	-	gi|115477234|ref|NP_001062213.1|/2e-07/Os08g0511400 [Oryza sativa (japonica cultivar-group)] >gi|113624182|dbj|BAF24127.1| Os08g0511400 [Oryza sativa Japonica Group]
Unigene21295_Taxus	73	33	21.75	9.56	-1.18593	5.01206e-05	0.000430659	-	-	-	gi|108706201|gb|ABF93996.1|/6e-71/Integral membrane protein DUF6 containing protein, expressed [Oryza sativa (japonica cultivar-group)]
Unigene18298_Taxus	73	33	21.75	9.56	-1.18593	5.01206e-05	0.00043043	-	-	-	gi|13940623|gb|AAK50425.1|AC021891_26/7e-07/Hypothetical protein [Oryza sativa Japonica Group]
Unigene34797_Taxus	66	30	19.66	8.69	-1.17784	0.000126528	0.000963317	-	-	-	gi|255073915|ref|XP_002500632.1|/1e-88/malate dehydrogenase [Micromonas sp. RCC299] >gi|226515895|gb|ACO61890.1| malate dehydrogenase [Micromonas sp. RCC299]
Unigene36123_Taxus	79	36	23.54	10.43	-1.17438	2.82256e-05	0.000257292	-	-	-	gi|255676377|dbj|BAF17495.2|/9e-06/Os05g0421100 [Oryza sativa Japonica Group]
Unigene34862_Taxus	68	31	20.26	8.98	-1.17385	0.000104331	0.000814651	-	-	-	gi|195616220|gb|ACG29940.1|/8e-07/avr9/Cf-9 rapidly elicited protein 137 [Zea mays]
Unigene33382_Taxus	353	161	105.17	46.64	-1.17308	6.8502e-19	3.58494e-17	-	GO:0045551//cinnamyl-alcohol dehydrogenase activity;GO:0008270//zinc ion binding	GO:0009809//lignin biosynthetic process;GO:0055114//oxidation reduction	gi|171740839|gb|ACB54931.1|/7e-15/cinnamyl alcohol dehydrogenase [Artemisia annua]
Unigene14893_Taxus	138	63	41.11	18.25	-1.17159	3.0951e-08	5.02015e-07	-	-	-	gi|27762264|gb|AAO20266.1|/1e-07/aminoalcoholphosphotransferase [Brassica napus]
Unigene29227_Taxus	540	247	160.88	71.55	-1.16896	6.44618e-28	4.51261e-26	-	-	-	-
Unigene33515_Taxus	330	151	98.32	43.74	-1.16853	1.1769e-17	5.91047e-16	-	-	-	-
Unigene27235_Taxus	212	97	63.16	28.1	-1.16844	7.22808e-12	1.80379e-10	-	-	-	-
Unigene9850_Taxus	295	135	87.89	39.11	-1.16816	6.127e-16	2.92271e-14	-	-	-	-
Unigene30854_Taxus	83	38	24.73	11.01	-1.16745	1.92533e-05	0.000184119	-	-	-	-
Unigene27473_Taxus	1819	833	541.93	241.3	-1.16728	9.21538e-90	9.869e-88	-	-	-	-
Unigene6980_Taxus	72	33	21.45	9.56	-1.1659	7.09574e-05	0.00058454	-	-	-	gi|87241171|gb|ABD33029.1|/2e-06/Cyclin-like F-box [Medicago truncatula]
Unigene13467_Taxus	157	72	46.77	20.86	-1.16484	4.09246e-09	7.50331e-08	-	-	-	-
Unigene19075_Taxus	122	56	36.35	16.22	-1.16418	2.27436e-07	3.21773e-06	-	-	-	gi|115439711|ref|NP_001044135.1|/9e-11/Os01g0729500 [Oryza sativa (japonica cultivar-group)] >gi|113533666|dbj|BAF06049.1| Os01g0729500 [Oryza sativa Japonica Group]
Unigene25183_Taxus	446	205	132.88	59.38	-1.16207	3.97726e-23	2.40885e-21	-	-	-	gi|115479641|ref|NP_001063414.1|/5e-06/Os09g0465500 [Oryza sativa (japonica cultivar-group)] >gi|113631647|dbj|BAF25328.1| Os09g0465500 [Oryza sativa Japonica Group]
Unigene19544_Taxus	509	234	151.64	67.79	-1.16151	3.68138e-26	2.42986e-24	-	-	-	-
Unigene18159_Taxus	200	92	59.59	26.65	-1.16093	3.58118e-11	8.26124e-10	-	-	-	gi|11993471|gb|AAG42754.1|AF302663_1/7e-23/ubiquitin-specific protease 12 [Arabidopsis thaliana]
Unigene36336_Taxus	849	392	252.94	113.55	-1.15547	3.51116e-42	3.03631e-40	-	-	-	gi|53125146|emb|CAE53723.1|/5e-44/topoisomerase 6 subunit A [Oryza sativa (indica cultivar-group)]
Unigene32318_Taxus	181	84	53.92	24.33	-1.14808	4.33778e-10	8.97011e-09	-	-	-	gi|195639126|gb|ACG39031.1|/1e-15/fructokinase-2 [Zea mays]
Unigene3891_Taxus	224	104	66.74	30.13	-1.14735	3.83588e-12	1.00372e-10	-	-	-	gi|30683064|ref|NP_850583.1|/2e-18/RAP2.2; DNA binding / transcription factor [Arabidopsis thaliana]
Unigene17597_Taxus	148	69	44.09	19.99	-1.14117	1.96425e-08	3.27126e-07	-	-	-	gi|195623462|gb|ACG33561.1|/3e-35/R3H domain containing protein [Zea mays]
Unigene32573_Taxus	75	35	22.34	10.14	-1.13957	6.79422e-05	0.000564301	-	-	-	gi|159464152|ref|XP_001690306.1|/1e-06/signal peptidase, 22 kDa subunit [Chlamydomonas reinhardtii] >gi|158284294|gb|EDP10044.1| signal peptidase, 22 kDa subunit [Chlamydomonas reinhardtii]
Unigene33653_Taxus	107	50	31.88	14.48	-1.13859	1.94942e-06	2.32136e-05	-	-	-	gi|255678164|dbj|BAF22967.2|/3e-13/Os08g0161900 [Oryza sativa Japonica Group]
Unigene19247_Taxus	77	36	22.94	10.43	-1.13713	5.59972e-05	0.000476344	-	-	-	gi|116057152|emb|CAL51579.1|/2e-23/TNF receptor-associated factor (ISS) [Ostreococcus tauri]
Unigene9989_Taxus	96	45	28.6	13.04	-1.13307	7.08148e-06	7.47973e-05	-	-	-	gi|226494736|ref|NP_001152495.1|/3e-08/senescence-associated protein [Zea mays] >gi|195656833|gb|ACG47884.1| senescence-associated protein [Zea mays]
Unigene32850_Taxus	164	77	48.86	22.31	-1.13096	4.3582e-09	7.95445e-08	-	-	-	-
Unigene21634_Taxus	349	164	103.98	47.51	-1.13	1.07142e-17	5.41436e-16	-	-	-	-
Unigene21289_Taxus	104	49	30.98	14.19	-1.12646	3.2947e-06	3.73099e-05	-	-	-	gi|255674386|dbj|BAH92084.1|/6e-29/Os03g0260100 [Oryza sativa Japonica Group]
Unigene15248_Taxus	212	100	63.16	28.97	-1.12445	3.02036e-11	7.03779e-10	-	-	-	gi|75335836|sp|Q9M2F9.1|RH52_ARATH/1e-88/RecName: Full=DEAD-box ATP-dependent RNA helicase 52 >gi|6735374|emb|CAB68195.1| ATP-dependent RNA helicase-like protein [Arabidopsis thaliana] >gi|15146288|gb|AAK83627.1| AT3g58570/F14P22_160 [Arabidopsis thaliana] >gi|21593710|gb|AAM65677.1| ATP-dependent RNA helicase-like protein [Arabidopsis thaliana] >gi|27363456|gb|AAO11647.1| At3g58570/F14P22_160 [A…
Unigene29601_Taxus	72	34	21.45	9.85	-1.12278	0.000115695	0.000892184	-	-	-	-
Unigene13684_Taxus	254	120	75.67	34.76	-1.12229	3.74594e-13	1.18312e-11	-	-	-	-
Unigene24291_Taxus	309	146	92.06	42.29	-1.12226	1.11348e-15	5.23433e-14	-	-	-	-
Unigene31813_Taxus	182	86	54.22	24.91	-1.1221	8.024e-10	1.58432e-08	-	-	-	gi|255673722|dbj|BAF06293.2|/4e-13/Os01g0770700 [Oryza sativa Japonica Group]
Unigene7908_Taxus	76	36	22.64	10.43	-1.11813	7.84374e-05	0.000635158	-	-	-	gi|224286611|gb|ACN41010.1|/3e-09/unknown [Picea sitchensis]
Unigene35701_Taxus	78	37	23.24	10.72	-1.11631	6.46028e-05	0.000539335	-	-	-	gi|13277218|emb|CAC34408.1|/2e-35/ZF-HD homeobox protein [Flaveria bidentis]
Unigene31226_Taxus	185	88	55.12	25.49	-1.11264	7.63314e-10	1.51455e-08	-	-	-	-
Unigene29591_Taxus	126	60	37.54	17.38	-1.111	4.04476e-07	5.51499e-06	-	-	-	-
Unigene34997_Taxus	191	91	56.9	26.36	-1.11008	4.34148e-10	8.96629e-09	-	-	-	gi|115483901|ref|NP_001065612.1|/1e-34/Os11g0121400 [Oryza sativa (japonica cultivar-group)] >gi|113644316|dbj|BAF27457.1| Os11g0121400 [Oryza sativa Japonica Group]
Unigene1401_Taxus	235	112	70.01	32.44	-1.10979	4.42002e-12	1.14179e-10	-	-	-	-
Unigene35167_Taxus	138	66	41.11	19.12	-1.10441	1.29301e-07	1.89739e-06	-	-	-	gi|255713252|ref|XP_002552908.1|/1e-24/KLTH0D04268p [Lachancea thermotolerans] >gi|238934288|emb|CAR22470.1| KLTH0D04268p [Lachancea thermotolerans]
Unigene30286_Taxus	96	46	28.6	13.33	-1.10134	1.13518e-05	0.000114374	-	-	-	-
Unigene13309_Taxus	100	48	29.79	13.9	-1.09974	7.72584e-06	8.06029e-05	-	-	-	gi|58261188|ref|XP_568004.1|/3e-44/ccr4-not transcription complex, subunit 7 [Cryptococcus neoformans var. neoformans JEC21]
Unigene35293_Taxus	936	450	278.86	130.36	-1.09704	9.34296e-43	8.16676e-41	-	-	-	gi|115479727|ref|NP_001063457.1|/5e-06/Os09g0474800 [Oryza sativa (japonica cultivar-group)] >gi|50726629|dbj|BAD34349.1| phosphatidylinositol 3- and 4-kinase family-like [Oryza sativa Japonica Group] >gi|113631690|dbj|BAF25371.1| Os09g0474800 [Oryza sativa Japonica Group]
Unigene33358_Taxus	158	76	47.07	22.02	-1.09599	1.94168e-08	3.237e-07	-	-	-	gi|115444035|ref|NP_001045797.1|/9e-10/Os02g0132300 [Oryza sativa (japonica cultivar-group)] >gi|41052575|dbj|BAD07757.1| zinc finger (C3HC4-type RING finger) protein-like [Oryza sativa Japonica Group] >gi|113535328|dbj|BAF07711.1| Os02g0132300 [Oryza sativa Japonica Group]
Unigene30571_Taxus	737	355	219.57	102.84	-1.09428	6.79652e-34	5.28397e-32	-	-	-	-
Unigene23590_Taxus	756	365	225.23	105.73	-1.09101	1.46464e-34	1.15535e-32	-	GO:0005509//calcium ion binding;GO:0005544//calcium-dependent phospholipid binding	-	gi|162459667|ref|NP_001105728.1|/2e-07/annexin p33 [Zea mays] >gi|6272285|emb|CAA66900.2| annexin p33 [Zea mays] >gi|195623952|gb|ACG33806.1| annexin-like protein RJ4 [Zea mays]
Unigene3520_Taxus	89	43	26.52	12.46	-1.08978	2.81136e-05	0.000256416	-	-	-	-
Unigene19792_Taxus	182	88	54.22	25.49	-1.08889	2.00878e-09	3.76844e-08	-	-	-	gi|29424047|gb|AAO73566.1|/6e-23/bHLH transcription factor PTF1 [Oryza sativa]
Unigene10675_Taxus	95	46	28.3	13.33	-1.08613	1.57438e-05	0.000153832	-	-	-	gi|213404160|ref|XP_002172852.1|/2e-07/chromatin-associated protein swi6 [Schizosaccharomyces japonicus yFS275] >gi|212000899|gb|EEB06559.1| chromatin-associated protein swi6 [Schizosaccharomyces japonicus yFS275]
Unigene7377_Taxus	216	105	64.35	30.42	-1.08092	8.15488e-11	1.82649e-09	-	-	-	-
Unigene18928_Taxus	353	172	105.17	49.83	-1.07764	1.12358e-16	5.45629e-15	-	-	-	gi|24745954|dbj|BAC23051.1|/3e-17/low temperature and salt responsive protein [Solanum tuberosum]
Unigene16395_Taxus	92	45	27.41	13.04	-1.07176	2.6415e-05	0.000242152	GO:0005759//mitochondrial matrix;GO:0031314//extrinsic to mitochondrial inner membrane	GO:0046872//metal ion binding;GO:0001671//ATPase activator activity;GO:0051082//unfolded protein binding	GO:0042026//protein refolding;GO:0009408//response to heat;GO:0006458//'de novo' protein folding;GO:0006515//misfolded or incompletely synthesized protein catabolic process	gi|239582692|dbj|BAH70368.1|/3e-12/DnaJ-like protein [Nicotiana tabacum]
Unigene4245_Taxus	437	214	130.19	61.99	-1.07051	4.46772e-20	2.44907e-18	-	GO:0016301//kinase activity	-	gi|115448589|ref|NP_001048074.1|/2e-08/Os02g0740600 [Oryza sativa (japonica cultivar-group)] >gi|113537605|dbj|BAF09988.1| Os02g0740600 [Oryza sativa Japonica Group]
Unigene1922_Taxus	100	49	29.79	14.19	-1.06995	1.21914e-05	0.000121846	-	-	-	-
Unigene35785_Taxus	326	160	97.12	46.35	-1.0672	2.70544e-15	1.24289e-13	-	-	-	gi|18424371|ref|NP_568923.1|/1e-09/zinc finger (C3HC4-type RING finger) family protein [Arabidopsis thaliana] >gi|30697386|ref|NP_851231.1| zinc finger (C3HC4-type RING finger) family protein [Arabidopsis thaliana]
Unigene32044_Taxus	185	91	55.12	26.36	-1.06423	2.95114e-09	5.46654e-08	-	-	-	gi|116783312|gb|ABK22886.1|/3e-19/unknown [Picea sitchensis]
Unigene15007_Taxus	97	48	28.9	13.9	-1.05598	2.03652e-05	0.000193493	-	-	-	-
Unigene18268_Taxus	91	45	27.11	13.04	-1.05588	3.64182e-05	0.00032591	-	-	-	gi|189195980|ref|XP_001934328.1|/3e-06/DOLPP1 protein [Pyrenophora tritici-repentis Pt-1C-BFP] >gi|187980207|gb|EDU46833.1| DOLPP1 protein [Pyrenophora tritici-repentis Pt-1C-BFP]
Unigene19413_Taxus	93	46	27.71	13.33	-1.05573	2.99982e-05	0.00027207	-	-	-	gi|115457782|ref|NP_001052491.1|/3e-09/Os04g0337500 [Oryza sativa (japonica cultivar-group)] >gi|113564062|dbj|BAF14405.1| Os04g0337500 [Oryza sativa Japonica Group]
Unigene23494_Taxus	5272	2609	1570.67	755.78	-1.05534	3.7176e-218	4.55434e-216	-	-	-	-
Unigene29349_Taxus	208	103	61.97	29.84	-1.05432	4.18126e-10	8.65751e-09	-	-	-	-
Unigene10296_Taxus	113	56	33.67	16.22	-1.05369	4.35374e-06	4.81891e-05	-	-	-	gi|115468472|ref|NP_001057835.1|/3e-07/Os06g0550800 [Oryza sativa (japonica cultivar-group)] >gi|113595875|dbj|BAF19749.1| Os06g0550800 [Oryza sativa Japonica Group]
Unigene2066_Taxus	345	171	102.78	49.54	-1.05289	8.77696e-16	4.13797e-14	-	-	-	gi|226529944|ref|NP_001151125.1|/2e-06/embryonic abundant protein-like [Zea mays] >gi|195644474|gb|ACG41705.1| embryonic abundant protein-like [Zea mays]
Unigene35446_Taxus	121	60	36.05	17.38	-1.05257	2.01966e-06	2.39092e-05	-	-	-	gi|8778741|gb|AAF79749.1|AC009317_8/7e-06/T30E16.12 [Arabidopsis thaliana]
Unigene31758_Taxus	250	124	74.48	35.92	-1.05207	8.00952e-12	1.98958e-10	-	-	-	-
Unigene19517_Taxus	262	130	78.06	37.66	-1.05155	2.59374e-12	6.95578e-11	-	-	-	gi|9972370|gb|AAG10620.1|AC008030_20/3e-17/Putative receptor-like serine/threonine kinase [Arabidopsis thaliana]
Unigene22414_Taxus	139	69	41.41	19.99	-1.0507	3.61004e-07	4.95989e-06	-	-	-	gi|2462761|gb|AAB71980.1|/3e-07/Highly similar to auxin-induced protein (aldo/keto reductase family) [Arabidopsis thaliana]
Unigene20875_Taxus	169	84	50.35	24.33	-1.04926	2.07924e-08	3.44855e-07	-	-	-	gi|30677920|ref|NP_849923.1|/1e-133/PIN4 (PIN-FORMED 4); auxin:hydrogen symporter/ transporter [Arabidopsis thaliana] >gi|42558871|sp|Q8RWZ6.1|PIN4_ARATH RecName: Full=Auxin efflux carrier component 4; Short=AtPIN4
Unigene29972_Taxus	925	460	275.58	133.25	-1.04834	2.23528e-39	1.86323e-37	-	-	-	gi|255950010|ref|XP_002565772.1|/8e-06/Pc22g18670 [Penicillium chrysogenum Wisconsin 54-1255] >gi|211592789|emb|CAP99155.1| Pc22g18670 [Penicillium chrysogenum Wisconsin 54-1255]
Unigene30646_Taxus	251	125	74.78	36.21	-1.04626	9.04214e-12	2.23579e-10	-	-	-	-
Unigene28399_Taxus	267	133	79.55	38.53	-1.04588	2.01078e-12	5.49262e-11	-	-	-	-
Unigene19339_Taxus	346	173	103.08	50.11	-1.04059	1.51798e-15	7.07415e-14	-	-	-	gi|115489752|ref|NP_001067363.1|/1e-91/Os12g0636200 [Oryza sativa (japonica cultivar-group)] >gi|77557175|gb|ABA99971.1| Associated with HOX family protein, expressed [Oryza sativa (japonica cultivar-group)] >gi|113649870|dbj|BAF30382.1| Os12g0636200 [Oryza sativa Japonica Group]
Unigene26130_Taxus	880	440	262.18	127.46	-1.04051	4.16636e-37	3.33536e-35	-	-	-	-
Unigene6435_Taxus	86	43	25.62	12.46	-1.03997	7.38498e-05	0.000605898	-	-	-	gi|49640941|emb|CAH02202.1|/2e-40/KLLA0B06116p [Kluyveromyces lactis]
Unigene20917_Taxus	429	215	127.81	62.28	-1.03716	8.07574e-19	4.19913e-17	-	-	-	-
Unigene34780_Taxus	181	91	53.92	26.36	-1.03247	1.02394e-08	1.76715e-07	-	-	-	gi|189195980|ref|XP_001934328.1|/7e-13/DOLPP1 protein [Pyrenophora tritici-repentis Pt-1C-BFP] >gi|187980207|gb|EDU46833.1| DOLPP1 protein [Pyrenophora tritici-repentis Pt-1C-BFP]
Unigene28264_Taxus	177	89	52.73	25.78	-1.03237	1.49603e-08	2.54121e-07	-	-	-	-
Unigene5677_Taxus	1103	555	328.61	160.77	-1.03138	1.93663e-45	1.73984e-43	-	-	-	gi|4263698|gb|AAD15384.1|/7e-06/expressed protein [Arabidopsis thaliana]
Unigene35176_Taxus	113	57	33.67	16.51	-1.02812	6.72338e-06	7.12009e-05	-	-	-	gi|100801746|emb|CAK24967.1|/1e-155/gamma-glutamylcysteine synthetase [Brassica napus]
Unigene21346_Taxus	101	51	30.09	14.77	-1.02661	2.14e-05	0.000202138	-	-	-	gi|86991196|gb|ABD16059.1|/1e-162/Kelch-motif containing protein [Oryza sativa Indica Group]
Unigene24874_Taxus	97	49	28.9	14.19	-1.02619	3.15204e-05	0.000284758	-	-	-	-
Unigene10514_Taxus	99	50	29.49	14.48	-1.02616	2.59694e-05	0.000238609	-	-	-	gi|9802526|gb|AAF99728.1|AC004557_7/7e-07/F17L21.8 [Arabidopsis thaliana]
Unigene24497_Taxus	1286	652	383.13	188.87	-1.02044	8.37848e-52	7.9233e-50	-	-	-	-
Unigene36413_Taxus	276	140	82.23	40.56	-1.01961	2.48338e-12	6.68199e-11	-	GO:0016207//4-coumarate-CoA ligase activity	GO:0009698//phenylpropanoid metabolic process	gi|217272798|dbj|BAF93472.2|/0.0/4-coumarate:coenzyme A ligase [Eucalyptus globulus subsp. globulus] >gi|261876367|dbj|BAI47543.1| 4-coumarate:coenzyme A ligase [Eucalyptus globulus subsp. globulus]
Unigene31269_Taxus	132	67	39.33	19.41	-1.01883	1.34299e-06	1.64526e-05	-	-	-	gi|30693203|ref|NP_198628.2|/1e-34/4-coumarate--CoA ligase family protein / 4-coumaroyl-CoA synthase family protein [Arabidopsis thaliana] >gi|158564050|sp|Q84P26.2|4CLL8_ARATH RecName: Full=4-coumarate--CoA ligase-like 8; AltName: Full=4-coumarate--CoA ligase isoform 11; Short=At4CL11 >gi|36312902|gb|AAQ86594.1| 4-coumarate CoA ligase isoform 11 [Arabidopsis thaliana]
Unigene28833_Taxus	453	230	134.96	66.63	-1.01829	3.0174e-19	1.59982e-17	-	-	-	-
Unigene17675_Taxus	114	58	33.96	16.8	-1.01538	7.5559e-06	7.91363e-05	-	-	-	gi|225683984|gb|EEH22268.1|/2e-51/ubiquitin carboxyl-terminal hydrolase [Paracoccidioides brasiliensis Pb03]
Unigene16728_Taxus	114	58	33.96	16.8	-1.01538	7.5559e-06	7.90851e-05	-	-	-	gi|115443837|ref|NP_001045698.1|/2e-78/Os02g0119100 [Oryza sativa (japonica cultivar-group)] >gi|113535229|dbj|BAF07612.1| Os02g0119100 [Oryza sativa Japonica Group]
Unigene35057_Taxus	316	161	94.14	46.64	-1.01324	8.83856e-14	3.42754e-12	-	-	-	gi|49653824|emb|CAG86229.1|/6e-06/DEHA2C10934p [Debaryomyces hansenii]
Unigene32116_Taxus	245	125	72.99	36.21	-1.01131	5.62848e-11	1.28014e-09	-	-	-	-
Unigene19040_Taxus	92	47	27.41	13.62	-1.00898	6.33926e-05	0.000530876	-	-	-	gi|115452505|ref|NP_001049853.1|/5e-62/Os03g0300000 [Oryza sativa (japonica cultivar-group)] >gi|113548324|dbj|BAF11767.1| Os03g0300000 [Oryza sativa Japonica Group]
Unigene35263_Taxus	628	321	187.1	92.99	-1.00866	1.08383e-25	7.09577e-24	-	-	-	gi|108707348|gb|ABF95143.1|/1e-10/expressed protein [Oryza sativa (japonica cultivar-group)]
Unigene18092_Taxus	176	90	52.44	26.07	-1.00828	3.08952e-08	5.01613e-07	-	-	-	gi|115458354|ref|NP_001052777.1|/1e-170/Os04g0419700 [Oryza sativa (japonica cultivar-group)] >gi|32488366|emb|CAE02925.1| OSJNBb0108J11.18 [Oryza sativa (japonica cultivar-group)]
Unigene36201_Taxus	131	67	39.03	19.41	-1.00778	1.82358e-06	2.18115e-05	-	-	-	gi|30686197|ref|NP_849428.1|/6e-34/short-chain dehydrogenase/reductase (SDR) family protein [Arabidopsis thaliana] >gi|124300994|gb|ABN04749.1| At4g23430 [Arabidopsis thaliana]
Unigene29843_Taxus	168	86	50.05	24.91	-1.00665	6.60088e-08	1.0166e-06	-	-	-	-
Unigene23041_Taxus	154	79	45.88	22.88	-1.00378	2.49866e-07	3.51967e-06	-	-	-	-
Unigene28431_Taxus	259	133	77.16	38.53	-1.00187	2.2768e-11	5.36707e-10	-	-	-	-
