# Supplementary material for: The First Insight into the Tissue Specific Taxus Transcriptome via Illumina Second Generation Sequencing
Source: PLoS One. 2011 Jun 22;6(6):e21220. doi: 10.1371/journal.pone.0021220 (PMC3120849; doi:10.1371/journal.pone.0021220)
Supplement: Table S8 — DEGs involved in the taxane biosynthetic pathway. (XLS) [file pone.0021220.s008.xls]

## Sheet: rootstem
Table S8 DEGs involved in the taxane biosynthetic pathway
Gene	RawIntensity-root	RawIntensity-stem	TPM-root	TPM-stem	log2 Ratio(stem/root)	P-Value	FDR	GO Component	GO Function	GO Process	abbreviation
Unigene35278_Taxus	187	13	59.3	3.87	-3.93763	2.42474e-43	9.05592e-42	-	-	-	GGPPS
Unigene30791_Taxus	13	2	4.12	0.6	-2.77961	0.00283034	0.00891645	-	-	-	GGPPS
Unigene15203_Taxus	1099	1164	348.5	346.79	-0.00709636	0.906066	0.938081	-	-	-	GGPPS
Unigene32201_Taxus	5	11	1.59	3.28	1.04467	0.182238	0.284637	-	-	-	GGPPS
Unigene21802_Taxus	4	0	1.27	0.01	-6.98868	0.053344	0.108945	GO:0009507//chloroplast	GO:0004337//geranyltranstransferase activity;GO:0004311//farnesyltranstransferase activity;GO:0004161//dimethylallyltranstransferase activity	GO:0016117//carotenoid biosynthetic process	GGPPS
Unigene5352_Taxus	70	56	22.2	16.68	-0.41244	0.110781	0.189548	-	-	-	GGPPS
Unigene28907_Taxus	7	4	2.22	1.19	-0.899598	0.330224	0.415726	-	-	-	TS
Unigene33259_Taxus	2	0	0.63	0.01	-5.97728	0.227334	0.315811	-	GO:0050553;GO:0000287//magnesium ion binding	GO:0042617	TS
Unigene11020_Taxus	26	2	8.24	0.6	-3.77961	7.31044e-07	4.81997e-06	-	GO:0009055//electron carrier activity;GO:0020037//heme binding;GO:0050597;GO:0050598	GO:0042617;GO:0055114//oxidation reduction	T5OH
Unigene28660_Taxus	53	0	16.81	0.01	-10.7151	2.00644e-17	4.12281e-16	-	-	-	T5OH
Unigene891_Taxus	28	0	8.88	0.01	-9.79442	1.48645e-09	1.4161e-08	GO:0016020//membrane	GO:0009055//electron carrier activity;GO:0020037//heme binding;GO:0050598	GO:0042617;GO:0055114//oxidation reduction	T5OH
Unigene19196_Taxus	6	0	1.9	0.01	-7.56986	0.0125172	0.0316348	-	-	-	TAT
Unigene19606_Taxus	0	3	0.01	0.89	6.47573	0.141337	0.231874	-	-	-	TAT
Unigene13264_Taxus	3	4	0.95	1.19	0.324962	0.795842	0.847101	-	-	-	TAT
Unigene29438_Taxus	2	0	0.63	0.01	-5.97728	0.227334	0.317345	-	-	-	TAT
Unigene32910_Taxus	61	5	19.34	1.49	-3.6982	2.30992e-14	3.87853e-13	-	-	-	TAT
Unigene1152_Taxus	19	12	6.03	3.58	-0.752198	0.156694	0.24942	-	GO:0020037//heme binding;GO:0050597;GO:0009055//electron carrier activity	GO:0042617;GO:0055114//oxidation reduction	T10OH
Unigene13330_Taxus	16	0	5.07	0.01	-8.98584	8.90466e-06	4.83501e-05	-	-	-	T10OH
Unigene1373_Taxus	75	8	23.78	2.38	-3.32072	5.7398e-16	1.0832e-14	-	-	-	T10OH
Unigene34599_Taxus	11	0	3.49	0.01	-8.44708	0.000333858	0.00130747	-	-	-	T10OH
Unigene4908_Taxus	26	26	8.24	7.75	-0.088448	0.819524	0.868004	-	GO:0020037//heme binding;GO:0050597;GO:0009055//electron carrier activity	GO:0042617;GO:0055114//oxidation reduction	T10OH
Unigene6686_Taxus	6	0	1.9	0.01	-7.56986	0.0125172	0.0322106	-	-	-	T10OH
Unigene8006_Taxus	11	3	3.49	0.89	-1.97135	0.025978	0.0587531	-	-	-	T10OH
Unigene8115_Taxus	18	0	5.71	0.01	-9.15735	2.08948e-06	1.26871e-05	-	-	-	T10OH
Unigene11897_Taxus	5	2	1.59	0.6	-1.40599	0.25001	0.342031	-	GO:0009055//electron carrier activity;GO:0020037//heme binding;GO:0050598	GO:0042617;GO:0055114//oxidation reduction	T10OH
Unigene14905_Taxus	2	0	0.63	0.01	-5.97728	0.227334	0.336739	-	-	-	T10OH
Unigene15955_Taxus	2	0	0.63	0.01	-5.97728	0.227334	0.342723	-	-	-	T10OH
Unigene18050_Taxus	57	36	18.08	10.73	-0.752745	0.0133119	0.0334109	-	-	-	T10OH
Unigene20099_Taxus	54	51	17.12	15.19	-0.172561	0.539826	0.622178	-	GO:0009055//electron carrier activity;GO:0020037//heme binding;GO:0050597;GO:0050598	GO:0042617;GO:0055114//oxidation reduction	T10OH
Unigene20311_Taxus	15	3	4.76	0.89	-2.41908	0.00289054	0.00906761	-	GO:0020037//heme binding;GO:0050597;GO:0009055//electron carrier activity	GO:0042617;GO:0055114//oxidation reduction	T10OH
Unigene2060_Taxus	2	10	0.63	2.98	2.24189	0.0299738	0.0663993	-	GO:0009055//electron carrier activity;GO:0020037//heme binding;GO:0050597	GO:0042617;GO:0055114//oxidation reduction	T10OH
Unigene26700_Taxus	583	76	184.87	22.64	-3.02957	5.18354e-105	2.72403e-103	-	-	-	T10OH
Unigene31188_Taxus	5	0	1.59	0.01	-7.31288	0.0258402	0.0592234	-	-	-	T10OH
Unigene6456_Taxus	0	53	0.01	15.79	10.6248	0	0	-	-	-	T13OH
Unigene33001_Taxus	8	0	2.54	0.01	-7.98868	0.00293718	0.00910015	-	-	-	T13OH
Unigene14478_Taxus	81	0	25.69	0.01	-11.327	3.07848e-26	8.65033e-25	-	GO:0009055//electron carrier activity;GO:0020037//heme binding;GO:0050597	GO:0042617;GO:0055114//oxidation reduction	T2OH
Unigene22960_Taxus	185	45	58.66	13.41	-2.12907	1.60434e-23	4.17246e-22	GO:0016020//membrane	GO:0009055//electron carrier activity;GO:0020037//heme binding;GO:0050597;GO:0050598	GO:0042617;GO:0055114//oxidation reduction	T2OH
Unigene17688_Taxus	177	3	56.13	0.89	-5.97882	2.51202e-51	1.01019e-49	-	-	-	T7OH
Unigene10346_Taxus	2	0	0.63	0.01	-5.97728	0.227334	0.315	-	-	-	TBT
Unigene10994_Taxus	8	13	2.54	3.87	0.607505	0.35807	0.445276	-	GO:0008415//acyltransferase activity	-	TBT
Unigene13698_Taxus	0	4	0.01	1.19	6.89482	0.0728722	0.137918	-	-	-	TBT
Unigene22626_Taxus	584	425	185.19	126.62	-0.548501	1.93738e-09	1.81464e-08	-	GO:0008415//acyltransferase activity;GO:0050642	GO:0042617	TBT
Unigene33891_Taxus	2	13	0.63	3.87	2.61891	0.00619192	0.0173088	-	-	-	TBT
Unigene856_Taxus	15	6	4.76	1.79	-1.411	0.0370496	0.0804631	-	GO:0008415//acyltransferase activity;GO:0050642	GO:0042617	TBT
Unigene5485_Taxus	0	4	0.01	1.19	6.89482	0.0728722	0.138123	-	-	-	TBT
Unigene31915_Taxus	23	7	7.29	2.09	-1.80242	0.00189001	0.00617809	-	-	-	TBT
Unigene2582_Taxus	157	46	49.79	13.7	-1.86168	3.80758e-17	7.69944e-16	-	GO:0050642;GO:0016413//O-acetyltransferase activity	GO:0042617	TBT
Unigene11135_Taxus	183	178	58.03	53.03	-0.12999	0.391648	0.480822	-	GO:0016747//transferase activity, transferring acyl groups other than amino-acyl groups	-	DBAT
Unigene1879_Taxus	2	0	0.63	0.01	-5.97728	0.227334	0.338399	-	GO:0008415//acyltransferase activity	-	DBAT
Unigene25786_Taxus	18	2	5.71	0.6	-3.25046	0.00012809	0.000546306	-	-	-	DBAT
Unigene11534_Taxus	107	0	33.93	0.01	-11.7283	2.0129e-34	6.65303e-33	-	-	-	BAPT
Unigene25575_Taxus	11	3	3.49	0.89	-1.97135	0.025978	0.0587605	-	-	-	BAPT
Unigene31755_Taxus	56	46	17.76	13.7	-0.374456	0.192758	0.297109	-	-	-	BAPT
Unigene15942_Taxus	77	23	24.42	6.85	-1.83389	5.94214e-09	5.26139e-08	-	-	-	DBTNBT
Unigene18136_Taxus	115	104	36.47	30.98	-0.235373	0.228344	0.315761	-	-	-	DBTNBT
Unigene22418_Taxus	10	3	3.17	0.89	-1.83261	0.0437062	0.0924514	-	GO:0050643;GO:0050638	GO:0042617	DBTNBT
Unigene24045_Taxus	59	35	18.71	10.43	-0.84307	0.0054878	0.0158452	-	GO:0050643;GO:0050638	GO:0042617	DBTNBT
Unigene24051_Taxus	30	8	9.51	2.38	-1.99848	0.000138312	0.00058556	-	GO:0016413//O-acetyltransferase activity	-	DBTNBT
Unigene4794_Taxus	4	0	1.27	0.01	-6.98868	0.053344	0.106276	-	GO:0050642;GO:0050638	GO:0042617	DBTNBT
Unigene4838_Taxus	14	4	4.44	1.19	-1.8996	0.013285	0.0333624	-	GO:0008415//acyltransferase activity	-	DBTNBT
Unigene5777_Taxus	26	0	8.24	0.01	-9.6865	6.33474e-09	5.59511e-08	-	-	-	DBTNBT
Unigene21200_Taxus	282	5	89.42	1.49	-5.90721	9.708e-81	4.80411e-79	-	-	-	PAM
Unigene29010_Taxus	0	4	0.01	1.19	6.89482	0.0728722	0.138226	-	-	-	T14OH
XYLT
Unigene12767_Taxus	74	21	23.47	6.26	-1.90658	4.69072e-09	4.19715e-08	-	-	-	XYLT
Unigene32554_Taxus	19	9	6.03	2.68	-1.16993	0.0415218	0.0885351	-	-	-	XYLT
Unigene36198_Taxus	91	37	28.86	11.02	-1.38895	2.27498e-07	1.62505e-06	-	-	-	XYLT
MEP pathway
Unigene23718_Taxus	416	44	131.92	13.11	-3.33092	1.89768e-82	9.44336e-81	-	GO:0008661//1-deoxy-D-xylulose-5-phosphate synthase activity	GO:0016114//terpenoid biosynthetic process	DXS
Unigene26668_Taxus	5	0	1.59	0.01	-7.31288	0.0258402	0.0590789	-	-	-	DXS
Unigene34970_Taxus	6	0	1.9	0.01	-7.56986	0.0125172	0.0323414	-	-	-	DXS
Unigene36307_Taxus	73	123	23.15	36.64	0.662407	0.00166251	0.00548981	-	-	-	DXS
Unigene5532_Taxus	124	66	39.32	19.66	-1	3.21142e-06	1.88381e-05	-	-	-	DXS
Unigene21220_Taxus	341	83	108.13	24.73	-2.12843	5.1178e-42	1.86449e-40	-	-	-	DXR
Unigene11120_Taxus	135	68	42.81	20.26	-1.07931	2.277e-07	1.62584e-06	GO:0009507//chloroplast	-	-	CMS
Unigene16063_Taxus	289	56	91.64	16.68	-2.45786	1.89859e-42	6.97388e-41	-	-	-	CMK
Unigene11816_Taxus	15	41	4.76	12.21	1.35903	0.00107137	0.00373	GO:0009536//plastid	GO:0008685//2-C-methyl-D-erythritol 2,4-cyclodiphosphate synthase activity	GO:0016114//terpenoid biosynthetic process	MCS
Unigene22134_Taxus	28	8	8.88	2.38	-1.8996	0.000376752	0.00145027	-	GO:0008685//2-C-methyl-D-erythritol 2,4-cyclodiphosphate synthase activity	GO:0016114//terpenoid biosynthetic process	MCS
Unigene30749_Taxus	2	0	0.63	0.01	-5.97728	0.227334	0.317843	-	-	-	HDS
Unigene32120_Taxus	137	47	43.44	14	-1.6336	7.32068e-13	1.00321e-11	-	-	-	HDS
Unigene33401_Taxus	14	0	4.44	0.01	-8.79442	3.79486e-05	0.000182668	-	GO:0005506//iron ion binding;GO:0046429//4-hydroxy-3-methylbut-2-en-1-yl diphosphate synthase activity	GO:0016114//terpenoid biosynthetic process	HDS
Unigene24492_Taxus	5	0	1.59	0.01	-7.31288	0.0258402	0.0592615	-	GO:0005506//iron ion binding;GO:0046429//4-hydroxy-3-methylbut-2-en-1-yl diphosphate synthase activity	GO:0016114//terpenoid biosynthetic process	HDS
Unigene34021_Taxus	6	0	1.9	0.01	-7.56986	0.0125172	0.0319384	-	-	-	HDR
Unigene35163_Taxus	32	3	10.15	0.89	-3.51153	8.71014e-08	6.67977e-07	-	-	-	HDR
Unigene34622_Taxus	6	0	1.9	0.01	-7.56986	0.0125172	0.0318154	-	-	-	IDI
Geranylgeranyl diphosphate synthase (GGPPS)
Taxadiene synthase (TS)
Taxadiene 5α hydroxylase (T5OH)
Taxadien-5α-ol O-acetyltransferase (TAT)
Taxane 10β hydroxylase (T10OH)
Taxane 13α hydroxylase (T13OH)
Taxoid 2α hydroxylase (T2OH)
Taxoid 7β hydroxylase (T7OH)
2α-hydroxytaxane 2-O-benzoyltransferase (TBT)
10-Deacetylbaccatin III 10-O-acetyltransferase (DBAT)
Phenylpropanoyl transferase (BAPT)
3'-N-debenzoyl-2'-deoxytaxol N-benzoyltransferase (DBTNBT)
Phenylalanine aminomutase (PAM)
Taxane 14β hydroxylase (T14OH)
Xylosyltransferase (XYLT)
Upstream methylerythritol-phosphate (MEP) pathway
1-Deoxy-D-xylulose-5-phosphate synthase (DXS)
1-Deoxy-D-xylulose 5-phosphate reductoisomerase (DXR)
2-C-methyl-D-erythritol 4-phosphate cytidyltransferase (CMS)
4-Diphosphocytidyl-2-C-methyl-D-erythritol kinase (CMK)
2-C-methyl-D-erythritol 2,4-cyclodiphosphate synthase (MCS)
4-Hydroxy-3-methylbut-2-en-1-yl diphosphate synthase (HDS)
4-Hydroxy-3-methylbut-2-enyl diphosphate reductase (HDR)
Isopentenyl-diphosphate isomerase (IDI)

## Sheet: rootleaf
Gene	RawIntensity-root	RawIntensity-leaf	TPM-root	TPM-leaf	log2 Ratio(leaf/root)	P-Value	FDR	GO Component	GO Function	GO Process	abbreviation
Unigene35278_Taxus	187	46	59.3	13.33	-2.15336	1.81698e-24	3.76709e-23	-	-	-	GGPPS
Unigene30791_Taxus	13	2	4.12	0.58	-2.82852	0.00236314	0.00640371	-	-	-	GGPPS
Unigene15203_Taxus	1099	950	348.5	275.2	-0.340678	9.31786e-08	5.35904e-07	-	-	-	GGPPS
Unigene32201_Taxus	5	32	1.59	9.27	2.54354	3.6656e-05	0.00014223	-	-	-	GGPPS
Unigene21802_Taxus	4	3	1.27	0.87	-0.545741	0.630084	0.695388	GO:0009507//chloroplast	GO:0004337//geranyltranstransferase activity;GO:0004311//farnesyltranstransferase activity;GO:0004161//dimethylallyltranstransferase activity	GO:0016117//carotenoid biosynthetic process	GGPPS
Unigene5352_Taxus	70	66	22.2	19.12	-0.215477	0.383294	0.454817	-	-	-	GGPPS
Unigene28907_Taxus	7	12	2.22	3.48	0.648528	0.36	0.432307	-	-	-	TS
Unigene33259_Taxus	2	0	0.63	0.01	-5.97728	0.21761	0.289396	-	GO:0050553;GO:0000287//magnesium ion binding	GO:0042617	TS
Unigene11020_Taxus	26	0	8.24	0.01	-9.6865	4.27448e-09	2.92263e-08	-	GO:0009055//electron carrier activity;GO:0020037//heme binding;GO:0050597;GO:0050598	GO:0042617;GO:0055114//oxidation reduction	T5OH
Unigene28660_Taxus	53	0	16.81	0.01	-10.7151	9.13556e-18	1.46136e-16	-	-	-	T5OH
Unigene891_Taxus	28	12	8.88	3.48	-1.35147	0.0048801	0.012276	GO:0016020//membrane	GO:0009055//electron carrier activity;GO:0020037//heme binding;GO:0050598	GO:0042617;GO:0055114//oxidation reduction	T5OH
Unigene19196_Taxus	6	0	1.9	0.01	-7.56986	0.0113035	0.0253228	-	-	-	TAT
Unigene19606_Taxus	0	2	0.01	0.58	5.85798	0.285454	0.359032	-	-	-	TAT
Unigene13264_Taxus	3	5	0.95	1.45	0.610053	0.600748	0.670329	-	-	-	TAT
Unigene29438_Taxus	2	0	0.63	0.01	-5.97728	0.21761	0.290664	-	-	-	TAT
Unigene32910_Taxus	61	11	19.34	3.19	-2.59996	8.25704e-11	6.70549e-10	-	-	-	TAT
Unigene1152_Taxus	19	36	6.03	10.43	0.790509	0.0512544	0.0919982	-	GO:0020037//heme binding;GO:0050597;GO:0009055//electron carrier activity	GO:0042617;GO:0055114//oxidation reduction	T10OH
Unigene13330_Taxus	16	0	5.07	0.01	-8.98584	6.95102e-06	3.05322e-05	-	-	-	T10OH
Unigene1373_Taxus	75	17	23.78	4.92	-2.27302	2.73996e-11	2.33136e-10	-	-	-	T10OH
Unigene34599_Taxus	11	0	3.49	0.01	-8.44708	0.000280306	0.000917328	-	-	-	T10OH
Unigene4908_Taxus	26	40	8.24	11.59	0.492164	0.17875	0.261719	-	GO:0020037//heme binding;GO:0050597;GO:0009055//electron carrier activity	GO:0042617;GO:0055114//oxidation reduction	T10OH
Unigene9194_Taxus	0	3	0.01	0.87	6.44294	0.149178	0.225635	-	-	-	T10OH
Unigene11897_Taxus	5	9	1.59	2.61	0.715023	0.392136	0.464116	-	GO:0009055//electron carrier activity;GO:0020037//heme binding;GO:0050598	GO:0042617;GO:0055114//oxidation reduction	T10OH
Unigene6686_Taxus	6	0	1.9	0.01	-7.56986	0.0113035	0.0257818	-	-	-	T10OH
Unigene8115_Taxus	18	2	5.71	0.58	-3.29937	9.95162e-05	0.000356042	-	-	-	T10OH
Unigene8006_Taxus	11	9	3.49	2.61	-0.419177	0.519222	0.592475	-	-	-	T10OH
Unigene14905_Taxus	2	0	0.63	0.01	-5.97728	0.21761	0.307508	-	-	-	T10OH
Unigene15651_Taxus	0	3	0.01	0.87	6.44294	0.149178	0.226491	-	-	-	T10OH
Unigene15955_Taxus	2	0	0.63	0.01	-5.97728	0.21761	0.312539	-	-	-	T10OH
Unigene18050_Taxus	57	56	18.08	16.22	-0.156621	0.563608	0.633166	-	-	-	T10OH
Unigene20099_Taxus	54	193	17.12	55.91	1.70742	1.70974e-14	2.25081e-13	-	GO:0009055//electron carrier activity;GO:0020037//heme binding;GO:0050597;GO:0050598	GO:0042617;GO:0055114//oxidation reduction	T10OH
Unigene20311_Taxus	15	8	4.76	2.32	-1.03684	0.0976296	0.162785	-	GO:0020037//heme binding;GO:0050597;GO:0009055//electron carrier activity	GO:0042617;GO:0055114//oxidation reduction	T10OH
Unigene2060_Taxus	2	64	0.63	18.54	4.87915	0.000105735	0.000375306	-	GO:0009055//electron carrier activity;GO:0020037//heme binding;GO:0050597	GO:0042617;GO:0055114//oxidation reduction	T10OH
Unigene26700_Taxus	583	201	184.87	58.23	-1.66668	5.52492e-52	1.84465e-50	-	-	-	T10OH
Unigene31188_Taxus	5	4	1.59	1.16	-0.454902	0.645462	0.707371	-	-	-	T10OH
Unigene6456_Taxus	0	60	0.01	17.38	10.7632	0	0	-	-	-	T13OH
Unigene33001_Taxus	8	0	2.54	0.01	-7.98868	0.0025762	0.00685615	-	-	-	T13OH
Unigene14478_Taxus	81	0	25.69	0.01	-11.327	9.32118e-27	2.05066e-25	-	GO:0009055//electron carrier activity;GO:0020037//heme binding;GO:0050597	GO:0042617;GO:0055114//oxidation reduction	T2OH
Unigene22960_Taxus	185	172	58.66	49.83	-0.235362	0.122776	0.191678	GO:0016020//membrane	GO:0009055//electron carrier activity;GO:0020037//heme binding;GO:0050597;GO:0050598	GO:0042617;GO:0055114//oxidation reduction	T2OH
Unigene17688_Taxus	177	6	56.13	1.74	-5.01161	1.44722e-48	4.6758e-47	-	-	-	T7OH
Unigene10346_Taxus	2	0	0.63	0.01	-5.97728	0.21761	0.288713	-	-	-	TBT
Unigene10994_Taxus	8	6	2.54	1.74	-0.545741	0.488976	0.561522	-	GO:0008415//acyltransferase activity	-	TBT
Unigene13698_Taxus	0	6	0.01	1.74	7.44294	0.0212916	0.0447255	-	-	-	TBT
Unigene22626_Taxus	584	329	185.19	95.31	-0.958307	6.84966e-23	1.3355e-21	-	GO:0008415//acyltransferase activity;GO:0050642	GO:0042617	TBT
Unigene33891_Taxus	2	11	0.63	3.19	2.34013	0.0204444	0.0433967	-	-	-	TBT
Unigene856_Taxus	15	20	4.76	5.79	0.282602	0.575462	0.644431	-	GO:0008415//acyltransferase activity;GO:0050642	GO:0042617	TBT
Unigene5485_Taxus	0	8	0.01	2.32	7.85798	0.00581496	0.0141433	-	-	-	TBT
Unigene31915_Taxus	23	10	7.29	2.9	-1.32987	0.011905	0.0265809	-	-	-	TBT
Unigene2582_Taxus	157	29	49.79	8.4	-2.56739	2.58228e-25	5.40986e-24	-	GO:0050642;GO:0016413//O-acetyltransferase activity	GO:0042617	TBT
Unigene11135_Taxus	183	362	58.03	104.86	0.853594	2.34382e-11	2.01046e-10	-	GO:0016747//transferase activity, transferring acyl groups other than amino-acyl groups	-	DBAT
Unigene1879_Taxus	2	0	0.63	0.01	-5.97728	0.21761	0.30889	-	GO:0008415//acyltransferase activity	-	DBAT
Unigene25786_Taxus	18	3	5.71	0.87	-2.7144	0.000400242	0.00127167	-	-	-	DBAT
Unigene11534_Taxus	107	3	33.93	0.87	-5.2854	1.35487e-30	3.27279e-29	-	-	-	BAPT
Unigene25575_Taxus	11	2	3.49	0.58	-2.5891	0.00800884	0.0189966	-	-	-	BAPT
Unigene31755_Taxus	56	94	17.76	27.23	0.616565	0.0106416	0.0247104	-	-	-	BAPT
Unigene15942_Taxus	77	8	24.42	2.32	-3.39587	5.82932e-17	8.97386e-16	-	-	-	DBTNBT
Unigene18136_Taxus	115	426	36.47	123.4	1.75856	0	0	-	-	-	DBTNBT
Unigene22418_Taxus	10	7	3.17	2.03	-0.643003	0.368426	0.441395	-	GO:0050643;GO:0050638	GO:0042617	DBTNBT
Unigene24045_Taxus	59	35	18.71	10.14	-0.883752	0.00357412	0.00920433	-	GO:0050643;GO:0050638	GO:0042617	DBTNBT
Unigene24051_Taxus	30	2	9.51	0.58	-4.03532	3.3895e-08	2.08111e-07	-	GO:0016413//O-acetyltransferase activity	-	DBTNBT
Unigene4794_Taxus	4	4	1.27	1.16	-0.130704	0.889036	0.917221	-	GO:0050642;GO:0050638	GO:0042617	DBTNBT
Unigene4838_Taxus	14	0	4.44	0.01	-8.79442	3.04988e-05	0.000120258	-	GO:0008415//acyltransferase activity	-	DBTNBT
Unigene5777_Taxus	26	6	8.24	1.74	-2.24356	0.00011869	0.000414745	-	-	-	DBTNBT
Unigene21200_Taxus	282	5	89.42	1.45	-5.94647	1.68082e-82	6.78209e-81	-	-	-	PAM
Unigene29010_Taxus	0	3	0.01	0.87	6.44294	0.149178	0.224334	-	-	-	T14OH
Unigene29803_Taxus	0	4	0.01	1.16	6.85798	0.0779602	0.134733	-	GO:0009055//electron carrier activity;GO:0020037//heme binding;GO:0050597;GO:0050598	GO:0042617;GO:0055114//oxidation reduction	T14OH
Unigene487_Taxus	0	3	0.01	0.87	6.44294	0.149178	0.226167	-	-	-	T14OH
XYLT
Unigene12767_Taxus	74	29	23.47	8.4	-1.48236	7.88126e-07	3.98626e-06	-	-	-	XYLT
Unigene32554_Taxus	19	8	6.03	2.32	-1.37803	0.0193371	0.041236	-	-	-	XYLT
Unigene36198_Taxus	91	13	28.86	3.77	-2.93643	1.98603e-17	3.11872e-16	-	-	-	XYLT
MEP pathway
Unigene23718_Taxus	416	90	131.92	26.07	-2.3392	5.6446e-58	1.9648e-56	-	GO:0008661//1-deoxy-D-xylulose-5-phosphate synthase activity	GO:0016114//terpenoid biosynthetic process	DXS
Unigene26668_Taxus	5	0	1.59	0.01	-7.31288	0.0236772	0.0482827	-	-	-	DXS
Unigene34970_Taxus	6	0	1.9	0.01	-7.56986	0.0113035	0.0258835	-	-	-	DXS
Unigene36307_Taxus	73	123	23.15	35.63	0.62208	0.00318852	0.00827884	-	-	-	DXS
Unigene5532_Taxus	124	146	39.32	42.29	0.105053	0.553686	0.623031	-	-	-	DXS
Unigene21220_Taxus	341	143	108.13	41.42	-1.38437	5.21738e-24	1.05734e-22	-	-	-	DXR
Unigene11120_Taxus	135	80	42.81	23.17	-0.88569	9.6946e-06	4.16481e-05	GO:0009507//chloroplast	-	-	CMS
Unigene16063_Taxus	289	239	91.64	69.23	-0.40458	0.00130281	0.00369452	-	-	-	CMK
Unigene11816_Taxus	15	57	4.76	16.51	1.79431	2.77616e-06	1.30307e-05	GO:0009536//plastid	GO:0008685//2-C-methyl-D-erythritol 2,4-cyclodiphosphate synthase activity	GO:0016114//terpenoid biosynthetic process	MCS
Unigene22134_Taxus	28	19	8.88	5.5	-0.691128	0.106357	0.16862	-	GO:0008685//2-C-methyl-D-erythritol 2,4-cyclodiphosphate synthase activity	GO:0016114//terpenoid biosynthetic process	MCS
Unigene30749_Taxus	2	0	0.63	0.01	-5.97728	0.21761	0.291074	-	-	-	HDS
Unigene32120_Taxus	137	60	43.44	17.38	-1.3216	6.72306e-10	4.99126e-09	-	-	-	HDS
Unigene33401_Taxus	14	2	4.44	0.58	-2.93643	0.00126904	0.00361356	-	GO:0005506//iron ion binding;GO:0046429//4-hydroxy-3-methylbut-2-en-1-yl diphosphate synthase activity	GO:0016114//terpenoid biosynthetic process	HDS
Unigene24492_Taxus	5	0	1.59	0.01	-7.31288	0.0236772	0.0484364	-	GO:0005506//iron ion binding;GO:0046429//4-hydroxy-3-methylbut-2-en-1-yl diphosphate synthase activity	GO:0016114//terpenoid biosynthetic process	HDS
Unigene34021_Taxus	6	0	1.9	0.01	-7.56986	0.0113035	0.0255904	-	-	-	HDR
Unigene35163_Taxus	32	22	10.15	6.37	-0.672114	0.0917488	0.15372	-	-	-	HDR
Unigene34622_Taxus	6	2	1.9	0.58	-1.71187	0.139081	0.213813	-	-	-	IDI

## Sheet: leafstem
Gene	RawIntensity-stem	RawIntensity-leaf	TPM-stem	TPM-leaf	log2 Ratio(leaf/stem)	P-Value	FDR	GO Component	GO Function	GO Process
Unigene35278_Taxus	13	46	3.87	13.33	1.78427	1.9866e-05	0.000189306	-	-	-	GGPPS
Unigene30791_Taxus	2	2	0.6	0.58	-0.0489096	0.973582	0.988001	-	-	-	GGPPS
Unigene15203_Taxus	1164	950	346.79	275.2	-0.333582	1.14496e-07	1.70647e-06	-	-	-	GGPPS
Unigene32201_Taxus	11	32	3.28	9.27	1.49887	0.00172965	0.00944617	-	-	-	GGPPS
Unigene21802_Taxus	0	3	0.01	0.87	6.44294	0.132166	0.281069	GO:0009507//chloroplast	GO:0004337//geranyltranstransferase activity;GO:0004311//farnesyltranstransferase activity;GO:0004161//dimethylallyltranstransferase activity	GO:0016117//carotenoid biosynthetic process	GGPPS
Unigene5352_Taxus	56	66	16.68	19.12	0.196963	0.455854	0.605571	-	-	-	GGPPS
Unigene28907_Taxus	4	12	1.19	3.48	1.54813	0.0560926	0.159752	-	-	-	TS
Unigene11020_Taxus	2	0	0.6	0.01	-5.90689	0.239622	0.402799	-	GO:0009055//electron carrier activity;GO:0020037//heme binding;GO:0050597;GO:0050598	GO:0042617;GO:0055114//oxidation reduction	T5OH
Unigene891_Taxus	0	12	0.01	3.48	8.44294	0.000292628	0.00202486	GO:0016020//membrane	GO:0009055//electron carrier activity;GO:0020037//heme binding;GO:0050598	GO:0042617;GO:0055114//oxidation reduction	T5OH
Unigene19606_Taxus	3	2	0.89	0.58	-0.617752	0.661306	0.781724	-	-	-	TAT
Unigene13264_Taxus	4	5	1.19	1.45	0.285091	0.788718	0.869418	-	-	-	TAT
Unigene32910_Taxus	5	11	1.49	3.19	1.09824	0.160069	0.320435	-	-	-	TAT
Unigene1152_Taxus	12	36	3.58	10.43	1.54271	0.00067218	0.00420171	-	GO:0020037//heme binding;GO:0050597;GO:0009055//electron carrier activity	GO:0042617;GO:0055114//oxidation reduction	T10OH
Unigene1373_Taxus	8	17	2.38	4.92	1.0477	0.0880484	0.217711	-	-	-	T10OH
Unigene4908_Taxus	26	40	7.75	11.59	0.580612	0.109677	0.258502	-	GO:0020037//heme binding;GO:0050597;GO:0009055//electron carrier activity	GO:0042617;GO:0055114//oxidation reduction	T10OH
Unigene9194_Taxus	0	3	0.01	0.87	6.44294	0.132166	0.277421	-	-	-	T10OH
Unigene11897_Taxus	2	9	0.6	2.61	2.12102	0.0434366	0.129764	-	GO:0009055//electron carrier activity;GO:0020037//heme binding;GO:0050598	GO:0042617;GO:0055114//oxidation reduction	T10OH
Unigene8115_Taxus	0	2	0.01	0.58	5.85798	0.260674	0.411174	-	-	-	T10OH
Unigene8006_Taxus	3	9	0.89	2.61	1.55217	0.102574	0.245665	-	-	-	T10OH
Unigene15651_Taxus	0	3	0.01	0.87	6.44294	0.132166	0.281328	-	-	-	T10OH
Unigene18050_Taxus	36	56	10.73	16.22	0.596124	0.051777	0.149515	-	-	-	T10OH
Unigene20099_Taxus	51	193	15.19	55.91	1.87998	0	0	-	GO:0009055//electron carrier activity;GO:0020037//heme binding;GO:0050597;GO:0050598	GO:0042617;GO:0055114//oxidation reduction	T10OH
Unigene20311_Taxus	3	8	0.89	2.32	1.38225	0.160116	0.319895	-	GO:0020037//heme binding;GO:0050597;GO:0009055//electron carrier activity	GO:0042617;GO:0055114//oxidation reduction	T10OH
Unigene2060_Taxus	10	64	2.98	18.54	2.63726	1.40219e-06	1.71131e-05	-	GO:0009055//electron carrier activity;GO:0020037//heme binding;GO:0050597	GO:0042617;GO:0055114//oxidation reduction	T10OH
Unigene26700_Taxus	76	201	22.64	58.23	1.36289	1.12133e-13	4.1781e-12	-	-	-	T10OH
Unigene31188_Taxus	0	4	0.01	1.16	6.85798	0.0670102	0.178727	-	-	-	T10OH
Unigene6456_Taxus	53	60	15.79	17.38	0.138417	0.613404	0.746996	-	-	-	T13OH
Unigene22960_Taxus	45	172	13.41	49.83	1.89371	5.32908e-15	2.38057e-13	GO:0016020//membrane	GO:0009055//electron carrier activity;GO:0020037//heme binding;GO:0050597;GO:0050598	GO:0042617;GO:0055114//oxidation reduction	T2OH
Unigene17688_Taxus	3	6	0.89	1.74	0.96721	0.367328	0.518194	-	-	-	T7OH
Unigene10994_Taxus	13	6	3.87	1.74	-1.15325	0.101493	0.244232	-	GO:0008415//acyltransferase activity	-	TBT
Unigene13698_Taxus	4	6	1.19	1.74	0.548126	0.580966	0.717489	-	-	-	TBT
Unigene22626_Taxus	425	329	126.62	95.31	-0.409806	0.000103	0.00080503	-	GO:0008415//acyltransferase activity;GO:0050642	GO:0042617	TBT
Unigene33891_Taxus	13	11	3.87	3.19	-0.278777	0.638608	0.76883	-	-	-	TBT
Unigene856_Taxus	6	20	1.79	5.79	1.6936	0.00737452	0.0318094	-	GO:0008415//acyltransferase activity;GO:0050642	GO:0042617	TBT
Unigene5485_Taxus	4	8	1.19	2.32	0.963163	0.289558	0.432438	-	-	-	TBT
Unigene31915_Taxus	7	10	2.09	2.9	0.47255	0.518948	0.66104	-	-	-	TBT
Unigene2582_Taxus	46	29	13.7	8.4	-0.705715	0.0376752	0.116091	-	GO:0050642;GO:0016413//O-acetyltransferase activity	GO:0042617	TBT
Unigene11135_Taxus	178	362	53.03	104.86	0.983584	9.12604e-14	3.53055e-12	-	GO:0016747//transferase activity, transferring acyl groups other than amino-acyl groups	-	DBAT
Unigene25786_Taxus	2	3	0.6	0.87	0.536053	0.714102	0.818873	-	-	-	DBAT
Unigene11534_Taxus	0	3	0.01	0.87	6.44294	0.132166	0.280222	-	-	-	BAPT
Unigene25575_Taxus	3	2	0.89	0.58	-0.617752	0.661306	0.784131	-	-	-	BAPT
Unigene31755_Taxus	46	94	13.7	27.23	0.991021	9.0255e-05	0.000720392	-	-	-	BAPT
Unigene15942_Taxus	23	8	6.85	2.32	-1.56198	0.00551426	0.0251045	-	-	-	DBATNBT
Unigene18136_Taxus	104	426	30.98	123.4	1.99393	0	0	-	-	-	DBATNBT
Unigene22418_Taxus	3	7	0.89	2.03	1.1896	0.245234	0.407447	-	GO:0050643;GO:0050638	GO:0042617	DBATNBT
Unigene24045_Taxus	35	35	10.43	10.14	-0.0406815	0.90554	0.959159	-	GO:0050643;GO:0050638	GO:0042617	DBATNBT
Unigene24051_Taxus	8	2	2.38	0.58	-2.03684	0.0589214	0.161989	-	GO:0016413//O-acetyltransferase activity	-	DBATNBT
Unigene4794_Taxus	0	4	0.01	1.16	6.85798	0.0670102	0.176027	-	GO:0050642;GO:0050638	GO:0042617	DBATNBT
Unigene4838_Taxus	4	0	1.19	0.01	-6.89482	0.058236	0.164696	-	GO:0008415//acyltransferase activity	-	DBATNBT
Unigene5777_Taxus	0	6	0.01	1.74	7.44294	0.017226	0.0638025	-	-	-	DBATNBT
Unigene21200_Taxus	5	5	1.49	1.45	-0.0392594	0.962	0.99301	-	-	-	PAM
Unigene29010_Taxus	4	3	1.19	0.87	-0.451874	0.696044	0.808485	-	-	-	T14OH
Unigene29803_Taxus	0	4	0.01	1.16	6.85798	0.0670102	0.178374	-	GO:0009055//electron carrier activity;GO:0020037//heme binding;GO:0050597;GO:0050598	GO:0042617;GO:0055114//oxidation reduction	T14OH
Unigene487_Taxus	0	3	0.01	0.87	6.44294	0.132166	0.279708	-	-	-	T14OH
XYLT
Unigene12767_Taxus	21	29	6.26	8.4	0.424227	0.307652	0.454093	-	-	-	XYLT
Unigene32554_Taxus	9	8	2.68	2.32	-0.208108	0.768032	0.853187	-	-	-	XYLT
Unigene36198_Taxus	37	13	11.02	3.77	-1.54749	0.00042982	0.00282087	-	-	-	XYLT
MEP pathway
Unigene23718_Taxus	44	90	13.11	26.07	0.991723	0.000125645	0.00095795	-	GO:0008661//1-deoxy-D-xylulose-5-phosphate synthase activity	GO:0016114//terpenoid biosynthetic process	DXS
Unigene36307_Taxus	123	123	36.64	35.63	-0.040327	0.825264	0.891353	-	-	-	DXS
Unigene5532_Taxus	66	146	19.66	42.29	1.10505	9.05334e-08	1.36824e-06	-	-	-	DXS
Unigene21220_Taxus	83	143	24.73	41.42	0.744065	0.000148073	0.00110498	-	-	-	DXR
Unigene11120_Taxus	68	80	20.26	23.17	0.193624	0.417036	0.569826	GO:0009507//chloroplast	-	-	CMS
Unigene16063_Taxus	56	239	16.68	69.23	2.05328	1.55431e-15	7.22264e-14	-	-	-	CMK
Unigene11816_Taxus	41	57	12.21	16.51	0.435277	0.141411	0.28983	GO:0009536//plastid	GO:0008685//2-C-methyl-D-erythritol 2,4-cyclodiphosphate synthase activity	GO:0016114//terpenoid biosynthetic process	MCS
Unigene22134_Taxus	8	19	2.38	5.5	1.20847	0.0427242	0.128395	-	GO:0008685//2-C-methyl-D-erythritol 2,4-cyclodiphosphate synthase activity	GO:0016114//terpenoid biosynthetic process	MCS
Unigene32120_Taxus	47	60	14	17.38	0.312001	0.268952	0.409956	-	-	-	HDS
Unigene33401_Taxus	0	2	0.01	0.58	5.85798	0.260674	0.424038	-	GO:0005506//iron ion binding;GO:0046429//4-hydroxy-3-methylbut-2-en-1-yl diphosphate synthase activity	GO:0016114//terpenoid biosynthetic process	HDS
Unigene35163_Taxus	3	22	0.89	6.37	2.83942	0.000187135	0.00136191	-	-	-	HDR
Unigene34622_Taxus	0	2	0.01	0.58	5.85798	0.260674	0.41323	-	-	-	IDI
