# Supplementary material for: The First Insight into the Tissue Specific Taxus Transcriptome via Illumina Second Generation Sequencing
Source: PLoS One. 2011 Jun 22;6(6):e21220. doi: 10.1371/journal.pone.0021220 (PMC3120849; doi:10.1371/journal.pone.0021220)
Supplement: Table S11 — Clusters containing the taxane biosynthetic genes detected in the clustering analyses of DEGs. (XLS) [file pone.0021220.s011.xls]

## Sheet: Union
Table S11 Clusters containing the taxane biosynthetic genes detected in the clustering analyses of DEGs.
Gene	RawIntensity-leaf	RawIntensity-root	TPM-leaf	TPM-root	log2 Ratio(root/leaf)	P-Value	FDR	GO Component	GO Function	GO Process	blast nr
Cluster,leaf<root,leaf>stem
Unigene12274_Taxus	2	132	0.58	41.86	6.17338	0.000125061	0.000447167	-	GO:0008810//cellulase activity	GO:0005975//carbohydrate metabolic process	gi|224057950|ref|XP_002299405.1|/0.0/endo-1,4-beta-glucanase [Populus trichocarpa] >gi|222846663|gb|EEE84210.1| endo-1,4-beta-glucanase [Populus trichocarpa]
Unigene16718_Taxus	2	101	0.58	32.03	5.78723	0.000125061	0.000444605	-	-	-	-
Unigene16705_Taxus	2	196	0.58	62.15	6.74356	0.000125061	0.000444342	-	-	-	gi|115469092|ref|NP_001058145.1|/2e-09/Os06g0636700 [Oryza sativa (japonica cultivar-group)] >gi|51535564|dbj|BAD37508.1| Anter-specific proline-rich protein APG precursor-like [Oryza sativa Japonica Group] >gi|113596185|dbj|BAF20059.1| Os06g0636700 [Oryz
Unigene10203_Taxus	30	353	8.69	111.94	3.68723	1.96132e-11	1.81657e-10	-	-	-	gi|255670708|dbj|BAH91578.1|/3e-17/Os02g0208500 [Oryza sativa Japonica Group]
Unigene9101_Taxus	15	119	4.35	37.74	3.11701	1.4493e-07	8.79945e-07	-	-	-	gi|224090738|ref|XP_002309069.1|/1e-133/laccase 110c [Populus trichocarpa] >gi|222855045|gb|EEE92592.1| laccase 110c [Populus trichocarpa]
Unigene13623_Taxus	8	229	2.32	72.62	4.96817	7.43208e-06	3.46586e-05	-	-	-	gi|28558366|sp|Q9FT37.1|TASY_TAXCH/5e-94/RecName: Full=Taxadiene synthase; AltName: Full=Taxa-4(5),11(12)-diene synthase >gi|9965484|gb|AAG02257.1| taxadiene synthase [Taxus wallichiana var. chinensis]
Unigene33347_Taxus	7	196	2.03	62.15	4.9362	1.25947e-05	5.68913e-05	-	GO:0016491//oxidoreductase activity	GO:0055114//oxidation reduction;GO:0006629//lipid metabolic process	gi|107785184|gb|ABF84063.1|/9e-55/microsomal oleate desaturase FAD2-3 [Glycine max]
Unigene11490_Taxus	8	306	2.32	97.03	5.38623	7.43208e-06	3.47577e-05	-	-	-	gi|115477322|ref|NP_001062257.1|/2e-19/Os08g0519100 [Oryza sativa (japonica cultivar-group)] >gi|42408510|dbj|BAD09689.1| oxidase-like [Oryza sativa Japonica Group] >gi|42408749|dbj|BAD09985.1| oxidase-like [Oryza sativa Japonica Group] >gi|113624226|dbj|
Unigene8398_Taxus	9	286	2.61	90.69	5.11882	4.33206e-06	2.1283e-05	-	-	-	gi|15080737|gb|AAK83563.1|/3e-08/abietadiene synthase [Abies grandis]
Unigene31754_Taxus	13	237	3.77	75.15	4.31714	4.59984e-07	2.60392e-06	-	-	-	gi|156145680|gb|ABU53653.1|/2e-25/caffeic acid O-3-methyltransferase [Populus deltoides]
Unigene18884_Taxus	8	77	2.32	24.42	3.39587	7.43208e-06	3.46497e-05	-	-	-	gi|126567463|dbj|BAF48330.1|/5e-11/iron transporter protein IRT1 [Nicotiana tabacum]
Unigene21568_Taxus	9	72	2.61	22.83	3.12881	4.33206e-06	2.12251e-05	-	-	-	-
Unigene20624_Taxus	6	62	1.74	19.66	3.4981	2.10132e-05	9.04025e-05	-	-	-	gi|219536307|gb|ACL18059.1|/3e-87/STK [Aegilops tauschii]
Unigene26458_Taxus	5	41	1.45	13	3.16439	3.43554e-05	0.000140004	-	-	-	gi|115443839|ref|NP_001045699.1|/7e-28/Os02g0119200 [Oryza sativa (japonica cultivar-group)] >gi|113535230|dbj|BAF07613.1| Os02g0119200 [Oryza sativa Japonica Group]
Unigene12072_Taxus	5	25	1.45	7.93	2.45127	0.000105125	0.000382496	GO:0005886//plasma membrane	GO:0042936//dipeptide transporter activity	GO:0009860//pollen tube growth;GO:0042938//dipeptide transport	gi|30696666|ref|NP_176411.2|/6e-08/proton-dependent oligopeptide transport (POT) family protein [Arabidopsis thaliana] >gi|16604436|gb|AAL24224.1| At1g62200/F19K23_13 [Arabidopsis thaliana]
Unigene25197_Taxus	5	25	1.45	7.93	2.45127	0.000105125	0.000382573	-	-	-	-
Unigene21116_Taxus	5	31	1.45	9.83	2.76114	3.64304e-05	0.000147392	-	-	-	gi|224057465|ref|XP_002299234.1|/0.0/heavy metal ATPase [Populus trichocarpa] >gi|222846492|gb|EEE84039.1| heavy metal ATPase [Populus trichocarpa]
Unigene2370_Taxus	4	22	1.16	6.98	2.5891	0.000180679	0.000614185	-	-	-	gi|186512726|ref|NP_194065.3|/1e-06/oxidoreductase, 2OG-Fe(II) oxygenase family protein [Arabidopsis thaliana]
Unigene4403_Taxus	4	23	1.16	7.29	2.65179	0.000124384	0.000446789	-	-	-	-
Unigene28363_Taxus	7	39	2.03	12.37	2.60729	1.28204e-05	5.7478e-05	-	-	-	-
Unigene36483_Taxus	6	31	1.74	9.83	2.4981	2.81124e-05	0.000118286	-	-	-	gi|115486181|ref|NP_001068234.1|/8e-77/Os11g0602800 [Oryza sativa (japonica cultivar-group)] >gi|113645456|dbj|BAF28597.1| Os11g0602800 [Oryza sativa Japonica Group]
Unigene5777_Taxus	6	26	1.74	8.24	2.24356	0.000139703	0.000483479	-	-	-	gi|158954519|gb|ABW84236.1|/1e-134/10-deacetylbaccatin III-10-O-acetyl transferase [Taxus wallichiana var. chinensis]
Unigene24897_Taxus	8	32	2.32	10.15	2.12928	4.13534e-05	0.000166189	-	-	-	gi|4160402|emb|CAA10616.1|/6e-14/eukaryotic translation initiation factor 5 [Zea mays]
Unigene32137_Taxus	10	32	2.9	10.15	1.80735	0.000201106	0.000678879	-	-	-	gi|217314615|gb|ACK36945.1|/1e-45/xyloglucan endotransglycosylase [Annona cherimola]
Unigene11534_Taxus	3	107	0.87	33.93	5.2854	8.36784e-05	0.000313528	-	-	-	phenylpropanoyltransferase [Taxus sumatrana]
Unigene19570_Taxus	3	79	0.87	25.05	4.84765	8.36784e-05	0.000311582	-	-	-	gi|226498228|ref|NP_001147597.1|/2e-14/LOC100281206 [Zea mays] >gi|195612418|gb|ACG28039.1| L-ascorbate oxidase precursor [Zea mays]
Unigene21282_Taxus	3	59	0.87	18.71	4.42665	8.36784e-05	0.000312099	-	-	-	gi|71480741|gb|AAK85402.2|/4e-23/beta-1,3-glucanase [Camellia sinensis]
Unigene34728_Taxus	4	100	1.16	31.71	4.77274	5.46288e-05	0.000214932	-	-	-	gi|3914360|sp|O04883.1|PLDA1_PIMBR/1e-57/RecName: Full=Phospholipase D alpha 1; Short=PLD alpha 1; AltName: Full=Choline phosphatase 1; AltName: Full=Phosphatidylcholine-hydrolyzing phospholipase D 1 >gi|2072351|gb|AAB70463.1| phospholipase D [Pimpinella
Unigene4063_Taxus	4	68	1.16	21.56	4.21616	5.46288e-05	0.000214885	-	-	-	gi|15219870|ref|NP_173653.1|/1e-109/AtUGT85A2 (UDP-glucosyl transferase 85A2); UDP-glycosyltransferase/ glucuronosyltransferase/ transferase, transferring glycosyl groups [Arabidopsis thaliana] >gi|9392679|gb|AAF87256.1|AC068562_3 Identical to UDP-glucose
Unigene15371_Taxus	3	38	0.87	12.05	3.79187	8.36794e-05	0.0003112	-	-	-	-
Unigene17094_Taxus	3	31	0.87	9.83	3.4981	8.3786e-05	0.000310633	-	-	-	-
Unigene18575_Taxus	3	27	0.87	8.56	3.29852	8.5119e-05	0.000314797	-	-	-	gi|15219445|ref|NP_178085.1|/3e-50/RFO1 (RESISTANCE TO FUSARIUM OXYSPORUM 1); kinase [Arabidopsis thaliana] >gi|75247675|sp|Q8RY17.1|WAKLI_ARATH RecName: Full=Wall-associated receptor kinase-like 22; Flags: Precursor >gi|19310447|gb|AAL84959.1| At1g79670/
Unigene15033_Taxus	3	19	0.87	6.03	2.79307	0.000301952	0.000980499	-	-	-	gi|225346677|gb|ACN86360.1|/2e-20/GID1-5 [Gossypium hirsutum]
Unigene3271_Taxus	3	22	0.87	6.98	3.00414	0.000117966	0.000426975	-	-	-	-
Unigene10494_Taxus	2	24	0.58	7.61	3.71377	0.000126989	0.000445563	-	-	-	gi|224284251|gb|ACN39861.1|/3e-11/unknown [Picea sitchensis]
Unigene31841_Taxus	2	26	0.58	8.24	3.82852	0.000125566	0.00044126	-	-	-	gi|159472172|ref|XP_001694225.1|/3e-26/ribosomal protein S25, component of cytosolic 80S ribosome and 40S small subunit [Chlamydomonas reinhardtii] >gi|158276888|gb|EDP02658.1| ribosomal protein S25 [Chlamydomonas reinhardtii]
Unigene4264_Taxus	2	26	0.58	8.24	3.82852	0.000125566	0.000441432	-	-	-	-
Unigene14438_Taxus	2	28	0.58	8.88	3.93643	0.000125192	0.000441237	-	-	-	gi|50659030|gb|AAT80328.1|/1e-164/UDP-D-glucuronate decarboxylase [Hordeum vulgare]
Unigene21052_Taxus	2	29	0.58	9.2	3.98751	0.000125127	0.000441615	-	-	-	gi|16119002|gb|AAL14699.1|/6e-25/2-oxoglutarate-dependent dioxygenase [Arabidopsis thaliana]
Unigene26240_Taxus	2	29	0.58	9.2	3.98751	0.000125127	0.000441528	-	GO:0020037//heme binding;GO:0016688//L-ascorbate peroxidase activity	GO:0055114//oxidation reduction;GO:0006979//response to oxidative stress	gi|213492168|gb|ACB45429.3|/2e-37/ascorbate peroxidase [Camellia sinensis]
Unigene35383_Taxus	2	31	0.58	9.83	4.08307	0.000125078	0.000442481	-	-	-	gi|1617268|emb|CAA96523.1|/1e-108/acyl CoA synthetase [Brassica napus]
Unigene4398_Taxus	2	30	0.58	9.51	4.03532	0.000125094	0.000442192	-	GO:0005515//protein binding	-	gi|193872614|gb|ACF23035.1|/5e-06/ST240 [Thellungiella halophila]
Unigene8277_Taxus	2	38	0.58	12.05	4.37684	0.000125061	0.000444255	-	-	-	-
Unigene20675_Taxus	2	20	0.58	6.34	3.45036	0.000152163	0.000522281	-	-	-	gi|157849678|gb|ABV89622.1|/1e-45/U-box domain-containing protein [Brassica rapa]
Unigene34215_Taxus	2	21	0.58	6.66	3.5214	0.000139125	0.000482221	-	-	-	gi|195628630|gb|ACG36145.1|/1e-44/elongation factor 1-gamma 3 [Zea mays]
Unigene1776_Taxus	2	19	0.58	6.03	3.37803	0.000177098	0.000602811	-	-	-	gi|438245|emb|CAA80502.1|/3e-60/peroxidase [Spirodela polyrrhiza]
Unigene34162_Taxus	2	19	0.58	6.03	3.37803	0.000177098	0.000603153	-	-	-	gi|75279027|sp|O82012.1|HSP12_SOLPE/3e-39/RecName: Full=17.6 kDa class I heat shock protein; AltName: Full=Hsp20.0 >gi|3336892|emb|CAA12389.1| Hsp20.0 protein [Solanum peruvianum]
Unigene25801_Taxus	2	18	0.58	5.71	3.29937	0.000224582	0.000752762	-	-	-	gi|159470541|ref|XP_001693415.1|/2e-11/eukaryotic initiation factor [Chlamydomonas reinhardtii] >gi|158282918|gb|EDP08669.1| eukaryotic initiation factor [Chlamydomonas reinhardtii]
Unigene29587_Taxus	2	18	0.58	5.71	3.29937	0.000224582	0.000752622	-	-	-	gi|18397342|ref|NP_564346.1|/2e-06/SGS domain-containing protein [Arabidopsis thaliana]
Unigene4992_Taxus	2	18	0.58	5.71	3.29937	0.000224582	0.000752481	-	-	-	-
Unigene8115_Taxus	2	18	0.58	5.71	3.29937	0.000224582	0.000752902	-	-	-	taxane 10-beta-hydroxylase [Ozonium sp. BT2] >gi|59804227|gb|AAX08091.1| P450 taxane 10-beta-hydroxylase [Ozonium sp. BT2]
Cluster,leaf<root,leaf>stem
Unigene14890_Taxus	47	3456	13.62	1095.92	6.33027	0	0	-	-	-	gi|56609042|gb|AAW03151.1|/4e-90/taxane 10-beta-hydroxylase [Ozonium sp. BT2] >gi|59804227|gb|AAX08091.1| P450 taxane 10-beta-hydroxylase [Ozonium sp. BT2]
Unigene18650_Taxus	11	158	3.19	50.1	3.97318	1.43121e-06	7.62237e-06	-	-	-	gi|224067242|ref|XP_002302426.1|/1e-112/cytochrome P450 [Populus trichocarpa] >gi|222844152|gb|EEE81699.1| cytochrome P450 [Populus trichocarpa]
Unigene23685_Taxus	12	145	3.48	45.98	3.72385	8.13718e-07	4.45774e-06	-	-	GO:0050896//response to stimulus	gi|76782070|gb|ABA54807.1|/4e-17/pathogenesis-related protein 10-3.3-like [Picea abies]
Unigene483_Taxus	8	95	2.32	30.13	3.699	7.43208e-06	3.47939e-05	-	-	-	gi|70999880|ref|XP_754657.1|/7e-06/RNA binding protein [Aspergillus fumigatus Af293]
Unigene2886_Taxus	26	717	7.53	227.37	4.91625	2.11386e-10	1.75385e-09	-	-	-	-
Unigene18706_Taxus	63	201	18.25	63.74	1.8043	0	0	-	-	-	-
Unigene26914_Taxus	23	115	6.66	36.47	2.45312	1.27382e-09	9.79224e-09	-	-	-	-
Unigene20390_Taxus	24	193	6.95	61.2	3.13845	7.0011e-10	5.55519e-09	-	-	-	gi|28380205|sp|Q9AXM6.1|T10H_TAXCU/1e-107/RecName: Full=Taxane 10-beta-hydroxylase; AltName: Full=5-alpha-taxadienol-10-beta-hydroxylase; AltName: Full=Cytochrome P450 725A1 >gi|12656592|gb|AAK00946.1|AF318211_1 5-alpha-taxadienol-10-beta-hydroxylase [Tax
Unigene34738_Taxus	85	735	24.62	233.07	3.24286	0	0	-	-	-	gi|226497306|ref|NP_001150890.1|/4e-50/sex determination protein tasselseed-2 [Zea mays] >gi|195642674|gb|ACG40805.1| sex determination protein tasselseed-2 [Zea mays]
Unigene12035_Taxus	40	135	11.59	42.81	1.88507	1.87406e-13	2.22024e-12	GO:0044464//cell part	GO:0004497//monooxygenase activity;GO:0005506//iron ion binding	GO:0016132//brassinosteroid biosynthetic process;GO:0048366//leaf development	gi|195614806|gb|ACG29233.1|/2e-69/cytochrome P450 CYP90B14v2 [Zea mays]
Unigene17235_Taxus	88	340	25.49	107.82	2.08062	2.66454e-15	3.9401e-14	-	-	-	gi|255674367|dbj|BAF11468.2|/2e-79/Os03g0248200 [Oryza sativa Japonica Group]
Unigene23341_Taxus	8	33	2.32	10.46	2.17269	2.72954e-05	0.000115118	-	-	-	gi|224090683|ref|XP_002309057.1|/4e-10/cytochrome P450 [Populus trichocarpa] >gi|222855033|gb|EEE92580.1| cytochrome P450 [Populus trichocarpa]
Unigene19975_Taxus	13	58	3.77	18.39	2.28629	4.64304e-07	2.61931e-06	-	-	-	gi|15225947|ref|NP_182148.1|/1e-22/myosin heavy chain-related [Arabidopsis thaliana] >gi|19310383|gb|AAL84931.1| At2g46250/T3F17.10 [Arabidopsis thaliana]
Unigene10908_Taxus	7	28	2.03	8.88	2.12908	0.000121408	0.000437148	-	-	-	gi|108707411|gb|ABF95206.1|/6e-33/expressed protein [Oryza sativa (japonica cultivar-group)]
Unigene30897_Taxus	17	68	4.92	21.56	2.13163	4.61406e-08	2.98686e-07	-	-	-	-
Unigene35278_Taxus	46	187	13.33	59.3	2.15336	8.10462e-14	1.03808e-12	-	-	-	gi|121145|sp|P80042.1|GGPPS_CAPAN/1e-113/RecName: Full=Geranylgeranyl pyrophosphate synthase, chloroplastic; Short=GGPP synthase; Short=GGPS; Includes: RecName: Full=Dimethylallyltranstransferase; Includes: RecName: Full=Geranyltranstransferase; Includes:
Unigene5074_Taxus	16	53	4.63	16.81	1.86024	1.02693e-06	5.55143e-06	-	-	-	-
Unigene5510_Taxus	26	93	7.53	29.49	1.9695	2.2382e-10	1.83837e-09	-	-	-	acyl transferase [Taxus wallichiana var. chinensis]
Unigene1768_Taxus	15	44	4.35	13.95	1.68118	3.15298e-05	0.000130619	-	-	-	gi|121706354|ref|XP_001271440.1|/8e-18/taurine catabolism dioxygenase TauD, TfdA family protein [Aspergillus clavatus NRRL 1] >gi|119399586|gb|EAW10014.1| taurine catabolism dioxygenase TauD, TfdA family protein [Aspergillus clavatus NRRL 1]
Unigene29261_Taxus	447	1122	129.49	355.79	1.45819	4.7895e-13	5.2749e-12	-	-	-	-
Unigene34406_Taxus	134	344	38.82	109.08	1.49051	0	0	-	-	-	gi|2580499|gb|AAC05022.1|/8e-93/NADPH:ferrihemoprotein oxidoreductase [Eschscholzia californica]
Unigene7568_Taxus	361	950	104.57	301.25	1.52649	0	0	-	-	-	gi|283135842|gb|ADB11312.1|/1e-23/tau class glutathione transferase GSTU3 [Populus trichocarpa]
Unigene18276_Taxus	140	771	40.56	244.49	2.59165	0	0	-	-	-	gi|84514145|gb|ABC59081.1|/3e-83/cytochrome P450 monooxygenase CYP92A29 [Medicago truncatula]
Unigene32381_Taxus	90	442	26.07	140.16	2.42661	0	0	-	-	-	gi|115462729|ref|NP_001054964.1|/2e-39/Os05g0226800 [Oryza sativa (japonica cultivar-group)]
Unigene6710_Taxus	26	157	7.53	49.79	2.72513	2.11386e-10	1.75304e-09	-	-	-	-

## Sheet: Intersection
Gene	RawIntensity-leaf	RawIntensity-root	TPM-leaf	TPM-root	log2 Ratio(root/leaf)	P-Value	FDR	GO Component	GO Function	GO Process	blast nr
Cluster,leaf<root,leaf>stem
Unigene14314_Taxus	245	1196	70.97	379.26	2.41791	3.0731e-13	3.47602e-12	-	-	-	gi|115455157|ref|NP_001051179.1|/3e-09/Os03g0734300 [Oryza sativa (japonica cultivar-group)] >gi|108710930|gb|ABF98725.1| type II proteinase inhibitor family protein, expressed [Oryza sativa (japonica cultivar-group)] >gi|113549650|dbj|BAF13093.1| Os03g0734300 [Oryza sativa Japonica Group]
Unigene1530_Taxus	140	976	40.56	309.5	2.93181	0	0	-	-	-	gi|68491823|ref|XP_710298.1|/1e-17/potential oxidoreductase [Candida albicans SC5314] >gi|46431477|gb|EAK91034.1| potential oxidoreductase [Candida albicans SC5314]
Unigene10914_Taxus	713	4625	206.54	1466.62	2.828	1.42508e-12	1.48327e-11	-	-	-	-
Unigene32643_Taxus	116	599	33.6	189.95	2.49909	1.01252e-13	1.26978e-12	-	-	-	gi|115469130|ref|NP_001058164.1|/3e-16/Os06g0640500 [Oryza sativa (japonica cultivar-group)] >gi|113596204|dbj|BAF20078.1| Os06g0640500 [Oryza sativa Japonica Group]
Unigene18276_Taxus	140	771	40.56	244.49	2.59165	0	0	-	-	-	gi|84514145|gb|ABC59081.1|/3e-83/cytochrome P450 monooxygenase CYP92A29 [Medicago truncatula]
Unigene32381_Taxus	90	442	26.07	140.16	2.42661	0	0	-	-	-	gi|115462729|ref|NP_001054964.1|/2e-39/Os05g0226800 [Oryza sativa (japonica cultivar-group)]
Unigene6710_Taxus	26	157	7.53	49.79	2.72513	2.11386e-10	1.75304e-09	-	-	-	-
Unigene13887_Taxus	142	301	41.13	95.45	1.21455	2.39142e-13	2.78911e-12	-	-	-	gi|115479307|ref|NP_001063247.1|/2e-09/Os09g0433800 [Oryza sativa (japonica cultivar-group)] >gi|113631480|dbj|BAF25161.1| Os09g0433800 [Oryza sativa Japonica Group]
Unigene10174_Taxus	106	220	30.71	69.76	1.18369	6.15952e-13	6.66948e-12	-	-	-	gi|183579809|emb|CAQ42956.1|/0.0/phosphate transporter [Medicago truncatula]
Unigene17618_Taxus	235	463	68.08	146.82	1.10875	2.25598e-13	2.64142e-12	-	-	-	gi|213402885|ref|XP_002172215.1|/1e-117/peroxisomal-coenzyme A synthetase [Schizosaccharomyces japonicus yFS275] >gi|212000262|gb|EEB05922.1| peroxisomal-coenzyme A synthetase [Schizosaccharomyces japonicus yFS275]
Unigene21106_Taxus	62	119	17.96	37.74	1.07131	1.14196e-06	6.14004e-06	-	-	-	gi|6324191|ref|NP_014261.1|/3e-51/CAP (cyclase-associated protein) subunit of adenylyl cyclase complex; N-terminus binds adenylyl cyclase and facilitates activation by RAS; C-terminus binds ADP-actin monomers, facilitating regulation of actin dynamics and cell morphogenesis [Saccharomyces cerevisiae] >gi|134897|sp|P17555.1|CAP_YEAST RecName: Full=Adenylyl cyclase-associated protein; Short=CAP >gi…
Unigene5136_Taxus	92	227	26.65	71.98	1.43346	0	0	GO:0016020//membrane	-	-	gi|195657175|gb|ACG48055.1|/8e-09/seed maturation protein [Zea mays]
Unigene34216_Taxus	353	673	102.26	213.41	1.06139	0	0	-	-	-	gi|15230182|ref|NP_191260.1|/1e-19/strictosidine synthase family protein [Arabidopsis thaliana]
Unigene26700_Taxus	201	583	58.23	184.87	1.66668	0	0	-	-	-	gi|38481843|gb|AAR21106.1|/2e-08/hydroxylase [Taxus wallichiana var. chinensis]
Unigene36392_Taxus	98	324	28.39	102.74	1.85554	0	0	-	-	-	gi|15225945|ref|NP_182147.1|/3e-07/BAG6 (BCL-2-ASSOCIATED ATHANOGENE 6); calmodulin binding / protein binding [Arabidopsis thaliana]
Unigene9890_Taxus	101	302	29.26	95.77	1.71064	0	0	-	-	-	gi|59668404|emb|CAI39242.1|/0.0/arginine decarboxylase [Solanum lycopersicum]
Unigene12035_Taxus	40	135	11.59	42.81	1.88507	1.87406e-13	2.22024e-12	GO:0044464//cell part	GO:0004497//monooxygenase activity;GO:0005506//iron ion binding	GO:0016132//brassinosteroid biosynthetic process;GO:0048366//leaf development	gi|195614806|gb|ACG29233.1|/2e-69/cytochrome P450 CYP90B14v2 [Zea mays]
Unigene17235_Taxus	88	340	25.49	107.82	2.08062	2.66454e-15	3.9401e-14	-	-	-	gi|255674367|dbj|BAF11468.2|/2e-79/Os03g0248200 [Oryza sativa Japonica Group]
Unigene35278_Taxus	46	187	13.33	59.3	2.15336	8.10462e-14	1.03808e-12	-	-	-	gi|121145|sp|P80042.1|GGPPS_CAPAN/1e-113/RecName: Full=Geranylgeranyl pyrophosphate synthase, chloroplastic; Short=GGPP synthase; Short=GGPS; Includes: RecName: Full=Dimethylallyltranstransferase; Includes: RecName: Full=Geranyltranstransferase; Includes: RecName: Full=Farnesyltranstransferase; Flags: Precursor >gi|643094|emb|CAA56554.1| geranylgeranyl diphosphate synthase [Capsicum annuum]
Unigene20502_Taxus	57	111	16.51	35.2	1.09224	1.81723e-06	9.44623e-06	-	-	-	gi|39546197|emb|CAE04622.3|/1e-136/OSJNBa0028I23.4 [Oryza sativa (japonica cultivar-group)]
Unigene29261_Taxus	447	1122	129.49	355.79	1.45819	4.7895e-13	5.2749e-12	-	-	-	-
Unigene34406_Taxus	134	344	38.82	109.08	1.49051	0	0	-	-	-	gi|2580499|gb|AAC05022.1|/8e-93/NADPH:ferrihemoprotein oxidoreductase [Eschscholzia californica]
Unigene7568_Taxus	361	950	104.57	301.25	1.52649	0	0	-	-	-	gi|283135842|gb|ADB11312.1|/1e-23/tau class glutathione transferase GSTU3 [Populus trichocarpa]
Unigene26914_Taxus	23	115	6.66	36.47	2.45312	1.27382e-09	9.79224e-09	-	-	-	-
Unigene20390_Taxus	24	193	6.95	61.2	3.13845	7.0011e-10	5.55519e-09	-	-	-	gi|28380205|sp|Q9AXM6.1|T10H_TAXCU/1e-107/RecName: Full=Taxane 10-beta-hydroxylase; AltName: Full=5-alpha-taxadienol-10-beta-hydroxylase; AltName: Full=Cytochrome P450 725A1 >gi|12656592|gb|AAK00946.1|AF318211_1 5-alpha-taxadienol-10-beta-hydroxylase [Taxus cuspidata]
Unigene34738_Taxus	85	735	24.62	233.07	3.24286	0	0	-	-	-	gi|226497306|ref|NP_001150890.1|/4e-50/sex determination protein tasselseed-2 [Zea mays] >gi|195642674|gb|ACG40805.1| sex determination protein tasselseed-2 [Zea mays]
Unigene18706_Taxus	63	201	18.25	63.74	1.8043	0	0	-	-	-	-
Unigene7276_Taxus	30	74	8.69	23.47	1.43339	1.46723e-06	7.76598e-06	-	-	-	gi|115484411|ref|NP_001065867.1|/3e-18/Os11g0172100 [Oryza sativa (japonica cultivar-group)]
Unigene2886_Taxus	26	717	7.53	227.37	4.91625	2.11386e-10	1.75385e-09	-	-	-	-
